# Supplementary material for: A new solvate of epalerstat, a drug for diabetic neuropathy
Source: Acta Crystallogr E Crystallogr Commun. 2017 Jul 28;73(Pt 8):1264–7. doi: 10.1107/S2056989017010751 (PMC5598862; doi:10.1107/S2056989017010751)
Supplement: Supplementary file 1 [file e-73-01264-sup1.cif]

##############################################################################
#                                                                            #
# This CIF contains the data in a paper accepted for publication in          #
# Acta Crystallographica Section E. It conforms to the requirements of       #
# Notes for Authors for Acta Crystallographica Section E, and has been       #
# peer reviewed under the auspices of the IUCr Commission on Journals.       #
#                                                                            #
# Full details of the Crystallographic Information File format               #
# are given in the paper "The Crystallographic Information File (CIF):       #
# a New Standard Archive File for Crystallography" by S. R. Hall, F. H.      #
# Allen and I. D. Brown [Acta Cryst. (1991), A47, 655-685].                  #
#                                                                            #
# The current version of the core CIF dictionary is obtainable from          #
# ftp://ftp.iucr.org/pub/cif_core.dic.                                       #
#                                                                            #
# Software is freely available for graphical display of the structure(s)     #
# in this CIF. For information consult the CIF software page                 #
# http://www.iucr.org/resources/cif/software.                                #
#                                                                            #
# This file may be used for bona fide research purposes within the           #
# scientific community so long as proper attribution is given to the journal # 
# article from which it was obtained.                                        #
#                                                                            #
##############################################################################
data_I
_database_code_depnum_ccdc_archive 'CCDC 1563705'
_audit_creation_method     SHELXL-2016/6
_chemical_name_systematic
;\
(5<i>Z</i>)-5-[(2<i>E</i>)-2-Methyl-3-phenylprop-2-en-1-ylidene]-4-oxo-2-\
sulfanylidene-1,3-thiazolidine-3-acetic acid acetone monosolvate
;
_chemical_name_common     'Epalerstat acetone monosolvate'
_chemical_formula_moiety     'C15 H13 N O3 S2, C3 H6 O'
_chemical_formula_sum     'C18 H19 N O4 S2'
_chemical_formula_iupac     'C15 H13 N O3 S2, C3 H6 O'
_chemical_formula_weight     377.46
_chemical_melting_point     ?
_shelx_space_group_comment
;
The symmetry employed for this shelxl refinement is uniquely defined
by the following loop, which should always be used as a source of
symmetry information in preference to the above space-group names.
They are only intended as comments.
;
_space_group_crystal_system     triclinic
_space_group_name_H-M_alt     'P -1'
_space_group_name_Hall     '-P 1'
loop_
    _space_group_symop_operation_xyz
    'x, y, z'
    '-x, -y, -z'
_cell_length_a     7.96230(10)
_cell_length_b     8.1806(2)
_cell_length_c     15.6919(3)
_cell_angle_alpha     97.852(7)
_cell_angle_beta     99.837(7)
_cell_angle_gamma     113.206(8)
_cell_volume     901.83(6)
_cell_formula_units_Z     2
_cell_measurement_reflns_used     10593
_cell_measurement_theta_min     5.875
_cell_measurement_theta_max     68.152
_cell_measurement_temperature     93(2)
_exptl_crystal_description     block
_exptl_crystal_colour     yellow
_exptl_crystal_size_max     0.350
_exptl_crystal_size_mid     0.237
_exptl_crystal_size_min     0.100
_exptl_crystal_density_diffrn     1.390
_exptl_crystal_density_meas     ?
_exptl_crystal_density_method     ?
_exptl_crystal_F_000     396
_exptl_absorpt_coefficient_mu     2.874
_exptl_absorpt_correction_type     multi-scan
_exptl_absorpt_process_details
;
(ABSCOR; Higashi, 1995)
;
_shelx_estimated_absorpt_T_min     0.433
_shelx_estimated_absorpt_T_max     0.762
_exptl_absorpt_correction_T_min     0.378
_exptl_absorpt_correction_T_max     0.750
_diffrn_ambient_temperature     93(2)
_diffrn_radiation_type     CuK\a
_diffrn_radiation_wavelength     1.54187
_diffrn_measurement_device_type     'Rigaku R-AXIS RAPID II'
_diffrn_measurement_method     '\w scan'
_diffrn_detector_area_resol_mean     10.0
_diffrn_reflns_number     10593
_diffrn_reflns_av_R_equivalents     0.0446
_diffrn_reflns_theta_min     5.875
_diffrn_reflns_theta_max     68.152
_diffrn_reflns_theta_full     67.687
_diffrn_measured_fraction_theta_max     0.979
_diffrn_measured_fraction_theta_full     0.981
_diffrn_reflns_limit_h_min     -9
_diffrn_reflns_limit_h_max     9
_diffrn_reflns_limit_k_min     -9
_diffrn_reflns_limit_k_max     9
_diffrn_reflns_limit_l_min     -18
_diffrn_reflns_limit_l_max     18
_refine_special_details     ?
_reflns_number_total     3235
_reflns_number_gt     2790
_reflns_threshold_expression     'I > 2\s(I)'
_refine_ls_structure_factor_coef     Fsqd
_refine_ls_matrix_type     full
_refine_ls_R_factor_all     0.0542
_refine_ls_R_factor_gt     0.0504
_refine_ls_wR_factor_gt     0.1346
_refine_ls_wR_factor_ref     0.1373
_refine_ls_goodness_of_fit_ref     1.105
_refine_ls_restrained_S_all     1.105
_refine_ls_number_reflns     3235
_refine_ls_number_parameters     233
_refine_ls_number_restraints     0
_refine_ls_hydrogen_treatment     mixed
_refine_ls_weighting_scheme     calc
_refine_ls_weighting_details
                      'w=1/[\s^2^(Fo^2^)+(0.0886P)^2^] where P=(Fo^2^+2Fc^2^)/3'
_atom_sites_solution_hydrogens     mixed
_atom_sites_solution_primary     direct
_atom_sites_solution_secondary     difmap
_refine_ls_shift/su_max     0.000
_refine_ls_shift/su_mean     0.000
_refine_diff_density_max     0.727
_refine_diff_density_min     -0.298
_refine_ls_extinction_method     none
_refine_ls_extinction_coef     .
loop_
    _atom_type_symbol
    _atom_type_description
    _atom_type_scat_dispersion_real
    _atom_type_scat_dispersion_imag
    _atom_type_scat_source
    C C 0.0181 0.0091 'International Tables Vol C Tables 4.2.6.8 and 6.1.1.4'
    H H 0.0000 0.0000 'International Tables Vol C Tables 4.2.6.8 and 6.1.1.4'
    N N 0.0311 0.0180 'International Tables Vol C Tables 4.2.6.8 and 6.1.1.4'
    O O 0.0492 0.0322 'International Tables Vol C Tables 4.2.6.8 and 6.1.1.4'
    S S 0.3331 0.5567 'International Tables Vol C Tables 4.2.6.8 and 6.1.1.4'
_computing_data_collection
;
PROCESS-AUTO (Rigaku, 1998)
;
_computing_cell_refinement
;
PROCESS-AUTO (Rigaku, 1998)
;
_computing_data_reduction
;
PROCESS-AUTO (Rigaku, 1998)
;
_computing_structure_solution
;
SHELXS2014 (Sheldrick, 2008)
;
_computing_structure_refinement
;
SHELXL2016 (Sheldrick, 2015)
;
_computing_molecular_graphics
;
Mercury (Macrae <i>et al.</i>,  2008)
;
_computing_publication_material
;
SHELXL2016 (Sheldrick, 2015) and PLATON (Spek, 2009)
;
loop_
    _atom_site_type_symbol
    _atom_site_label
    _atom_site_fract_x
    _atom_site_fract_y
    _atom_site_fract_z
    _atom_site_U_iso_or_equiv
    _atom_site_thermal_displace_type
    _atom_site_calc_flag
    _atom_site_refinement_flags
    _atom_site_occupancy
    _atom_site_disorder_assembly
    _atom_site_disorder_group
    S S1 0.32326(7) 0.22776(7) 0.40775(3) 0.0232(2) Uani d . 1.000 . .
    S S2 0.53005(7) 0.15013(8) 0.27814(4) 0.0290(2) Uani d . 1.000 . .
    O O1 -0.15383(19) -0.1417(2) 0.26694(9) 0.0270(5) Uani d . 1.000 . .
    O O2 0.0245(2) 0.0465(2) 0.10793(9) 0.0257(5) Uani d . 1.000 . .
    O O3 0.0821(2) -0.1687(2) 0.02943(10) 0.0304(5) Uani d . 1.000 . .
    N N1 0.1578(2) -0.0247(2) 0.26497(11) 0.0214(5) Uani d . 1.000 . .
    C C1 -0.2491(3) 0.5295(3) 0.76805(14) 0.0256(7) Uani d . 1.000 . .
    C C2 -0.0768(3) 0.6025(3) 0.74641(14) 0.0252(7) Uani d . 1.000 . .
    C C3 -0.0449(3) 0.5163(3) 0.67266(13) 0.0232(6) Uani d . 1.000 . .
    C C4 -0.1877(3) 0.3532(3) 0.61713(14) 0.0214(6) Uani d . 1.000 . .
    O O4 0.3463(2) 0.3068(2) 0.03521(11) 0.0438(6) Uani d . 1.000 . .
    C C5 -0.3632(3) 0.2835(3) 0.63920(14) 0.0235(6) Uani d . 1.000 . .
    C C6 -0.3931(3) 0.3700(3) 0.71326(14) 0.0252(7) Uani d . 1.000 . .
    C C7 -0.1685(3) 0.2516(3) 0.53833(13) 0.0216(6) Uani d . 1.000 . .
    C C8 -0.0128(3) 0.2508(3) 0.51367(13) 0.0215(6) Uani d . 1.000 . .
    C C9 0.1858(3) 0.3596(3) 0.56879(14) 0.0242(6) Uani d . 1.000 . .
    C C10 -0.0467(3) 0.1284(3) 0.43048(13) 0.0218(6) Uani d . 1.000 . .
    C C11 0.0769(3) 0.1067(3) 0.38588(13) 0.0211(6) Uani d . 1.000 . .
    C C12 0.0075(3) -0.0322(3) 0.30199(13) 0.0220(7) Uani d . 1.000 . .
    C C13 0.3343(3) 0.1078(3) 0.30963(14) 0.0226(6) Uani d . 1.000 . .
    C C14 0.1251(3) -0.1486(3) 0.18203(13) 0.0234(6) Uani d . 1.000 . .
    C C15 0.0718(3) -0.0778(3) 0.10282(14) 0.0230(6) Uani d . 1.000 . .
    C C16 0.6721(4) 0.3855(4) 0.08636(16) 0.0463(9) Uani d . 1.000 . .
    C C17 0.4865(3) 0.2987(3) 0.01874(15) 0.0306(7) Uani d . 1.000 . .
    C C18 0.4837(4) 0.2023(4) -0.07037(16) 0.0397(8) Uani d . 1.000 . .
    H H1 -0.26853 0.58768 0.81968 0.0310 Uiso c RU 1.000 . .
    H H2 0.02089 0.71326 0.78271 0.0300 Uiso c RU 1.000 . .
    H H3 0.07467 0.56789 0.65942 0.0280 Uiso c RU 1.000 . .
    H H3A 0.034(4) -0.130(4) -0.016(2) 0.066(10) Uiso d . 1.000 . .
    H H5 -0.46298 0.17474 0.60237 0.0280 Uiso c RU 1.000 . .
    H H6 -0.51254 0.32025 0.72678 0.0300 Uiso c RU 1.000 . .
    H H7 -0.28463 0.17230 0.49709 0.0260 Uiso c RU 1.000 . .
    H H9A 0.24324 0.47371 0.54951 0.0360 Uiso c RU 1.000 . .
    H H9B 0.25903 0.28868 0.56141 0.0360 Uiso c RU 1.000 . .
    H H9C 0.18490 0.38731 0.63143 0.0360 Uiso c RU 1.000 . .
    H H10 -0.17563 0.05124 0.40288 0.0260 Uiso c RU 1.000 . .
    H H14A 0.02271 -0.26889 0.17941 0.0280 Uiso c RU 1.000 . .
    H H14B 0.24067 -0.16584 0.17988 0.0280 Uiso c RU 1.000 . .
    H H16A 0.66246 0.45979 0.13819 0.0690 Uiso c RU 1.000 . .
    H H16B 0.76964 0.46315 0.06051 0.0690 Uiso c RU 1.000 . .
    H H16C 0.70570 0.29014 0.10460 0.0690 Uiso c RU 1.000 . .
    H H18A 0.35396 0.14160 -0.10715 0.0590 Uiso c RU 1.000 . .
    H H18B 0.53261 0.11105 -0.06269 0.0590 Uiso c RU 1.000 . .
    H H18C 0.56266 0.29111 -0.09945 0.0590 Uiso c RU 1.000 . .
loop_
    _atom_site_aniso_label
    _atom_site_aniso_U_11
    _atom_site_aniso_U_22
    _atom_site_aniso_U_33
    _atom_site_aniso_U_12
    _atom_site_aniso_U_13
    _atom_site_aniso_U_23
    S1 0.0185(3) 0.0257(3) 0.0223(3) 0.0072(2) 0.0049(2) 0.0033(2)
    S2 0.0207(3) 0.0327(4) 0.0313(3) 0.0088(3) 0.0094(2) 0.0041(3)
    O1 0.0193(8) 0.0290(9) 0.0267(8) 0.0060(7) 0.0039(6) 0.0033(7)
    O2 0.0287(8) 0.0273(9) 0.0227(8) 0.0147(7) 0.0057(6) 0.0029(6)
    O3 0.0355(9) 0.0386(10) 0.0221(8) 0.0233(8) 0.0047(7) 0.0020(7)
    N1 0.0205(9) 0.0223(10) 0.0204(9) 0.0082(8) 0.0056(7) 0.0036(7)
    C1 0.0304(12) 0.0290(13) 0.0238(11) 0.0168(10) 0.0099(9) 0.0091(9)
    C2 0.0251(11) 0.0242(12) 0.0267(11) 0.0115(9) 0.0049(9) 0.0056(9)
    C3 0.0196(10) 0.0233(12) 0.0266(11) 0.0081(9) 0.0064(9) 0.0074(9)
    C4 0.0221(11) 0.0232(11) 0.0232(11) 0.0123(9) 0.0066(9) 0.0091(9)
    O4 0.0331(10) 0.0508(11) 0.0447(11) 0.0144(8) 0.0180(8) 0.0027(9)
    C5 0.0192(10) 0.0248(12) 0.0268(11) 0.0099(9) 0.0038(9) 0.0073(9)
    C6 0.0205(11) 0.0300(13) 0.0281(11) 0.0119(9) 0.0082(9) 0.0096(10)
    C7 0.0208(11) 0.0199(11) 0.0238(11) 0.0083(9) 0.0037(9) 0.0073(9)
    C8 0.0231(11) 0.0223(11) 0.0217(10) 0.0106(9) 0.0074(9) 0.0079(9)
    C9 0.0213(11) 0.0293(12) 0.0227(10) 0.0122(9) 0.0054(9) 0.0040(9)
    C10 0.0205(10) 0.0220(11) 0.0232(11) 0.0085(9) 0.0052(9) 0.0081(9)
    C11 0.0211(11) 0.0212(11) 0.0212(10) 0.0085(9) 0.0051(8) 0.0077(9)
    C12 0.0216(11) 0.0236(12) 0.0226(11) 0.0101(9) 0.0056(9) 0.0091(9)
    C13 0.0197(11) 0.0227(11) 0.0260(11) 0.0089(9) 0.0051(9) 0.0082(9)
    C14 0.0251(11) 0.0215(11) 0.0230(11) 0.0095(9) 0.0084(9) 0.0012(9)
    C15 0.0146(10) 0.0261(12) 0.0234(11) 0.0058(9) 0.0040(8) 0.0000(9)
    C16 0.0394(15) 0.0540(18) 0.0356(14) 0.0151(13) 0.0027(12) 0.0022(13)
    C17 0.0282(13) 0.0318(13) 0.0308(12) 0.0100(10) 0.0100(10) 0.0089(10)
    C18 0.0330(13) 0.0541(17) 0.0317(13) 0.0211(12) 0.0078(11) 0.0016(12)
_geom_special_details
;
 Bond distances, angles etc. have been calculated using the
 rounded fractional coordinates. All su's are estimated
 from the variances of the (full) variance-covariance matrix.
 The cell esds are taken into account in the estimation of
 distances, angles and torsion angles
;
loop_
    _geom_bond_atom_site_label_1
    _geom_bond_atom_site_label_2
    _geom_bond_site_symmetry_1
    _geom_bond_site_symmetry_2
    _geom_bond_distance
    _geom_bond_publ_flag
    S1 C11 . . 1.759(3) no
    S1 C13 . . 1.744(2) no
    S2 C13 . . 1.636(3) no
    O1 C12 . . 1.213(3) no
    O2 C15 . . 1.213(3) no
    O3 C15 . . 1.316(3) no
    N1 C12 . . 1.401(3) no
    N1 C13 . . 1.377(3) no
    N1 C14 . . 1.451(3) no
    O3 H3A . . 0.91(3) no
    C1 C6 . . 1.391(3) no
    C1 C2 . . 1.387(4) no
    C2 C3 . . 1.386(3) no
    C3 C4 . . 1.407(3) no
    C4 C5 . . 1.410(4) no
    C4 C7 . . 1.459(3) no
    O4 C17 . . 1.212(3) no
    C5 C6 . . 1.382(3) no
    C7 C8 . . 1.363(4) no
    C8 C10 . . 1.445(3) no
    C8 C9 . . 1.501(3) no
    C10 C11 . . 1.352(3) no
    C11 C12 . . 1.476(3) no
    C14 C15 . . 1.507(3) no
    C1 H1 . . 0.9500 no
    C2 H2 . . 0.9500 no
    C3 H3 . . 0.9500 no
    C5 H5 . . 0.9500 no
    C6 H6 . . 0.9500 no
    C7 H7 . . 0.9500 no
    C9 H9B . . 0.9800 no
    C9 H9C . . 0.9800 no
    C9 H9A . . 0.9800 no
    C10 H10 . . 0.9500 no
    C14 H14A . . 0.9900 no
    C14 H14B . . 0.9900 no
    C16 C17 . . 1.499(4) no
    C17 C18 . . 1.501(3) no
    C16 H16A . . 0.9800 no
    C16 H16B . . 0.9800 no
    C16 H16C . . 0.9800 no
    C18 H18A . . 0.9800 no
    C18 H18B . . 0.9800 no
    C18 H18C . . 0.9800 no
loop_
    _geom_angle_atom_site_label_1
    _geom_angle_atom_site_label_2
    _geom_angle_atom_site_label_3
    _geom_angle_site_symmetry_1
    _geom_angle_site_symmetry_2
    _geom_angle_site_symmetry_3
    _geom_angle
    _geom_angle_publ_flag
    C11 S1 C13 . . . 93.02(11) no
    C12 N1 C13 . . . 116.89(18) no
    C12 N1 C14 . . . 120.69(18) no
    C13 N1 C14 . . . 122.41(19) no
    C15 O3 H3A . . . 107(2) no
    C2 C1 C6 . . . 119.2(2) no
    C1 C2 C3 . . . 121.0(2) no
    C2 C3 C4 . . . 120.7(2) no
    C3 C4 C5 . . . 117.4(2) no
    C5 C4 C7 . . . 117.6(2) no
    C3 C4 C7 . . . 125.1(2) no
    C4 C5 C6 . . . 121.4(2) no
    C1 C6 C5 . . . 120.3(2) no
    C4 C7 C8 . . . 131.1(2) no
    C7 C8 C9 . . . 124.49(19) no
    C7 C8 C10 . . . 116.2(2) no
    C9 C8 C10 . . . 119.2(2) no
    C8 C10 C11 . . . 129.9(2) no
    S1 C11 C12 . . . 109.41(17) no
    C10 C11 C12 . . . 119.9(2) no
    S1 C11 C10 . . . 130.59(17) no
    O1 C12 C11 . . . 127.7(2) no
    N1 C12 C11 . . . 110.3(2) no
    O1 C12 N1 . . . 122.00(19) no
    S1 C13 N1 . . . 110.27(17) no
    S2 C13 N1 . . . 126.30(17) no
    S1 C13 S2 . . . 123.43(14) no
    N1 C14 C15 . . . 111.81(19) no
    O2 C15 C14 . . . 123.1(2) no
    O3 C15 C14 . . . 111.3(2) no
    O2 C15 O3 . . . 125.6(2) no
    C2 C1 H1 . . . 120.00 no
    C6 C1 H1 . . . 120.00 no
    C1 C2 H2 . . . 120.00 no
    C3 C2 H2 . . . 119.00 no
    C2 C3 H3 . . . 120.00 no
    C4 C3 H3 . . . 120.00 no
    C4 C5 H5 . . . 119.00 no
    C6 C5 H5 . . . 119.00 no
    C1 C6 H6 . . . 120.00 no
    C5 C6 H6 . . . 120.00 no
    C4 C7 H7 . . . 114.00 no
    C8 C7 H7 . . . 114.00 no
    C8 C9 H9A . . . 109.00 no
    C8 C9 H9B . . . 109.00 no
    C8 C9 H9C . . . 109.00 no
    H9A C9 H9B . . . 109.00 no
    H9A C9 H9C . . . 109.00 no
    H9B C9 H9C . . . 109.00 no
    C8 C10 H10 . . . 115.00 no
    C11 C10 H10 . . . 115.00 no
    N1 C14 H14A . . . 109.00 no
    N1 C14 H14B . . . 109.00 no
    C15 C14 H14A . . . 109.00 no
    C15 C14 H14B . . . 109.00 no
    H14A C14 H14B . . . 108.00 no
    O4 C17 C16 . . . 121.6(2) no
    O4 C17 C18 . . . 121.9(2) no
    C16 C17 C18 . . . 116.5(2) no
    C17 C16 H16A . . . 110.00 no
    C17 C16 H16B . . . 109.00 no
    C17 C16 H16C . . . 109.00 no
    H16A C16 H16B . . . 109.00 no
    H16A C16 H16C . . . 109.00 no
    H16B C16 H16C . . . 109.00 no
    C17 C18 H18A . . . 109.00 no
    C17 C18 H18B . . . 109.00 no
    C17 C18 H18C . . . 110.00 no
    H18A C18 H18B . . . 109.00 no
    H18A C18 H18C . . . 109.00 no
    H18B C18 H18C . . . 109.00 no
loop_
    _geom_torsion_atom_site_label_1
    _geom_torsion_atom_site_label_2
    _geom_torsion_atom_site_label_3
    _geom_torsion_atom_site_label_4
    _geom_torsion_site_symmetry_1
    _geom_torsion_site_symmetry_2
    _geom_torsion_site_symmetry_3
    _geom_torsion_site_symmetry_4
    _geom_torsion
    _geom_torsion_publ_flag
    C13 S1 C11 C10 . . . . -175.1(2) no
    C13 S1 C11 C12 . . . . 1.91(17) no
    C11 S1 C13 S2 . . . . 177.60(16) no
    C11 S1 C13 N1 . . . . -2.90(17) no
    C14 N1 C13 S2 . . . . 1.0(3) no
    C14 N1 C12 C11 . . . . 179.93(18) no
    C12 N1 C13 S1 . . . . 3.3(2) no
    C13 N1 C12 O1 . . . . 178.6(2) no
    C14 N1 C12 O1 . . . . 0.4(3) no
    C13 N1 C12 C11 . . . . -1.8(3) no
    C13 N1 C14 C15 . . . . -93.1(3) no
    C14 N1 C13 S1 . . . . -178.51(15) no
    C12 N1 C13 S2 . . . . -177.26(17) no
    C12 N1 C14 C15 . . . . 85.1(2) no
    C2 C1 C6 C5 . . . . 1.3(3) no
    C6 C1 C2 C3 . . . . -1.8(4) no
    C1 C2 C3 C4 . . . . 0.8(4) no
    C2 C3 C4 C5 . . . . 0.7(3) no
    C2 C3 C4 C7 . . . . -179.8(2) no
    C7 C4 C5 C6 . . . . 179.3(2) no
    C5 C4 C7 C8 . . . . -159.0(2) no
    C3 C4 C5 C6 . . . . -1.1(3) no
    C3 C4 C7 C8 . . . . 21.4(4) no
    C4 C5 C6 C1 . . . . 0.1(4) no
    C4 C7 C8 C9 . . . . 2.0(4) no
    C4 C7 C8 C10 . . . . 178.8(2) no
    C9 C8 C10 C11 . . . . -8.4(4) no
    C7 C8 C10 C11 . . . . 174.7(2) no
    C8 C10 C11 C12 . . . . 178.6(2) no
    C8 C10 C11 S1 . . . . -4.7(4) no
    C10 C11 C12 O1 . . . . -3.6(4) no
    C10 C11 C12 N1 . . . . 176.9(2) no
    S1 C11 C12 N1 . . . . -0.5(2) no
    S1 C11 C12 O1 . . . . 179.0(2) no
    N1 C14 C15 O2 . . . . -14.2(3) no
    N1 C14 C15 O3 . . . . 166.38(19) no
loop_
    _geom_hbond_atom_site_label_D
    _geom_hbond_atom_site_label_H
    _geom_hbond_atom_site_label_A
    _geom_hbond_site_symmetry_A
    _geom_hbond_distance_DH
    _geom_hbond_distance_HA
    _geom_hbond_distance_DA
    _geom_hbond_angle_DHA
    _geom_hbond_publ_flag
    O3 H3A O2 2_555 0.91(3) 1.75(3) 2.645(2) 171(3) yes
    C6 H6 O1 2_456 0.95 2.50 3.440(3) 168 yes
    C1 H1 O4 2_566 0.95 2.58 3.525(3) 171 yes
_shelx_hkl_file
;
   0   0   2    4.75    0.21
   0   0   2    4.77    0.23
   0   0   2    4.37    0.25
   0   0   2    4.80    0.24
   0   0  -2    4.25    0.24
   0   0  -2    4.46    0.26
   0   0  -2    4.54    0.25
   0   0  -2    4.29    0.27
   0   0   3  212.85   11.30
   0   0   3  223.87   12.15
   0   0   3  215.32   12.16
   0   0   3  208.35   11.58
   0   0  -3  233.40   12.47
   0   0  -3  212.19   11.75
   0   0  -3  220.21   12.20
   0   0  -3  216.71   11.77
   0   0  -3  226.66   12.50
   0   0  -3  203.01   11.14
   0   0   4   26.10    1.17
   0   0   4   26.38    1.26
   0   0   4   25.07    1.36
   0   0   4   24.97    1.26
   0   0  -4   30.46    1.31
   0   0  -4   24.31    1.48
   0   0  -4   27.27    1.44
   0   0  -4   26.69    1.26
   0   0  -4   28.07    1.62
   0   0  -4   24.20    1.21
   0   0   5   12.55    0.55
   0   0   5   12.90    0.69
   0   0   5   12.47    0.69
   0   0   5   12.73    0.67
   0   0  -5   13.79    0.60
   0   0  -5   12.63    0.68
   0   0  -5   13.01    0.71
   0   0  -5   13.09    0.70
   0   0  -5   13.51    0.73
   0   0  -5   11.68    0.62
   0   0   6  177.05    9.32
   0   0   6  185.98   10.22
   0   0   6  174.86    9.75
   0   0   6  173.40    9.73
   0   0  -6  175.33    9.23
   0   0  -6  167.16    9.29
   0   0  -6  187.74   10.58
   0   0  -6  177.70    9.81
   0   0  -6  191.98   10.66
   0   0  -6  166.03    9.19
   0   0   7   62.78    2.97
   0   0   7   67.55    3.49
   0   0   7   63.56    3.40
   0   0   7   68.47    3.58
   0   0  -7   68.76    3.61
   0   0  -7   75.98    3.99
   0   0  -7   72.01    3.73
   0   0   8    3.26    0.22
   0   0   8    3.35    0.44
   0   0   8    3.27    0.30
   0   0   8    3.31    0.28
   0   0  -8    2.90    0.29
   0   0  -8    3.16    0.22
   0   0  -8    3.21    0.28
   0   0   9   32.25    1.66
   0   0   9   33.98    1.85
   0   0   9   34.99    1.88
   0   0   9   34.02    1.90
   0   0  -9   33.74    1.84
   0   0  -9   33.42    1.73
   0   0  -9   32.34    1.73
   0   0  10   15.64    0.87
   0   0  10   17.80    1.03
   0   0 -10   18.39    1.06
   0   0 -10   16.30    0.92
   0   0 -10   17.36    1.08
   0   0  11    5.36    0.58
   0   0 -11    5.13    0.43
   0   0 -11    5.20    0.41
   0   0  12    0.11    0.17
   0   0 -12    0.21    0.16
   0   0 -12    0.07    0.14
   0   0  13   15.86    1.03
   0   0 -13   16.46    1.21
   0   0 -13   16.45    1.03
   0   0  14    3.13    0.38
   0   0 -14    3.18    0.52
   0   0 -14    3.26    0.47
   0   0  15    0.06    0.14
   0   0 -15    0.02    0.14
   0   0 -15    0.05    0.20
   0   0  16    8.22    0.62
   0   0 -16    8.37    0.64
   0   0 -16    8.36    0.68
   0   0  17    0.11    0.12
   0   0 -17    0.08    0.20
   0   0 -17    0.09    0.10
   0   0  18    0.03    0.08
   0   0 -18    0.04    0.08
   0   0 -18    0.02    0.07
   0   1 -18    3.06    0.31
   0   1 -18    2.65    0.23
   0  -1  18    2.40    0.29
   0   1 -17    3.41    0.48
   0   1 -17    3.30    0.29
   0  -1  17    3.19    0.33
   0   1 -16    0.01    0.20
   0   1 -16   -0.01    0.15
   0  -1  16    0.04    0.11
   0   1 -15    5.89    0.66
   0   1 -15    5.76    0.57
   0  -1  15    5.90    0.52
   0   1 -14    6.63    0.70
   0   1 -14    6.49    0.60
   0  -1  14    6.80    0.57
   0   1 -13    0.55    0.34
   0   1 -13    0.47    0.27
   0  -1  13    0.50    0.31
   0   1 -12    7.78    0.74
   0   1 -12    7.43    0.63
   0  -1  12    7.69    0.57
   0   1 -11    9.59    0.65
   0   1 -11    9.62    0.58
   0   1 -11    9.71    0.60
   0  -1  11    8.89    0.56
   0  -1  11   10.60    0.69
   0   1 -10   74.51    4.12
   0   1 -10   73.97    4.07
   0   1 -10   75.16    4.09
   0  -1  10   74.52    4.06
   0  -1  10   77.60    4.41
   0  -1  10   78.03    4.27
   0  -1  10   76.38    4.18
   0   1  -9   61.47    3.34
   0   1  -9   64.72    3.55
   0   1  -9   60.59    3.32
   0   1  -9   60.36    3.22
   0  -1   9   59.29    3.28
   0  -1   9   63.07    3.41
   0  -1   9   60.94    3.36
   0  -1   9   61.37    3.35
   0   1  -8   54.93    2.96
   0   1  -8   54.78    3.09
   0   1  -8   54.71    2.87
   0   1  -8   55.75    2.89
   0  -1   8   55.60    2.99
   0  -1   8   55.90    2.98
   0  -1   8   53.05    2.79
   0  -1   8   52.00    2.73
   0   1  -7    1.11    0.22
   0   1  -7    1.04    0.23
   0   1  -7    1.14    0.17
   0   1  -7    1.62    0.21
   0   1  -7    1.11    0.17
   0  -1   7    1.15    0.16
   0  -1   7    1.18    0.20
   0  -1   7    1.03    0.16
   0   1  -6    8.46    0.52
   0   1  -6    7.81    0.50
   0   1  -6    8.39    0.49
   0   1  -6    8.94    0.52
   0   1  -6    8.25    0.46
   0  -1   6    8.55    0.48
   0  -1   6    8.48    0.50
   0  -1   6    7.73    0.43
   0   1  -5   16.04    0.59
   0   1  -5   14.55    0.87
   0   1  -5   15.04    0.78
   0   1  -5   16.48    0.92
   0   1  -5   15.25    0.76
   0  -1   5   14.94    0.78
   0  -1   5   15.98    0.80
   0  -1   5   14.09    0.74
   0  -1   5   14.45    0.71
   0   1  -4    1.55    0.08
   0   1  -4    1.49    0.19
   0   1  -4    1.49    0.20
   0   1  -4    1.69    0.20
   0   1  -4    1.44    0.16
   0  -1   4    1.45    0.20
   0  -1   4    1.63    0.29
   0  -1   4    1.27    0.19
   0  -1   4    1.55    0.15
   0   1  -3    1.17    0.13
   0   1  -3    1.13    0.20
   0   1  -3    1.14    0.22
   0   1  -3    1.20    0.19
   0   1  -3    1.05    0.14
   0  -1   3    1.13    0.32
   0  -1   3    1.28    0.20
   0  -1   3    1.09    0.18
   0  -1   3    1.18    0.23
   0   1  -2   55.32    2.53
   0   1  -2   54.53    2.56
   0   1  -2   57.09    2.72
   0   1  -2   57.97    2.66
   0   1  -2   56.27    2.61
   0  -1   2   55.21    2.50
   0  -1   2   55.40    2.59
   0  -1   2   57.03    2.70
   0  -1   2   57.52    2.60
   0  -1   2   56.24    2.60
   0   1  -1    9.43    0.42
   0   1  -1    9.15    0.40
   0   1  -1    9.54    0.43
   0   1  -1   10.95    0.40
   0   1  -1   10.03    0.40
   0  -1   1    9.55    0.42
   0  -1   1    9.16    0.45
   0  -1   1    8.87    0.40
   0  -1   1   10.70    0.38
   0  -1   1    9.72    0.41
   0   1   0  110.67    5.53
   0   1   0  109.48    5.44
   0   1   0  108.92    5.31
   0   1   0  117.83    5.61
   0   1   0  110.84    5.23
   0   1   0  110.72    5.36
   0  -1   0  107.99    5.39
   0  -1   0  110.00    5.42
   0  -1   0  111.41    5.44
   0  -1   0  112.31    5.44
   0   1   1    0.18    0.09
   0   1   1    0.22    0.12
   0   1   1    0.24    0.07
   0   1   1    0.35    0.11
   0  -1  -1    0.31    0.10
   0  -1  -1    0.20    0.13
   0  -1  -1    0.25    0.08
   0  -1  -1    0.20    0.07
   0  -1  -1    0.21    0.07
   0   1   2    0.12    0.13
   0   1   2    0.10    0.12
   0   1   2    0.14    0.25
   0   1   2    0.14    0.12
   0  -1  -2    0.13    0.22
   0  -1  -2    0.10    0.11
   0  -1  -2    0.13    0.06
   0  -1  -2    0.25    0.12
   0  -1  -2    0.11    0.11
   0   1   3    0.18    0.10
   0   1   3    0.15    0.12
   0   1   3    0.17    0.06
   0   1   3    0.18    0.15
   0   1   3    0.24    0.13
   0  -1  -3    0.34    0.11
   0  -1  -3    0.17    0.22
   0  -1  -3    0.18    0.10
   0  -1  -3    0.17    0.13
   0  -1  -3    0.18    0.12
   0   1   4    1.07    0.12
   0   1   4    1.07    0.17
   0   1   4    1.14    0.10
   0   1   4    1.20    0.19
   0   1   4    1.16    0.17
   0  -1  -4    1.14    0.13
   0  -1  -4    1.12    0.18
   0  -1  -4    1.18    0.10
   0  -1  -4    1.18    0.18
   0  -1  -4    1.14    0.24
   0   1   5   59.48    2.96
   0   1   5   56.40    2.99
   0   1   5   54.93    2.70
   0   1   5   52.60    2.72
   0  -1  -5   65.17    3.15
   0  -1  -5   53.74    2.80
   0  -1  -5   62.93    3.05
   0  -1  -5   55.44    2.90
   0   1   6   14.73    0.73
   0   1   6   15.15    0.77
   0   1   6   17.19    0.94
   0   1   6   16.74    0.91
   0   1   6   16.59    1.02
   0  -1  -6   15.66    0.76
   0  -1  -6   15.41    0.87
   0  -1  -6   15.28    0.88
   0  -1  -6   16.15    0.77
   0  -1  -6   16.19    0.87
   0   1   7  119.30    6.44
   0   1   7  120.39    6.47
   0   1   7  126.02    6.94
   0   1   7  123.46    6.93
   0   1   7  142.16    7.74
   0  -1  -7  123.75    6.59
   0  -1  -7  129.70    7.18
   0  -1  -7  131.93    7.26
   0  -1  -7  134.60    7.18
   0  -1  -7  127.65    6.97
   0   1   8   27.86    1.42
   0   1   8   29.98    1.62
   0   1   8   31.19    1.66
   0   1   8   32.03    1.70
   0  -1  -8   29.97    1.65
   0  -1  -8   29.43    1.61
   0  -1  -8   29.82    1.45
   0  -1  -8   28.41    1.52
   0   1   9    0.41    0.16
   0   1   9    0.39    0.15
   0   1   9    0.42    0.16
   0  -1  -9    0.43    0.26
   0  -1  -9    0.42    0.27
   0  -1  -9    0.39    0.15
   0   1  10    0.08    0.14
   0  -1 -10    0.09    0.13
   0  -1 -10    0.06    0.13
   0   1  11    3.72    0.38
   0  -1 -11    3.81    0.52
   0  -1 -11    3.79    0.37
   0   1  12    0.14    0.26
   0  -1 -12    0.12    0.17
   0  -1 -12    0.11    0.24
   0   1  13   22.40    1.38
   0  -1 -13   22.37    1.41
   0  -1 -13   22.73    1.37
   0   1  14    1.38    0.27
   0  -1 -14    1.30    0.41
   0  -1 -14    1.38    0.26
   0   1  15    2.86    0.35
   0  -1 -15    2.71    0.48
   0  -1 -15    2.90    0.32
   0   1  16    1.18    0.22
   0  -1 -16    1.14    0.35
   0  -1 -16    1.26    0.21
   0   1  17    3.29    0.41
   0  -1 -17    3.14    0.31
   0  -1 -17    3.70    0.31
   0   2 -18    1.18    0.15
   0  -2  18    0.46    0.19
   0   2 -17    5.50    0.43
   0  -2  17    3.98    0.46
   0   2 -16    3.59    0.38
   0   2 -16    3.10    0.29
   0  -2  16    2.35    0.31
   0   2 -15    0.23    0.18
   0   2 -15    0.18    0.20
   0  -2  15    0.18    0.15
   0   2 -14    2.60    0.33
   0   2 -14    2.29    0.34
   0  -2  14    1.18    0.31
   0  -2  14    2.40    0.31
   0   2 -13    7.48    0.72
   0   2 -13    7.08    0.59
   0  -2  13    6.93    0.51
   0  -2  13    8.11    0.62
   0   2 -12    0.72    0.34
   0   2 -12    0.61    0.24
   0  -2  12    0.68    0.16
   0  -2  12    0.68    0.19
   0   2 -11    8.62    0.76
   0  -2  11    8.79    0.69
   0  -2  11    9.37    0.63
   0   2 -10    5.00    0.57
   0   2 -10    5.55    0.41
   0   2 -10    4.99    0.43
   0  -2  10    5.63    0.52
   0  -2  10    5.60    0.51
   0  -2  10    5.30    0.38
   0  -2  10    5.36    0.45
   0   2  -9    1.65    0.39
   0   2  -9    1.56    0.39
   0   2  -9    1.68    0.22
   0   2  -9    1.63    0.25
   0  -2   9    1.79    0.22
   0  -2   9    1.95    0.23
   0  -2   9    1.63    0.18
   0  -2   9    1.56    0.18
   0   2  -8   13.91    0.97
   0   2  -8   15.16    0.98
   0   2  -8   13.65    0.81
   0  -2   8   14.25    0.85
   0  -2   8   15.22    0.85
   0  -2   8   15.48    0.86
   0  -2   8   14.21    0.76
   0  -2   8   14.00    0.75
   0   2  -7   26.37    1.43
   0   2  -7   27.68    1.49
   0   2  -7   26.43    1.34
   0  -2   7   27.04    1.44
   0  -2   7   27.63    1.46
   0  -2   7   24.17    1.37
   0  -2   7   26.61    1.39
   0   2  -6   47.01    2.07
   0   2  -6   48.73    2.19
   0   2  -6   46.62    2.40
   0   2  -6   44.16    2.32
   0   2  -6   50.78    2.49
   0   2  -6   43.43    2.21
   0  -2   6   44.81    2.29
   0  -2   6   43.43    2.26
   0  -2   6   40.78    2.15
   0  -2   6   42.60    2.11
   0   2  -5  198.25   10.55
   0   2  -5  205.79   11.48
   0   2  -5  202.83   11.54
   0   2  -5  201.79   11.05
   0   2  -5  197.54   10.80
   0  -2   5  200.29   11.12
   0  -2   5  190.88   10.88
   0  -2   5  203.25   11.13
   0  -2   5  198.59   10.90
   0   2  -4   46.31    2.11
   0   2  -4   46.02    2.27
   0   2  -4   45.23    2.27
   0   2  -4   46.73    2.17
   0   2  -4   44.80    2.14
   0  -2   4   43.74    2.15
   0  -2   4   39.81    2.03
   0  -2   4   43.62    2.01
   0  -2   4   44.00    2.11
   0   2  -3    2.41    0.21
   0   2  -3    2.72    0.24
   0   2  -3    2.31    0.16
   0   2  -3    2.41    0.20
   0  -2   3    2.34    0.16
   0  -2   3    2.31    0.28
   0  -2   3    2.82    0.24
   0  -2   3    2.25    0.13
   0  -2   3    2.28    0.14
   0   2  -2 1019.13   69.83
   0   2  -2 1136.31   77.13
   0   2  -2 1179.57   80.23
   0   2  -2  947.67   62.98
   0   2  -2 1159.37   77.93
   0  -2   2 1109.20   75.51
   0  -2   2 1109.73   75.33
   0  -2   2 1036.63   70.72
   0  -2   2  882.62   58.55
   0  -2   2 1102.59   74.33
   0   2  -1   53.03    2.67
   0   2  -1   52.59    2.55
   0   2  -1   55.91    2.69
   0   2  -1   54.94    2.60
   0  -2   1   54.42    2.71
   0  -2   1   54.46    2.64
   0  -2   1   51.01    2.61
   0   2   0   91.69    4.77
   0   2   0   95.98    4.85
   0   2   0   93.23    4.71
   0   2   0   96.61    4.62
   0   2   0   97.72    4.56
   0   2   0   93.59    4.61
   0   2   0   89.41    4.46
   0  -2   0   94.09    4.90
   0  -2   0   92.65    4.69
   0  -2   0   96.12    4.81
   0   2   1    3.46    0.29
   0   2   1    3.33    0.32
   0   2   1    3.19    0.18
   0   2   1    3.65    0.25
   0   2   1    3.20    0.20
   0  -2  -1    3.59    0.42
   0  -2  -1    3.10    0.22
   0  -2  -1    3.43    0.21
   0  -2  -1    3.10    0.19
   0   2   2    8.63    0.51
   0   2   2    8.40    0.45
   0   2   2    8.34    0.42
   0   2   2    8.30    0.43
   0  -2  -2    8.23    0.61
   0  -2  -2    7.87    0.43
   0  -2  -2    8.63    0.40
   0  -2  -2    8.15    0.37
   0  -2  -2    8.06    0.42
   0   2   3   10.49    0.58
   0   2   3   10.74    0.56
   0   2   3   11.34    0.66
   0   2   3   10.37    0.55
   0  -2  -3   10.58    0.70
   0  -2  -3   10.89    0.59
   0  -2  -3   11.79    0.58
   0  -2  -3   10.67    0.50
   0  -2  -3   10.57    0.55
   0   2   4    4.60    0.31
   0   2   4    4.47    0.31
   0   2   4    4.77    0.32
   0   2   4    4.66    0.33
   0  -2  -4    4.85    0.34
   0  -2  -4    4.90    0.35
   0  -2  -4    4.79    0.29
   0  -2  -4    4.62    0.23
   0  -2  -4    4.67    0.31
   0   2   5   20.09    1.05
   0   2   5   19.83    1.17
   0   2   5   21.01    1.20
   0  -2  -5   21.10    1.19
   0  -2  -5   20.88    1.26
   0  -2  -5   20.67    1.04
   0  -2  -5   21.20    0.99
   0  -2  -5   20.39    1.09
   0   2   6   24.62    1.33
   0   2   6   24.12    1.31
   0   2   6   25.48    1.34
   0   2   6   23.71    1.38
   0  -2  -6   24.54    1.25
   0  -2  -6   24.39    1.35
   0  -2  -6   22.58    1.09
   0  -2  -6   24.48    1.32
   0   2   7    4.59    0.30
   0   2   7    5.13    0.40
   0   2   7    5.11    0.38
   0   2   7    5.07    0.49
   0  -2  -7    4.90    0.31
   0  -2  -7    4.84    0.40
   0  -2  -7    5.23    0.39
   0   2   8    3.71    0.30
   0   2   8    4.46    0.46
   0   2   8    4.37    0.43
   0   2   8    4.55    0.47
   0  -2  -8    3.65    0.25
   0  -2  -8    4.20    0.38
   0  -2  -8    4.35    0.39
   0  -2  -8    4.36    0.46
   0   2   9   64.76    3.58
   0  -2  -9   64.54    3.81
   0  -2  -9   64.27    3.57
   0   2  10    0.36    0.17
   0  -2 -10    0.34    0.20
   0  -2 -10    0.36    0.18
   0   2  11    0.63    0.31
   0  -2 -11    0.52    0.22
   0  -2 -11    0.49    0.20
   0   2  12    0.21    0.16
   0  -2 -12    0.11    0.30
   0  -2 -12    0.18    0.17
   0   2  13   28.37    1.71
   0  -2 -13   27.80    1.71
   0  -2 -13   26.40    1.57
   0   2  14    0.07    0.15
   0  -2 -14    0.14    0.15
   0  -2 -14    0.12    0.15
   0   2  15    6.58    0.58
   0  -2 -15    7.80    0.58
   0  -2 -15    8.36    0.69
   0   2  16    9.13    0.65
   0  -2 -16   10.24    0.66
   0  -2 -16   10.83    0.76
   0   3 -18    4.87    0.40
   0   3 -17    0.77    0.20
   0   3 -16    3.26    0.39
   0  -3  16   -0.02    0.20
   0   3 -15   10.48    0.73
   0  -3  15    8.39    0.80
   0   3 -14    2.03    0.29
   0   3 -14    1.62    0.21
   0  -3  14    1.71    0.25
   0  -3  14    0.64    0.30
   0   3 -13    0.02    0.14
   0   3 -13    0.06    0.08
   0  -3  13   -0.01    0.18
   0  -3  13   -0.02    0.09
   0   3 -12    4.15    0.44
   0   3 -12    3.46    0.29
   0  -3  12    4.18    0.41
   0  -3  12    3.21    0.43
   0   3 -11    0.13    0.17
   0   3 -11    0.10    0.09
   0  -3  11    0.14    0.15
   0  -3  11    0.13    0.13
   0   3 -10    7.10    0.55
   0   3 -10    5.87    0.44
   0  -3  10    7.47    0.54
   0  -3  10    6.89    0.51
   0  -3  10    5.81    0.44
   0  -3  10    5.56    0.39
   0   3  -9   33.03    2.00
   0   3  -9   34.79    2.05
   0   3  -9   30.03    1.67
   0  -3   9   32.83    1.94
   0  -3   9   36.04    1.97
   0  -3   9   26.46    1.59
   0  -3   9   29.58    1.52
   0  -3   9   29.23    1.58
   0   3  -8   19.54    1.12
   0   3  -8   19.51    1.12
   0   3  -8   18.16    0.96
   0  -3   8   18.71    1.06
   0  -3   8   20.63    1.16
   0  -3   8   15.59    0.94
   0  -3   8   16.45    0.92
   0  -3   8   18.08    0.94
   0   3  -7    0.12    0.12
   0   3  -7    0.14    0.13
   0   3  -7    0.17    0.10
   0  -3   7    0.04    0.12
   0  -3   7    0.17    0.12
   0  -3   7    0.06    0.05
   0  -3   7    0.05    0.05
   0  -3   7    0.08    0.06
   0   3  -6    2.16    0.13
   0   3  -6    2.58    0.25
   0   3  -6    2.54    0.40
   0   3  -6    2.33    0.17
   0  -3   6    2.45    0.24
   0  -3   6    2.63    0.27
   0  -3   6    2.09    0.13
   0  -3   6    2.11    0.14
   0  -3   6    2.32    0.16
   0   3  -5    1.79    0.18
   0   3  -5    1.97    0.22
   0   3  -5    2.05    0.25
   0   3  -5    1.73    0.13
   0  -3   5    1.82    0.21
   0  -3   5    1.97    0.23
   0  -3   5    1.68    0.09
   0  -3   5    1.71    0.12
   0  -3   5    1.74    0.16
   0   3  -4    2.69    0.19
   0   3  -4    2.76    0.24
   0   3  -4    2.99    0.39
   0   3  -4    3.33    0.22
   0  -3   4    2.69    0.23
   0  -3   4    2.83    0.27
   0  -3   4    2.58    0.16
   0   3  -3    0.40    0.12
   0   3  -3    0.45    0.13
   0   3  -3    0.38    0.07
   0  -3   3    0.40    0.11
   0  -3   3    0.42    0.12
   0  -3   3    0.43    0.21
   0   3  -2   27.39    1.36
   0   3  -2   27.92    1.46
   0   3  -2   28.35    1.29
   0  -3   2   27.31    1.49
   0  -3   2   27.39    1.37
   0  -3   2   27.80    1.49
   0   3  -1   17.78    0.98
   0   3  -1   16.92    0.85
   0   3  -1   17.93    0.88
   0   3  -1   16.85    0.78
   0  -3   1   16.98    0.92
   0  -3   1   16.82    0.86
   0  -3   1   16.77    0.85
   0   3   0   19.39    1.07
   0   3   0   18.76    0.95
   0   3   0   19.36    0.93
   0   3   0   17.73    0.88
   0  -3   0   18.30    1.01
   0  -3   0   18.40    1.03
   0  -3   0   18.77    0.93
   0   3   1    0.03    0.13
   0   3   1    0.06    0.09
   0   3   1    0.06    0.03
   0   3   1    0.07    0.07
   0  -3  -1    0.05    0.13
   0  -3  -1    0.07    0.09
   0  -3  -1    0.02    0.11
   0  -3  -1    0.16    0.05
   0   3   2    6.25    0.57
   0   3   2    6.40    0.39
   0   3   2    6.02    0.35
   0  -3  -2    6.22    0.46
   0  -3  -2    5.87    0.38
   0  -3  -2    6.52    0.42
   0  -3  -2    5.84    0.33
   0  -3  -2    6.35    0.35
   0   3   3    0.24    0.13
   0   3   3    0.22    0.19
   0   3   3    0.22    0.11
   0   3   3    0.27    0.11
   0  -3  -3    0.27    0.15
   0  -3  -3    0.24    0.12
   0  -3  -3    0.21    0.07
   0  -3  -3    0.23    0.07
   0  -3  -3    0.21    0.10
   0   3   4   19.79    1.09
   0   3   4   19.20    1.02
   0   3   4   19.26    1.00
   0   3   4   20.15    1.07
   0  -3  -4   20.38    1.13
   0  -3  -4   20.45    1.12
   0  -3  -4   19.60    1.11
   0   3   5    0.10    0.11
   0   3   5    0.15    0.20
   0   3   5    0.38    0.10
   0   3   5    0.11    0.12
   0  -3  -5    0.11    0.13
   0  -3  -5    0.15    0.22
   0  -3  -5    0.13    0.11
   0   3   6    8.33    0.60
   0   3   6    8.80    0.58
   0   3   6    8.45    0.59
   0   3   6    8.42    0.55
   0  -3  -6    8.73    0.55
   0  -3  -6    8.85    0.61
   0  -3  -6    8.42    0.54
   0   3   7   10.81    0.71
   0   3   7   11.54    0.69
   0  -3  -7   11.26    0.67
   0  -3  -7   11.58    0.78
   0  -3  -7   11.47    0.72
   0   3   8   45.00    2.48
   0  -3  -8   40.98    2.23
   0  -3  -8   46.17    2.67
   0  -3  -8   47.43    2.64
   0   3   9    0.07    0.11
   0  -3  -9    0.04    0.16
   0  -3  -9    0.09    0.14
   0   3  10    3.05    0.32
   0  -3 -10    3.41    0.40
   0  -3 -10    3.53    0.49
   0   3  11    0.83    0.20
   0  -3 -11    1.02    0.39
   0  -3 -11    1.22    0.24
   0   3  12    0.57    0.28
   0  -3 -12    0.76    0.23
   0  -3 -12    0.83    0.21
   0   3  13    5.19    0.59
   0  -3 -13    6.93    0.55
   0  -3 -13    7.18    0.53
   0   3  14    2.35    0.39
   0  -3 -14    3.95    0.47
   0  -3 -14    3.90    0.33
   0   3  15    0.23    0.14
   0   3  15    0.89    0.17
   0  -3 -15    0.71    0.23
   0   4 -18    3.20    0.39
   0   4 -16    1.11    0.33
   0  -4  16    0.50    0.24
   0   4 -15    0.06    0.14
   0  -4  15    0.03    0.11
   0   4 -14    0.06    0.15
   0  -4  14    0.01    0.12
   0   4 -13    4.46    0.47
   0  -4  13    4.56    0.59
   0   4 -12    8.47    0.68
   0  -4  12    9.64    0.73
   0   4 -11   10.65    0.80
   0  -4  11   11.96    0.85
   0  -4  10    5.33    0.64
   0  -4  10    6.05    0.52
   0  -4   9   28.47    1.63
   0  -4   9   31.41    1.82
   0   4  -8    0.14    0.10
   0  -4   8    0.08    0.14
   0  -4   8    0.20    0.24
   0  -4   8    0.15    0.09
   0   4  -7    0.81    0.18
   0   4  -7    0.78    0.20
   0   4  -7    0.67    0.09
   0  -4   7    0.81    0.19
   0  -4   7    0.83    0.30
   0  -4   7    0.78    0.13
   0   4  -6   33.77    1.75
   0   4  -6   39.73    2.11
   0   4  -6   36.79    2.12
   0   4  -6   33.17    1.69
   0  -4   6   37.86    2.10
   0  -4   6   40.53    2.20
   0   4  -5    3.67    0.25
   0   4  -5    3.80    0.41
   0   4  -5    3.83    0.32
   0   4  -5    3.40    0.20
   0  -4   5    3.64    0.30
   0  -4   5    3.90    0.33
   0   4  -4    0.13    0.15
   0   4  -4    0.09    0.11
   0   4  -4    0.12    0.11
   0   4  -4    0.15    0.05
   0  -4   4    0.30    0.19
   0  -4   4    0.16    0.13
   0   4  -3    0.55    0.15
   0   4  -3    0.67    0.22
   0   4  -3    0.52    0.10
   0  -4   3    0.55    0.15
   0  -4   3    0.61    0.15
   0  -4   3    0.58    0.15
   0   4  -2  163.52    9.05
   0   4  -2  165.52    9.16
   0   4  -2  160.25    8.62
   0  -4   2  148.34    8.56
   0  -4   2  152.76    8.65
   0  -4   2  144.65    8.16
   0   4  -1   39.82    2.07
   0   4  -1   39.72    2.07
   0   4  -1   37.52    1.85
   0  -4   1   39.87    2.18
   0  -4   1   39.60    2.07
   0  -4   1   40.91    2.14
   0   4   0    8.03    0.71
   0   4   0    8.05    0.49
   0   4   0    7.92    0.44
   0   4   0    7.30    0.39
   0  -4   0    8.15    0.71
   0  -4   0    7.82    0.49
   0  -4   0    8.20    0.50
   0   4   1    4.14    0.38
   0   4   1    4.20    0.30
   0   4   1    3.81    0.24
   0  -4  -1    4.31    0.54
   0  -4  -1    4.14    0.31
   0  -4  -1    4.21    0.37
   0  -4  -1    3.69    0.22
   0   4   2    1.44    0.34
   0   4   2    1.46    0.27
   0   4   2    1.31    0.19
   0  -4  -2    1.45    0.25
   0  -4  -2    1.46    0.19
   0  -4  -2    1.08    0.14
   0  -4  -2    1.13    0.14
   0   4   3   24.58    1.40
   0   4   3   24.30    1.31
   0   4   3   23.86    1.27
   0  -4  -3   25.40    1.59
   0  -4  -3   24.30    1.34
   0   4   4   11.80    0.75
   0   4   4   11.56    0.68
   0  -4  -4   12.28    0.79
   0  -4  -4   12.02    0.86
   0  -4  -4   10.85    0.63
   0  -4  -5    3.34    0.34
   0  -4  -5    3.27    0.35
   0  -4  -5    3.02    0.35
   0  -4  -6    1.62    0.36
   0  -4  -6    1.66    0.42
   0  -4  -6    1.61    0.22
   0  -4  -7   42.47    2.39
   0  -4  -7   43.48    2.74
   0  -4  -7   41.75    2.40
   0   4   8    0.60    0.21
   0  -4  -8    0.75    0.38
   0  -4  -8    1.15    0.23
   0  -4  -9    0.44    0.34
   0  -4  -9    0.46    0.29
   0  -4 -10    1.04    0.26
   0  -4 -10    1.04    0.22
   0  -4 -11   27.14    1.67
   0  -4 -11   26.50    1.57
   0  -4 -12    1.22    0.35
   0   4  13    0.18    0.14
   0  -4 -13    0.16    0.14
   0   4  14    5.52    0.41
   0  -4 -14    4.85    0.38
   0   5 -17    0.67    0.24
   0  -5  17    0.15    0.16
   0   5 -16    1.77    0.25
   0  -5  16    1.09    0.22
   0   5 -15    0.51    0.21
   0  -5  15    0.45    0.28
   0   5 -14   -0.00    0.23
   0  -5  14    0.03    0.13
   0   5 -13    3.79    0.45
   0  -5  13    3.90    0.44
   0   5 -12    0.87    0.29
   0  -5  12    0.90    0.27
   0  -5  11    0.21    0.23
   0  -5  11    0.28    0.22
   0  -5  10   21.52    1.36
   0  -5  10   22.90    1.47
   0  -5   9   19.17    1.19
   0  -5   9   20.28    1.31
   0  -5   8    2.02    0.43
   0  -5   8    2.03    0.47
   0  -5   7    1.31    0.24
   0  -5   7    1.19    0.25
   0   5  -6    0.71    0.18
   0  -5   6    1.00    0.21
   0  -5   6    1.09    0.24
   0   5  -5    2.82    0.25
   0  -5   5    3.47    0.32
   0  -5   5    3.11    0.44
   0   5  -4    6.65    0.47
   0  -5   4    6.66    0.48
   0  -5   4    6.56    0.50
   0   5  -3    4.78    0.39
   0   5  -3    4.77    0.36
   0  -5   3    5.19    0.52
   0  -5   3    5.01    0.42
   0   5  -2    0.09    0.15
   0   5  -2    0.12    0.09
   0  -5   2    0.12    0.13
   0  -5   2    0.15    0.13
   0   5  -1    0.08    0.08
   0   5  -1    0.18    0.06
   0  -5   1    0.22    0.18
   0  -5   1    0.08    0.13
   0  -5   1    0.08    0.18
   0   5   0    0.16    0.06
   0  -5   0    0.31    0.18
   0  -5   0    0.14    0.13
   0  -5   0    0.12    0.11
   0  -5   0    0.14    0.07
   0   5   1    2.10    0.19
   0  -5  -1    2.58    0.36
   0  -5  -1    2.56    0.37
   0   5   2    0.34    0.10
   0  -5  -2    0.55    0.23
   0  -5  -2    0.47    0.17
   0   5   3   17.90    1.05
   0  -5  -3   21.54    1.33
   0  -5  -3   21.74    1.29
   0   5   4    7.71    0.61
   0  -5  -4    8.93    0.68
   0  -5  -4    8.99    0.80
   0   5   5    1.77    0.24
   0  -5  -5    2.03    0.33
   0   5   6   52.24    3.08
   0   5   6   45.41    2.79
   0  -5  -6   50.68    3.04
   0   5   7    8.28    0.74
   0   5   7    6.93    0.57
   0  -5  -7    7.71    0.66
   0   5   8    1.52    0.51
   0   5   8    1.83    0.27
   0  -5  -8    2.00    0.33
   0   5   9    0.29    0.16
   0  -5  -9    0.35    0.20
   0   5  10    5.96    0.50
   0  -5 -10    6.67    0.67
   0   5  11    0.03    0.09
   0  -5 -11    0.02    0.11
   0   5  12    4.17    0.44
   0  -5 -12    4.40    0.46
   0   6 -16    0.30    0.14
   0  -6  16    0.19    0.13
   0   6 -15    0.24    0.26
   0  -6  15    0.25    0.23
   0   6 -14    1.36    0.29
   0  -6  14    1.23    0.39
   0   6 -13    0.81    0.27
   0  -6  13    0.69    0.25
   0   6 -12    2.38    0.38
   0  -6  12    2.43    0.37
   0  -6  11    1.24    0.32
   0  -6  11    1.23    0.48
   0  -6  10    4.01    0.46
   0  -6  10    4.01    0.49
   0  -6   9    3.56    0.60
   0  -6   9    3.70    0.47
   0  -6   8    8.13    0.83
   0  -6   8    8.07    0.70
   0  -6   7    0.36    0.33
   0  -6   7    0.37    0.36
   0  -6   6    4.41    0.59
   0  -6   6    4.50    0.49
   0   6  -5    7.77    0.57
   0  -6   5    8.77    0.77
   0  -6   5    9.15    0.86
   0   6  -4    0.29    0.18
   0  -6   4    0.43    0.20
   0  -6   4    0.30    0.20
   0   6  -3   31.67    2.06
   0  -6   3   33.42    2.09
   0  -6   3   31.13    1.95
   0   6  -2    3.60    0.46
   0  -6   2    3.53    0.51
   0  -6   2    2.31    0.45
   0   6  -1    0.12    0.25
   0  -6   1    0.11    0.15
   0   6   0    1.72    0.57
   0  -6   0    1.71    0.28
   0   6   1   16.33    1.15
   0  -6  -1   17.86    1.15
   0   6   2   20.03    1.67
   0  -6  -2   22.05    1.52
   0   6   3    0.16    0.40
   0  -6  -3    0.03    0.16
   0   6   4   37.89    2.46
   0  -6  -4   37.10    2.30
   0   6   5    1.66    0.42
   0   6   5    0.80    0.20
   0  -6  -5    1.47    0.42
   0   6   6    0.19    0.26
   0   6   6    0.06    0.11
   0  -6  -6    0.10    0.27
   0   6   7   14.58    1.34
   0  -6  -7   14.80    1.17
   0   6   8    0.43    0.32
   0   6   8    0.33    0.14
   0  -6  -8    0.60    0.30
   0   6   9    0.28    0.14
   0   6   9    0.50    0.15
   0  -6  -9    1.05    0.20
   0   6  10    0.55    0.15
   0  -6 -10    1.57    0.28
   0   7 -14    1.40    0.24
   0  -7  14    1.23    0.24
   0   7 -13    7.33    0.74
   0  -7  13    7.29    0.62
   0   7 -12    0.46    0.24
   0  -7  12    0.36    0.21
   0  -7  11   19.98    1.32
   0  -7  11   20.35    1.39
   0  -7  10    7.60    0.65
   0  -7  10    7.32    0.87
   0  -7   9    0.27    0.21
   0  -7   9    0.27    0.23
   0  -7   8    5.88    0.54
   0  -7   8    5.76    0.61
   0  -7   7    7.61    0.63
   0  -7   7    7.28    0.70
   0  -7   6    0.22    0.20
   0  -7   6    0.20    0.36
   0   7  -5    1.40    0.34
   0  -7   5    2.06    0.31
   0  -7   5    1.14    0.33
   0   7  -4   21.73    1.41
   0  -7   4   24.11    1.61
   0   7  -3    0.14    0.23
   0  -7   3    0.75    0.34
   0   7  -2    0.52    0.47
   0  -7   2    0.49    0.21
   0   7  -1    0.06    0.28
   0  -7   1    0.16    0.18
   0   7   0    0.48    0.37
   0  -7   0    0.49    0.35
   0   7   1    6.14    0.79
   0  -7  -1    6.58    0.58
   0   7   2   21.01    1.60
   0  -7  -2   20.99    1.37
   0   7   3    2.48    0.57
   0  -7  -3    2.46    0.37
   0   7   4   14.61    1.17
   0  -7  -4   14.51    1.03
   0   7   5    1.36    0.40
   0  -7  -5    1.35    0.27
   0   7   6    6.79    0.62
   0  -7  -6    7.15    0.59
   0   7   7    0.03    0.11
   0  -7  -7    0.06    0.11
   0  -7  -8    6.21    0.53
   0   8 -12    8.75    0.71
   0  -8  12    6.39    0.62
   0   8 -11    0.11    0.15
   0  -8  11    0.04    0.13
   0  -8  10    0.84    0.23
   0  -8  10    0.65    0.22
   0  -8   9    0.53    0.20
   0  -8   9    0.23    0.19
   0  -8   8    2.01    0.29
   0  -8   8    0.85    0.30
   0  -8   7    1.03    0.24
   0  -8   7    0.40    0.26
   0  -8   6   11.51    0.76
   0  -8   6    2.88    0.87
   0   8  -5    0.19    0.20
   0  -8   5    0.62    0.34
   0   8  -4    3.07    0.49
   0  -8   4    4.31    0.42
   0   8  -3    0.45    0.21
   0  -8   3    0.60    0.21
   0   8  -2    1.35    0.47
   0  -8   2    1.29    0.28
   0   8  -1   24.52    1.68
   0  -8   1   25.06    1.59
   0   8   0   10.56    0.90
   0  -8   0   10.79    0.80
   0   8   1    7.03    0.72
   0  -8  -1    7.01    0.61
   0   8   2   10.00    0.87
   0  -8  -2    8.94    0.73
   0   8   3    0.35    0.39
   0  -8  -3    0.35    0.17
   0   8   4    0.55    0.21
   0  -8  -4    0.50    0.17
   0  -9   6    1.27    0.33
   0  -9   5    3.29    0.35
   0  -9   4    1.46    0.24
   0  -9   3    0.11    0.22
   1  -9  -1    2.61    0.33
  -1   9   1    2.48    0.34
   1  -9   0    1.02    0.24
  -1   9   0    0.80    0.24
   1  -9   1    9.92    0.86
  -1   9  -1    7.48    0.68
   1  -9   2    4.96    0.45
  -1   9  -2    3.03    0.40
   1  -9   3    0.50    0.19
  -1   9  -3    0.12    0.12
   1  -9   4    0.40    0.16
  -1   9  -4    0.06    0.08
   1  -9   5    0.99    0.36
   1  -9   6    0.05    0.22
   1  -9   7    3.12    0.34
   1  -9   8    4.50    0.41
   1  -8  -6    0.58    0.29
  -1   8   6    0.53    0.22
   1  -8  -5    0.05    0.24
  -1   8   5    0.11    0.24
   1  -8  -4    6.14    0.72
  -1   8   4    6.62    0.73
   1  -8  -3   11.35    1.05
  -1   8   3   10.84    1.04
   1  -8  -2    0.16    0.22
  -1   8   2    0.21    0.35
   1  -8  -1    7.57    0.66
  -1   8   1    6.90    0.81
   1  -8   0    5.67    0.71
  -1   8   0    5.18    0.68
   1  -8   1    4.32    0.46
  -1   8  -1    3.84    0.56
   1  -8   2    8.41    0.67
  -1   8  -2    7.80    0.72
   1  -8   3    3.02    0.50
  -1   8  -3    2.37    0.37
   1  -8   4   -0.01    0.14
  -1   8  -4    0.04    0.10
   1  -8   5    1.73    0.31
   1  -8   6    9.90    0.68
   1  -8   6    1.60    0.69
   1  -8   7   11.42    0.79
   1  -8   7    5.14    0.86
   1  -8   8    2.46    0.34
   1  -8   8    1.63    0.38
   1  -8   9    0.21    0.20
   1  -8   9    0.16    0.19
   1  -8  10    0.08    0.16
   1  -8  10    0.02    0.15
   1  -8  11    0.27    0.19
  -1   8 -11    0.35    0.21
   1  -8  12    0.21    0.15
  -1   8 -12    0.23    0.17
   1  -7  -9    9.77    0.63
  -1   7   9    2.82    0.56
   1  -7  -8    0.10    0.15
  -1   7   8    0.05    0.17
   1  -7  -7    0.63    0.24
  -1   7   7    0.59    0.33
   1  -7  -6    1.92    0.50
  -1   7   6    2.00    0.75
   1  -7  -5    3.22    0.44
  -1   7   5    3.27    0.59
   1  -7  -4    2.96    0.43
  -1   7   4    2.83    0.82
   1  -7  -3   28.21    1.83
  -1   7   3   26.67    1.82
   1  -7  -2    8.01    0.84
  -1   7   2    7.85    0.76
   1  -7  -1    0.05    0.15
  -1   7   1    0.01    0.21
   1  -7   0    4.12    0.44
  -1   7   0    4.16    0.53
   1  -7   1    0.94    0.37
  -1   7  -1    0.94    0.30
   1  -7   2    0.36    0.21
  -1   7  -2    0.30    0.25
   1  -7   3   -0.06    0.14
  -1   7  -3    0.11    0.14
   1  -7   4    0.37    0.19
   1  -7   4    0.12    0.17
  -1   7  -4    0.21    0.16
   1  -7   5    0.02    0.16
   1  -7   5    0.13    0.25
   1  -7   6    2.35    0.35
   1  -7   6    2.12    0.39
   1  -7   7   20.48    1.31
   1  -7   7   20.33    1.41
   1  -7   8    9.80    0.74
   1  -7   8    9.85    0.80
   1  -7   9    1.06    0.27
   1  -7   9    1.01    0.30
   1  -7  10    1.04    0.28
   1  -7  10    0.99    0.28
   1  -7  11    0.10    0.19
   1  -7  11    0.06    0.27
   1  -7  12    5.74    0.69
  -1   7 -12    5.47    0.53
   1  -7  13   12.53    0.88
  -1   7 -13   11.78    0.98
   1  -7  14    3.12    0.35
  -1   7 -14    3.40    0.34
   1  -6 -10    2.33    0.28
  -1   6  10    0.70    0.17
   1  -6  -9    1.37    0.28
  -1   6   9    0.83    0.29
   1  -6  -8   13.20    0.96
  -1   6   8   12.88    1.05
   1  -6  -7    2.89    0.43
  -1   6   7    2.94    0.44
   1  -6  -6   11.90    0.87
   1  -6  -6   12.17    0.93
   1  -6  -5    6.55    0.61
   1  -6  -5    7.06    0.81
   1  -6  -4   26.48    1.92
   1  -6  -4   27.61    1.74
   1  -6  -3    0.74    0.30
   1  -6  -3    0.70    0.24
   1  -6  -2    2.04    0.40
   1  -6  -2    2.09    0.30
   1  -6  -1   14.43    1.04
   1  -6  -1   14.29    1.05
   1  -6   0    2.74    0.41
   1  -6   0    2.84    0.33
   1  -6   1    0.06    0.30
   1  -6   1    0.07    0.14
   1  -6   2   14.92    1.02
   1  -6   2   15.27    0.95
   1  -6   3    1.98    0.29
   1  -6   3    1.41    0.36
   1  -6   4   11.98    0.79
   1  -6   4   11.30    0.80
  -1   6  -4   10.42    0.68
   1  -6   5   70.25    3.91
   1  -6   5   69.77    4.04
  -1   6  -5   54.05    3.38
   1  -6   6   11.02    0.76
   1  -6   6   10.80    0.80
   1  -6   7    0.27    0.19
   1  -6   7    0.25    0.20
   1  -6   8    3.30    0.54
   1  -6   8    3.20    0.42
   1  -6   9    2.83    0.38
   1  -6   9    3.05    0.59
   1  -6  10    1.47    0.32
   1  -6  10    1.57    0.33
   1  -6  11    3.22    0.42
   1  -6  11    3.47    0.42
   1  -6  12   15.83    1.11
  -1   6 -12   15.02    1.06
   1  -6  13    0.75    0.25
  -1   6 -13    0.91    0.40
   1  -6  14    3.53    0.39
  -1   6 -14    3.58    0.38
   1  -6  15    1.59    0.25
  -1   6 -15    1.62    0.24
   1  -6  16    0.07    0.10
  -1   6 -16    0.06    0.17
   1  -5 -13    2.24    0.37
  -1   5  13    1.59    0.27
   1  -5 -12    9.97    0.70
  -1   5  12    7.46    0.69
   1  -5 -11    5.48    0.63
  -1   5  11    4.20    0.39
   1  -5 -10    4.02    0.45
   1  -5  -9    6.71    0.60
   1  -5  -9    5.77    0.45
  -1   5   9    5.19    0.53
   1  -5  -8    3.72    0.37
   1  -5  -8    3.66    0.45
   1  -5  -8    2.97    0.31
   1  -5  -7    0.52    0.20
   1  -5  -7    0.46    0.24
   1  -5  -7    0.33    0.14
   1  -5  -6    0.59    0.34
   1  -5  -6    0.54    0.25
   1  -5  -6    0.49    0.14
   1  -5  -5   15.59    1.02
   1  -5  -5   16.20    1.07
   1  -5  -4   15.60    1.13
   1  -5  -4   16.09    0.99
  -1   5   4   12.35    0.74
   1  -5  -3   12.74    0.83
   1  -5  -3   13.07    0.81
  -1   5   3   11.36    0.67
   1  -5  -2   11.17    0.76
   1  -5  -2   11.61    0.72
   1  -5  -1    0.72    0.22
   1  -5  -1    0.51    0.16
   1  -5   0    3.87    0.52
   1  -5   0    3.75    0.32
   1  -5   0    2.83    0.25
  -1   5   0    3.82    0.31
  -1   5   0    3.02    0.27
   1  -5   1   25.43    1.46
   1  -5   1   24.77    1.37
  -1   5  -1   25.11    1.37
  -1   5  -1   23.31    1.35
   1  -5   2    8.46    0.57
   1  -5   2    8.29    0.54
   1  -5   2    8.08    0.54
  -1   5  -2    8.46    0.66
  -1   5  -2    8.38    0.50
   1  -5   3    0.66    0.17
   1  -5   3    0.61    0.17
   1  -5   3    0.65    0.24
  -1   5  -3    0.65    0.17
  -1   5  -3    0.62    0.13
   1  -5   4   57.22    3.16
   1  -5   4   57.28    3.13
   1  -5   4   60.62    3.36
  -1   5  -4   61.89    3.35
  -1   5  -4   61.88    3.33
   1  -5   5    3.38    0.31
   1  -5   5    3.54    0.44
  -1   5  -5    3.12    0.24
  -1   5  -5    3.50    0.42
   1  -5   6    5.60    0.42
   1  -5   6    5.55    0.46
   1  -5   7    4.73    0.53
   1  -5   7    4.92    0.44
   1  -5   8    0.23    0.17
   1  -5   8    0.24    0.30
   1  -5   9    0.56    0.22
   1  -5   9    0.91    0.26
   1  -5  10    0.32    0.21
   1  -5  10    0.33    0.21
   1  -5  11    0.75    0.25
   1  -5  12    8.73    0.71
  -1   5 -12    7.78    0.64
   1  -5  13    5.24    0.50
  -1   5 -13    5.17    0.50
   1  -5  14    1.50    0.27
  -1   5 -14    1.66    0.29
   1  -5  15    5.10    0.47
  -1   5 -15    5.66    0.46
   1  -5  16    0.05    0.10
  -1   5 -16    0.04    0.11
   1  -5  17    0.05    0.07
  -1   5 -17    0.07    0.10
   1  -4 -15    0.44    0.22
  -1   4  15    0.37    0.18
   1  -4 -14    0.12    0.20
   1  -4 -14    0.09    0.10
  -1   4  14    0.02    0.08
   1  -4 -13    1.43    0.26
   1  -4 -13    1.35    0.32
   1  -4 -12   16.55    1.10
   1  -4 -12   16.21    1.00
   1  -4 -11    1.25    0.28
   1  -4 -11    1.26    0.22
  -1   4  11    0.55    0.19
   1  -4 -10    5.45    0.68
   1  -4 -10    5.20    0.43
  -1   4  10    3.97    0.38
   1  -4  -9    0.99    0.18
   1  -4  -9    1.21    0.44
   1  -4  -9    1.05    0.30
  -1   4   9    0.60    0.18
   1  -4  -8    9.04    0.61
   1  -4  -8    8.93    0.72
   1  -4  -8    9.09    0.62
  -1   4   8    7.60    0.63
   1  -4  -7    0.08    0.12
   1  -4  -7    0.11    0.27
   1  -4  -7    0.06    0.11
  -1   4   7    0.06    0.14
   1  -4  -6   19.37    1.13
   1  -4  -6   20.31    1.24
   1  -4  -6   18.82    1.15
   1  -4  -5   18.95    1.11
   1  -4  -5   19.41    1.14
   1  -4  -5   17.74    1.04
  -1   4   5   18.86    1.18
  -1   4   5   18.38    1.05
  -1   4   5   18.20    1.00
   1  -4  -4   18.39    1.08
   1  -4  -4   18.74    1.17
   1  -4  -4   17.36    0.92
  -1   4   4   19.66    1.14
  -1   4   4   17.96    1.00
  -1   4   4   16.99    0.97
  -1   4   4   17.98    0.97
   1  -4  -3    7.46    0.66
   1  -4  -3    7.37    0.48
   1  -4  -3    6.92    0.38
  -1   4   3    8.05    0.55
  -1   4   3    7.78    0.49
  -1   4   3    6.38    0.45
  -1   4   3    7.49    0.43
   1  -4  -2   13.82    0.84
   1  -4  -2   14.13    0.79
   1  -4  -2   12.00    0.59
  -1   4   2   14.85    1.01
  -1   4   2   15.04    0.82
  -1   4   2   13.64    0.70
   1  -4  -1   18.88    1.09
   1  -4  -1   19.02    1.02
  -1   4   1   19.97    1.15
  -1   4   1   19.50    1.03
  -1   4   1   19.62    0.94
  -1   4   1   17.84    0.79
  -1   4   1   17.85    0.86
  -1   4   1   18.52    0.91
   1  -4   0    0.93    0.31
   1  -4   0    0.68    0.22
   1  -4   0    0.54    0.10
  -1   4   0    0.69    0.19
  -1   4   0    0.64    0.15
  -1   4   0    0.69    0.09
  -1   4   0    0.53    0.06
  -1   4   0    0.55    0.06
  -1   4   0    0.56    0.09
  -1   4   0    0.74    0.08
   1  -4   1    2.36    0.27
   1  -4   1    2.38    0.23
   1  -4   1    2.55    0.21
  -1   4  -1    2.46    0.27
  -1   4  -1    2.46    0.24
  -1   4  -1    2.49    0.18
  -1   4  -1    2.08    0.10
  -1   4  -1    2.30    0.14
   1  -4   2    0.86    0.26
   1  -4   2    0.88    0.26
   1  -4   2    1.02    0.16
  -1   4  -2    0.95    0.16
  -1   4  -2    0.95    0.24
  -1   4  -2    0.98    0.14
  -1   4  -2    0.78    0.04
  -1   4  -2    0.86    0.08
  -1   4  -2    0.90    0.08
   1  -4   3    2.79    0.32
   1  -4   3    2.86    0.25
   1  -4   3    3.01    0.27
  -1   4  -3    2.94    0.24
  -1   4  -3    2.81    0.25
  -1   4  -3    2.89    0.24
  -1   4  -3    2.51    0.12
   1  -4   4   42.58    2.18
   1  -4   4   45.57    2.35
   1  -4   4   45.46    2.41
  -1   4  -4   42.47    2.27
  -1   4  -4   44.29    2.30
  -1   4  -4   46.65    2.54
  -1   4  -4   39.66    1.82
   1  -4   5  297.74   17.63
  -1   4  -5  265.33   15.64
  -1   4  -5  320.05   19.02
  -1   4  -5  317.94   19.10
   1  -4   6   50.42    2.69
   1  -4   6   51.13    2.81
  -1   4  -6   58.94    3.11
  -1   4  -6   49.76    2.77
   1  -4   7    3.16    0.30
   1  -4   7    3.18    0.33
  -1   4  -7    3.31    0.43
  -1   4  -7    3.08    0.49
   1  -4   8    5.12    0.53
   1  -4   8    5.68    0.47
   1  -4   9    0.08    0.14
   1  -4   9    0.01    0.22
   1  -4  10    1.23    0.27
   1  -4  10    1.31    0.40
   1  -4  11   25.61    1.58
  -1   4 -11   24.16    1.52
   1  -4  12    4.60    0.46
  -1   4 -12    4.65    0.63
   1  -4  13    3.83    0.41
  -1   4 -13    3.47    0.40
   1  -4  14    3.68    0.51
  -1   4 -14    3.82    0.39
   1  -4  15    4.40    0.51
  -1   4 -15    4.75    0.42
   1  -4  16    0.99    0.19
  -1   4 -16    1.56    0.34
   1  -4  17    0.27    0.16
  -1   4 -17    1.96    0.22
   1  -3 -16    6.93    0.49
   1  -3 -16    6.90    0.46
   1  -3 -15   -0.00    0.10
   1  -3 -15    0.03    0.09
  -1   3  15   -0.01    0.09
   1  -3 -14    4.43    0.44
   1  -3 -14    4.47    0.39
  -1   3  14    4.46    0.43
   1  -3 -13    5.46    0.66
   1  -3 -13    5.75    0.46
  -1   3  13    5.49    0.48
   1  -3 -12    0.29    0.21
   1  -3 -12    0.31    0.28
  -1   3  12    0.29    0.18
   1  -3 -11    7.98    0.83
   1  -3 -11    7.38    0.56
  -1   3  11    7.14    0.57
   1  -3 -10   37.32    2.26
   1  -3 -10   36.28    2.19
  -1   3  10   35.97    2.09
   1  -3  -9    2.32    0.29
   1  -3  -9    2.92    0.38
   1  -3  -9    3.05    0.31
  -1   3   9    2.78    0.41
   1  -3  -8    3.66    0.37
   1  -3  -8    3.82    0.41
   1  -3  -8    3.95    0.34
  -1   3   8    3.74    0.34
  -1   3   8    3.90    0.44
   1  -3  -7    1.12    0.25
   1  -3  -7    1.20    0.26
   1  -3  -7    1.31    0.29
  -1   3   7    1.05    0.22
  -1   3   7    1.19    0.23
  -1   3   7    1.14    0.19
  -1   3   7    1.24    0.19
   1  -3  -6   22.76    1.24
   1  -3  -6   24.25    1.40
   1  -3  -6   22.67    1.33
  -1   3   6   22.62    1.30
  -1   3   6   23.71    1.33
  -1   3   6   23.65    1.29
  -1   3   6   23.45    1.34
   1  -3  -5   71.48    3.82
   1  -3  -5   73.16    4.07
   1  -3  -5   62.08    3.38
  -1   3   5   66.91    3.67
  -1   3   5   70.57    3.72
  -1   3   5   66.51    3.53
  -1   3   5   66.73    3.58
   1  -3  -4  123.45    6.94
   1  -3  -4  128.76    7.05
   1  -3  -4  128.13    6.90
  -1   3   4  133.78    7.38
  -1   3   4  122.99    6.69
  -1   3   4  118.12    6.47
  -1   3   4  123.36    6.68
   1  -3  -3  120.14    6.61
   1  -3  -3  125.26    6.74
   1  -3  -3  110.55    5.53
   1  -3  -3  121.43    6.00
   1  -3  -3  119.43    6.38
  -1   3   3  126.64    6.96
  -1   3   3  131.57    7.03
  -1   3   3  125.32    6.67
  -1   3   3  123.14    6.56
   1  -3  -2   40.01    2.12
   1  -3  -2   43.55    2.20
   1  -3  -2   43.53    2.03
   1  -3  -2   43.69    1.98
   1  -3  -2   45.40    2.15
  -1   3   2   44.47    2.47
  -1   3   2   48.09    2.48
  -1   3   2   44.77    2.21
  -1   3   2   44.04    2.14
   1  -3  -1    6.94    0.45
   1  -3  -1    7.05    0.49
   1  -3  -1    6.92    0.34
   1  -3  -1    6.69    0.31
  -1   3   1    7.68    0.50
  -1   3   1    7.66    0.52
  -1   3   1    7.30    0.33
  -1   3   1    6.37    0.30
  -1   3   1    7.48    0.40
   1  -3   0    0.95    0.16
   1  -3   0    0.46    0.12
   1  -3   0    0.69    0.14
   1  -3   0    0.42    0.05
  -1   3   0    0.45    0.15
  -1   3   0    0.43    0.18
  -1   3   0    0.47    0.11
  -1   3   0    0.43    0.07
  -1   3   0    0.43    0.05
  -1   3   0    0.44    0.05
   1  -3   1   36.46    1.86
   1  -3   1   39.21    1.92
   1  -3   1   34.72    1.73
   1  -3   1   38.50    1.73
  -1   3  -1   36.90    2.00
  -1   3  -1   37.62    1.84
  -1   3  -1   42.64    2.09
  -1   3  -1   39.59    1.79
  -1   3  -1   41.79    1.81
  -1   3  -1   42.56    1.86
   1  -3   2  128.33    7.00
   1  -3   2  128.82    6.96
   1  -3   2  142.16    7.65
   1  -3   2  134.24    6.83
  -1   3  -2  139.28    7.49
  -1   3  -2  130.22    6.94
  -1   3  -2  141.36    7.51
  -1   3  -2  151.21    7.73
  -1   3  -2  138.94    6.93
  -1   3  -2  141.80    7.10
   1  -3   3   26.28    1.30
   1  -3   3   27.51    1.37
   1  -3   3   28.53    1.56
   1  -3   3   29.08    1.31
  -1   3  -3   27.00    1.34
  -1   3  -3   27.77    1.45
  -1   3  -3   28.56    1.45
  -1   3  -3   30.52    1.40
  -1   3  -3   29.82    1.28
   1  -3   4   49.96    2.47
   1  -3   4   51.15    2.57
   1  -3   4   48.56    2.57
   1  -3   4   53.29    2.52
   1  -3   4   49.20    2.30
  -1   3  -4   52.27    2.54
  -1   3  -4   54.95    2.77
  -1   3  -4   52.37    2.86
  -1   3  -4   59.21    2.84
  -1   3  -4   53.55    2.47
   1  -3   5   76.70    4.15
   1  -3   5   78.78    3.96
   1  -3   5   77.50    3.86
  -1   3  -5   83.61    4.12
  -1   3  -5   81.00    4.02
  -1   3  -5   87.18    4.55
  -1   3  -5   81.83    4.42
  -1   3  -5   87.08    4.48
  -1   3  -5   83.15    4.09
   1  -3   6    0.94    0.17
   1  -3   6    0.94    0.19
   1  -3   6    0.82    0.10
   1  -3   6    0.82    0.10
  -1   3  -6    0.75    0.05
  -1   3  -6    0.86    0.17
  -1   3  -6    0.97    0.21
  -1   3  -6    0.98    0.20
  -1   3  -6    0.93    0.09
   1  -3   7    2.36    0.25
   1  -3   7    2.56    0.28
   1  -3   7    2.11    0.23
   1  -3   7    1.93    0.18
  -1   3  -7    2.28    0.25
  -1   3  -7    2.48    0.30
  -1   3  -7    2.50    0.21
  -1   3  -7    2.15    0.16
   1  -3   8    0.63    0.18
   1  -3   8    0.64    0.29
   1  -3   8    0.65    0.12
   1  -3   8    0.54    0.09
  -1   3  -8    0.73    0.31
  -1   3  -8    0.65    0.13
  -1   3  -8    0.57    0.09
   1  -3   9    3.55    0.35
   1  -3   9    4.08    0.49
   1  -3   9    3.23    0.28
  -1   3  -9    4.21    0.39
  -1   3  -9    4.15    0.31
  -1   3  -9    3.34    0.24
   1  -3  10   22.64    1.33
   1  -3  10   20.44    1.24
  -1   3 -10   21.59    1.43
   1  -3  11   13.12    0.87
   1  -3  11   13.36    0.89
  -1   3 -11   12.54    0.86
   1  -3  12   35.21    2.08
   1  -3  12   34.44    2.18
  -1   3 -12   34.26    2.03
   1  -3  13   38.98    2.39
   1  -3  13   38.07    2.36
  -1   3 -13   38.29    2.26
   1  -3  14    0.91    0.29
   1  -3  14    0.86    0.21
  -1   3 -14    0.95    0.23
   1  -3  15    0.04    0.10
   1  -3  15    0.06    0.18
  -1   3 -15    0.10    0.14
   1  -3  16    0.05    0.14
   1  -3  16    0.09    0.10
  -1   3 -16    0.23    0.22
   1  -3  17    0.12    0.19
  -1   3 -17    0.80    0.17
  -1   3 -18    6.11    0.57
   1  -2 -17    0.29    0.21
   1  -2 -17    0.27    0.13
  -1   2  17    0.23    0.20
   1  -2 -16    0.67    0.30
   1  -2 -16    0.67    0.18
  -1   2  16    0.56    0.19
   1  -2 -15    3.93    0.57
   1  -2 -15    4.24    0.39
  -1   2  15    4.30    0.44
   1  -2 -14    0.61    0.25
   1  -2 -14    0.73    0.22
  -1   2  14    0.71    0.22
   1  -2 -13    0.59    0.23
   1  -2 -13    0.56    0.21
  -1   2  13    0.47    0.22
   1  -2 -12   17.24    1.30
   1  -2 -12   17.62    1.10
  -1   2  12   17.55    1.12
   1  -2 -11    0.04    0.17
   1  -2 -11    0.12    0.15
  -1   2  11    0.08    0.16
   1  -2 -10    0.17    0.17
   1  -2 -10    0.16    0.15
  -1   2  10    0.15    0.16
   1  -2  -9    0.03    0.16
   1  -2  -9    0.07    0.22
  -1   2   9    0.41    0.15
   1  -2  -8   10.78    0.60
   1  -2  -8   11.36    0.73
   1  -2  -8   11.69    0.74
   1  -2  -8   12.05    0.71
  -1   2   8   10.79    0.60
  -1   2   8   12.33    0.87
  -1   2   8   12.31    0.74
  -1   2   8   11.83    0.80
   1  -2  -7    0.07    0.13
   1  -2  -7    0.05    0.13
   1  -2  -7    0.09    0.11
  -1   2   7    0.11    0.11
  -1   2   7    0.06    0.14
  -1   2   7    0.05    0.20
  -1   2   7    0.05    0.10
   1  -2  -6  268.32   15.76
   1  -2  -6  265.55   15.80
   1  -2  -6  281.59   16.45
  -1   2   6  266.33   15.65
  -1   2   6  266.77   15.75
  -1   2   6  289.61   16.88
   1  -2  -5    6.83    0.42
   1  -2  -5    6.93    0.59
   1  -2  -5    6.11    0.39
  -1   2   5    6.71    0.47
  -1   2   5    6.67    0.56
  -1   2   5    6.73    0.55
  -1   2   5    6.52    0.40
   1  -2  -4    0.34    0.12
   1  -2  -4    0.39    0.13
   1  -2  -4    0.33    0.11
  -1   2   4    0.33    0.18
  -1   2   4    0.36    0.12
  -1   2   4    0.31    0.12
  -1   2   4    0.35    0.11
   1  -2  -3  192.38   10.83
   1  -2  -3  193.08   10.63
   1  -2  -3  183.90   10.06
  -1   2   3  203.95   11.34
  -1   2   3  196.86   10.79
  -1   2   3  191.34   10.55
  -1   2   3  187.82   10.28
   1  -2  -2   11.07    0.63
   1  -2  -2   11.95    0.70
   1  -2  -2   12.70    0.51
   1  -2  -2   11.37    0.61
   1  -2  -2   11.74    0.55
  -1   2   2   11.86    0.66
  -1   2   2   12.00    0.61
  -1   2   2   11.30    0.55
   1  -2  -1  114.17    6.08
   1  -2  -1  115.89    6.08
   1  -2  -1  115.18    5.76
   1  -2  -1  117.29    5.90
   1  -2  -1  124.86    6.21
  -1   2   1  118.10    6.26
  -1   2   1  128.07    6.57
  -1   2   1  126.00    6.20
  -1   2   1  120.80    6.06
  -1   2   1  114.93    5.78
   1  -2   0  205.11   11.48
   1  -2   0  212.66   11.73
   1  -2   0  204.92   11.17
   1  -2   0  216.47   11.57
   1  -2   0  212.72   11.16
  -1   2   0  206.38   11.53
  -1   2   0  213.17   11.63
  -1   2   0  224.47   12.11
  -1   2   0  217.71   11.64
  -1   2   0  215.51   11.38
   1  -2   1  142.58    7.78
   1  -2   1  141.12    7.38
   1  -2   1  145.35    7.70
   1  -2   1  146.56    7.48
  -1   2  -1  146.41    7.79
  -1   2  -1  140.36    7.33
  -1   2  -1  146.39    7.66
  -1   2  -1  144.41    7.36
  -1   2  -1  154.66    7.56
  -1   2  -1  151.31    7.41
   1  -2   2  107.60    5.53
   1  -2   2  104.47    5.29
   1  -2   2  102.82    5.50
   1  -2   2  108.01    5.34
   1  -2   2  103.09    4.89
  -1   2  -2  108.52    5.57
  -1   2  -2  105.17    5.34
  -1   2  -2  105.69    5.45
  -1   2  -2  108.51    5.37
  -1   2  -2  106.79    5.12
   1  -2   3 1694.99  123.90
   1  -2   3 1825.86  133.29
   1  -2   3 1515.06  112.00
   1  -2   3 1769.76  128.72
   1  -2   3 1805.95  130.38
  -1   2  -3 1569.48  114.85
  -1   2  -3 1875.09  136.97
  -1   2  -3 1560.08  115.16
  -1   2  -3 1838.88  134.11
  -1   2  -3 1690.78  122.63
   1  -2   4  448.88   26.51
   1  -2   4  476.46   28.99
   1  -2   4  461.33   28.49
   1  -2   4  447.84   27.21
   1  -2   4  465.75   27.89
  -1   2  -4  456.14   26.94
  -1   2  -4  478.96   29.32
  -1   2  -4  450.20   27.84
  -1   2  -4  469.04   28.51
  -1   2  -4  466.92   28.18
   1  -2   5  118.05    6.24
   1  -2   5  115.64    6.28
   1  -2   5  121.26    6.45
   1  -2   5  114.20    5.88
  -1   2  -5  115.68    6.27
  -1   2  -5  119.61    6.49
  -1   2  -5  122.46    6.45
  -1   2  -5  120.37    6.18
   1  -2   6    9.71    0.57
   1  -2   6   10.27    0.73
   1  -2   6   10.21    0.58
   1  -2   6    9.03    0.52
  -1   2  -6   10.13    0.62
  -1   2  -6   10.41    0.60
  -1   2  -6    9.70    0.50
   1  -2   7    9.28    0.58
   1  -2   7    9.93    0.72
   1  -2   7    9.21    0.57
   1  -2   7    8.86    0.54
  -1   2  -7   10.23    0.64
  -1   2  -7   10.07    0.60
   1  -2   8    0.37    0.14
   1  -2   8    0.29    0.14
   1  -2   8    0.34    0.09
  -1   2  -8    0.36    0.26
  -1   2  -8    0.38    0.24
  -1   2  -8    0.38    0.15
  -1   2  -8    0.33    0.10
   1  -2   9   13.27    0.80
   1  -2   9   12.90    0.80
   1  -2   9   11.99    0.69
  -1   2  -9   12.36    0.89
  -1   2  -9   13.55    0.82
  -1   2  -9   13.81    0.81
  -1   2  -9   11.98    0.67
   1  -2  10   72.52    4.01
   1  -2  10   75.77    4.36
   1  -2  10   64.92    3.68
  -1   2 -10   69.20    3.86
  -1   2 -10   64.09    3.53
   1  -2  11    0.96    0.19
   1  -2  11    1.01    0.23
  -1   2 -11    0.94    0.21
  -1   2 -11    0.93    0.22
   1  -2  12   10.88    0.72
   1  -2  12   11.75    0.80
  -1   2 -12   10.59    0.73
  -1   2 -12    9.80    0.63
   1  -2  13    7.90    0.57
   1  -2  13    8.28    0.61
  -1   2 -13    8.19    0.62
  -1   2 -13    7.51    0.53
   1  -2  14    0.10    0.11
   1  -2  14    0.08    0.24
  -1   2 -14    0.20    0.16
  -1   2 -14    0.13    0.10
   1  -2  15    3.09    0.33
  -1   2 -15    3.31    0.36
  -1   2 -15    2.47    0.27
   1  -2  16    2.11    0.27
  -1   2 -16    2.29    0.30
  -1   2 -16    1.41    0.20
   1  -2  17    1.93    0.25
  -1   2 -17    2.50    0.36
   1  -2  18    1.14    0.25
  -1   2 -18    1.59    0.19
   1  -1 -18    1.56    0.21
   1  -1 -18    1.79    0.27
  -1   1  18    1.38    0.20
   1  -1 -17    0.02    0.19
   1  -1 -17    0.04    0.10
  -1   1  17    0.04    0.17
   1  -1 -16    0.06    0.15
   1  -1 -16    0.09    0.14
  -1   1  16    0.10    0.23
   1  -1 -15    0.66    0.37
   1  -1 -15    0.71    0.22
  -1   1  15    0.67    0.22
   1  -1 -14   14.51    1.16
   1  -1 -14   15.08    0.98
  -1   1  14   14.68    1.00
   1  -1 -13    1.42    0.29
   1  -1 -13    1.45    0.27
  -1   1  13    1.62    0.42
   1  -1 -12   18.10    1.16
   1  -1 -12   17.83    1.22
  -1   1  12   18.04    1.29
   1  -1 -11    0.13    0.26
   1  -1 -11    0.06    0.23
  -1   1  11    0.19    0.25
   1  -1 -10   10.75    0.70
   1  -1 -10    9.80    0.62
  -1   1  10    9.99    0.66
   1  -1  -9    0.05    0.22
   1  -1  -9    0.07    0.13
   1  -1  -9    0.08    0.12
  -1   1   9    0.06    0.13
  -1   1   9    0.08    0.19
  -1   1   9    0.08    0.12
   1  -1  -8   43.29    2.17
   1  -1  -8   46.55    2.50
   1  -1  -8   46.79    2.49
  -1   1   8   42.56    2.18
  -1   1   8   48.18    2.57
  -1   1   8   47.80    2.52
  -1   1   8   48.47    2.63
   1  -1  -7  116.09    6.12
   1  -1  -7  111.62    6.11
   1  -1  -7  114.73    6.25
   1  -1  -7  112.23    5.73
   1  -1  -7  117.15    6.29
  -1   1   7  113.53    6.06
  -1   1   7  114.41    5.75
  -1   1   7  102.34    5.63
  -1   1   7  109.43    5.95
  -1   1   7  116.06    6.24
   1  -1  -6  135.19    7.18
   1  -1  -6  114.83    6.43
   1  -1  -6  127.73    6.95
   1  -1  -6  121.06    6.15
   1  -1  -6  129.65    6.95
  -1   1   6  127.34    6.66
  -1   1   6  134.23    6.76
  -1   1   6  120.50    6.57
  -1   1   6  128.32    6.91
  -1   1   6  124.94    6.80
   1  -1  -5   94.80    4.87
   1  -1  -5   80.77    4.42
   1  -1  -5   89.78    4.36
   1  -1  -5   94.03    4.94
  -1   1   5   97.53    4.99
  -1   1   5   92.46    4.85
  -1   1   5   99.89    4.80
  -1   1   5   85.52    4.59
  -1   1   5   97.10    5.01
  -1   1   5   94.84    4.87
   1  -1  -4    2.17    0.19
   1  -1  -4    2.31    0.23
   1  -1  -4    2.33    0.11
   1  -1  -4    2.25    0.21
  -1   1   4    2.27    0.25
  -1   1   4    2.29    0.23
  -1   1   4    2.24    0.11
  -1   1   4    2.35    0.21
  -1   1   4    2.40    0.30
  -1   1   4    2.33    0.20
   1  -1  -3   36.64    1.80
   1  -1  -3   36.68    1.81
   1  -1  -3   36.69    1.77
   1  -1  -3   35.72    1.75
  -1   1   3   35.57    1.73
  -1   1   3   34.10    1.69
  -1   1   3   36.69    1.48
  -1   1   3   35.55    1.82
  -1   1   3   34.23    1.64
   1  -1  -2   46.76    2.25
   1  -1  -2   47.93    2.24
   1  -1  -2   46.58    2.16
   1  -1  -2   46.14    2.16
  -1   1   2   44.39    2.14
  -1   1   2   44.31    2.09
  -1   1   2   43.50    2.03
  -1   1   2   44.20    2.13
   1  -1  -1   96.20    4.79
   1  -1  -1   97.22    4.67
   1  -1  -1   97.80    4.56
   1  -1  -1   91.57    4.47
   1  -1  -1   88.96    4.28
  -1   1   1   88.29    4.38
  -1   1   1   93.16    4.54
  -1   1   1   92.22    4.37
  -1   1   1   92.36    4.52
  -1   1   1   92.85    4.43
   1  -1   0  101.22    5.03
   1  -1   0  102.98    4.99
   1  -1   0  112.34    5.47
   1  -1   0  104.96    5.10
   1  -1   0  105.09    4.91
  -1   1   0  103.07    5.08
  -1   1   0  105.58    5.12
  -1   1   0  101.18    4.97
  -1   1   0  104.38    5.07
  -1   1   0  104.41    4.87
   1  -1   1    4.56    0.23
   1  -1   1    5.13    0.23
   1  -1   1    5.16    0.28
   1  -1   1    4.74    0.23
  -1   1  -1    5.14    0.28
  -1   1  -1    4.82    0.25
  -1   1  -1    5.06    0.29
  -1   1  -1    4.83    0.23
   1  -1   2   16.61    0.70
   1  -1   2   16.59    0.84
   1  -1   2   13.84    0.74
   1  -1   2   15.50    0.73
   1  -1   2   14.11    0.70
  -1   1  -2   17.15    0.74
  -1   1  -2   17.46    0.78
  -1   1  -2   15.48    0.83
  -1   1  -2   16.37    0.79
  -1   1  -2   17.89    0.76
   1  -1   3   13.35    0.52
   1  -1   3   12.08    0.62
   1  -1   3   11.89    0.67
   1  -1   3   12.74    0.66
   1  -1   3   11.83    0.59
  -1   1  -3   12.46    0.61
  -1   1  -3   12.73    0.71
  -1   1  -3   12.43    0.67
  -1   1  -3   12.46    0.59
   1  -1   4   12.57    0.65
   1  -1   4   12.79    0.69
   1  -1   4   12.82    0.66
   1  -1   4   12.15    0.60
  -1   1  -4   13.38    0.83
  -1   1  -4   13.33    0.70
  -1   1  -4   12.65    0.68
   1  -1   5    0.46    0.13
   1  -1   5    0.85    0.23
   1  -1   5    0.51    0.16
  -1   1  -5    0.53    0.14
  -1   1  -5    0.54    0.14
  -1   1  -5    0.47    0.15
  -1   1  -5    0.47    0.16
   1  -1   6   12.69    0.79
   1  -1   6   11.78    0.81
   1  -1   6   12.56    0.66
  -1   1  -6   12.63    0.81
  -1   1  -6   13.15    0.72
  -1   1  -6   13.45    0.78
  -1   1  -6   12.44    0.65
   1  -1   7    1.20    0.17
   1  -1   7    1.10    0.32
   1  -1   7    1.15    0.15
  -1   1  -7    1.23    0.31
  -1   1  -7    1.30    0.19
  -1   1  -7    1.29    0.36
  -1   1  -7    1.21    0.16
   1  -1   8   25.59    1.36
   1  -1   8   26.27    1.45
   1  -1   8   25.00    1.31
  -1   1  -8   26.67    1.44
  -1   1  -8   27.75    1.47
  -1   1  -8   28.40    1.67
  -1   1  -8   26.30    1.38
   1  -1   9    2.65    0.31
   1  -1   9    2.66    0.29
   1  -1   9    2.55    0.30
  -1   1  -9    2.67    0.26
  -1   1  -9    2.97    0.26
  -1   1  -9    2.77    0.44
  -1   1  -9    2.62    0.24
   1  -1  10   15.73    0.96
   1  -1  10   16.54    1.12
  -1   1 -10   15.14    0.90
  -1   1 -10   16.56    1.03
  -1   1 -10   15.69    0.90
   1  -1  11   53.22    3.04
   1  -1  11   60.02    3.39
  -1   1 -11   57.88    3.27
  -1   1 -11   56.52    3.22
   1  -1  12    0.68    0.22
   1  -1  12    1.03    0.34
  -1   1 -12    0.90    0.22
  -1   1 -12    0.92    0.19
   1  -1  13   28.20    1.71
  -1   1 -13   27.39    1.67
  -1   1 -13   26.00    1.53
   1  -1  14    0.16    0.16
  -1   1 -14    0.16    0.16
  -1   1 -14    0.15    0.12
   1  -1  15    7.84    0.59
  -1   1 -15    7.71    0.60
  -1   1 -15    7.32    0.53
   1  -1  16    1.31    0.34
  -1   1 -16    1.18    0.22
  -1   1 -16    1.17    0.18
   1  -1  17    2.20    0.34
  -1   1 -17    2.21    0.25
  -1   1 -17    1.81    0.20
   1   0 -18    3.67    0.35
   1   0 -18    3.57    0.29
  -1   0  18    2.56    0.30
   1   0 -17    7.51    0.70
   1   0 -17    7.81    0.54
  -1   0  17    6.93    0.58
   1   0 -16    5.33    0.63
   1   0 -16    5.47    0.58
  -1   0  16    5.32    0.49
   1   0 -15    9.37    0.85
   1   0 -15    9.85    0.81
  -1   0  15    9.01    0.70
   1   0 -14   29.11    1.93
   1   0 -14   29.05    1.84
  -1   0  14   29.44    1.80
   1   0 -13    9.84    0.72
   1   0 -13    9.77    0.82
  -1   0  13    9.78    0.72
   1   0 -12    2.23    0.31
   1   0 -12    2.07    0.28
  -1   0  12    2.15    0.45
   1   0 -11   10.76    0.73
   1   0 -11   10.96    0.71
  -1   0  11   11.18    0.86
   1   0 -10    0.78    0.29
   1   0 -10    0.78    0.18
  -1   0  10    0.79    0.19
  -1   0  10    0.86    0.25
  -1   0  10    0.82    0.18
   1   0  -9   40.65    2.20
   1   0  -9   44.58    2.41
   1   0  -9   39.09    2.05
   1   0  -9   40.26    2.16
  -1   0   9   38.47    2.08
  -1   0   9   42.09    2.27
  -1   0   9   41.30    2.20
  -1   0   9   44.64    2.36
   1   0  -8   34.25    1.65
   1   0  -8   36.36    1.94
   1   0  -8   39.41    2.23
   1   0  -8   35.66    1.79
   1   0  -8   36.47    1.92
  -1   0   8   34.10    1.65
  -1   0   8   37.33    1.96
  -1   0   8   38.88    2.07
  -1   0   8   37.67    1.97
  -1   0   8   36.79    1.93
   1   0  -7    4.12    0.25
   1   0  -7    4.44    0.36
   1   0  -7    4.67    0.39
   1   0  -7    4.05    0.30
   1   0  -7    4.26    0.33
  -1   0   7    3.93    0.21
  -1   0   7    4.44    0.27
  -1   0   7    4.32    0.36
  -1   0   7    4.37    0.43
  -1   0   7    4.21    0.32
   1   0  -6   86.99    4.33
   1   0  -6   85.21    4.47
   1   0  -6   86.83    4.70
   1   0  -6   79.01    4.07
   1   0  -6   86.65    4.49
  -1   0   6   86.63    4.31
  -1   0   6   89.62    4.49
  -1   0   6   82.22    4.33
  -1   0   6   83.70    4.44
  -1   0   6   85.00    4.40
   1   0  -5    0.22    0.13
   1   0  -5    0.14    0.12
   1   0  -5    0.12    0.07
   1   0  -5    0.16    0.17
  -1   0   5    0.13    0.10
  -1   0   5    0.19    0.07
  -1   0   5    0.25    0.19
  -1   0   5    0.11    0.16
  -1   0   5    0.10    0.09
   1   0  -4   10.04    0.54
   1   0  -4    9.76    0.58
   1   0  -4    9.19    0.55
   1   0  -4   10.71    0.51
   1   0  -4    9.67    0.52
  -1   0   4    8.66    0.51
  -1   0   4   10.32    0.55
  -1   0   4   10.09    0.56
  -1   0   4    9.93    0.52
  -1   0   4    9.49    0.50
   1   0  -3   32.64    1.50
   1   0  -3   29.37    1.49
   1   0  -3   29.32    1.45
   1   0  -3   32.36    1.54
   1   0  -3   32.16    1.52
   1   0  -3   31.24    1.48
  -1   0   3   28.95    1.37
  -1   0   3   31.86    1.45
  -1   0   3   25.99    1.37
  -1   0   3   30.17    1.44
   1   0  -2   36.28    1.71
   1   0  -2   37.73    1.68
   1   0  -2   35.30    1.62
   1   0  -2   37.02    1.64
   1   0  -2   37.21    1.67
  -1   0   2   35.45    1.62
  -1   0   2   36.90    1.69
  -1   0   2   35.13    1.56
  -1   0   2   35.49    1.60
   1   0  -1   70.57    3.34
   1   0  -1   72.42    3.27
   1   0  -1   72.22    3.33
   1   0  -1   69.15    3.21
  -1   0   1   72.04    3.47
  -1   0   1   67.89    3.11
  -1   0   1   72.68    3.44
  -1   0   1   73.35    3.39
  -1   0   1   70.12    3.32
   1   0   0   65.31    3.04
   1   0   0   64.51    2.98
   1   0   0   63.32    2.93
   1   0   0   60.99    2.83
   1   0   0   57.79    2.64
  -1   0   0   62.83    2.92
  -1   0   0   62.63    2.72
  -1   0   0   65.68    3.04
  -1   0   0   59.31    2.75
   1   0   1  314.64   17.91
   1   0   1  343.01   19.43
   1   0   1  344.27   19.77
   1   0   1  338.55   19.25
   1   0   1  340.42   19.44
  -1   0  -1  333.26   18.92
  -1   0  -1  347.88   19.58
  -1   0  -1  339.64   19.49
  -1   0  -1  333.86   19.08
  -1   0  -1  325.25   18.49
   1   0   2   64.46    3.10
   1   0   2   67.38    3.22
   1   0   2   71.06    3.51
   1   0   2   71.74    3.53
   1   0   2   68.70    3.54
   1   0   2   71.25    3.47
  -1   0  -2   66.53    3.33
  -1   0  -2   69.49    3.42
  -1   0  -2   66.90    3.51
  -1   0  -2   70.02    3.41
   1   0   3  113.78    5.76
   1   0   3  121.44    6.10
   1   0   3  124.26    6.47
   1   0   3  126.18    6.58
   1   0   3  123.62    6.40
  -1   0  -3  113.33    5.88
  -1   0  -3  123.24    6.39
  -1   0  -3  124.02    6.66
  -1   0  -3  126.52    6.54
   1   0   4    0.39    0.07
   1   0   4    0.43    0.06
   1   0   4    0.50    0.12
   1   0   4    0.47    0.14
   1   0   4    0.73    0.12
  -1   0  -4    0.68    0.12
  -1   0  -4    0.48    0.12
  -1   0  -4    0.47    0.14
  -1   0  -4    0.44    0.11
   1   0   5    0.22    0.07
   1   0   5    0.22    0.06
   1   0   5    0.27    0.10
   1   0   5    0.32    0.13
   1   0   5    0.14    0.11
  -1   0  -5    0.25    0.10
  -1   0  -5    0.21    0.09
  -1   0  -5    0.24    0.15
  -1   0  -5    0.24    0.11
   1   0   6   16.09    0.70
   1   0   6   15.77    0.69
   1   0   6   16.52    0.86
   1   0   6   16.03    0.91
   1   0   6   16.11    0.86
  -1   0  -6   16.42    0.98
  -1   0  -6   17.25    0.88
  -1   0  -6   17.32    0.97
  -1   0  -6   15.86    0.84
   1   0   7    3.46    0.32
   1   0   7    3.70    0.34
   1   0   7    3.40    0.27
  -1   0  -7    3.46    0.29
  -1   0  -7    3.77    0.27
  -1   0  -7    3.61    0.34
  -1   0  -7    3.41    0.28
   1   0   8    2.25    0.20
   1   0   8    2.44    0.40
   1   0   8    2.30    0.23
  -1   0  -8    3.23    0.36
  -1   0  -8    2.34    0.21
  -1   0  -8    2.60    0.30
  -1   0  -8    2.28    0.33
   1   0   9   12.50    0.71
   1   0   9   13.58    0.83
   1   0   9   12.84    0.75
  -1   0  -9   13.38    0.80
  -1   0  -9   14.06    0.85
  -1   0  -9   14.67    0.88
  -1   0  -9   14.29    0.83
   1   0  10    2.94    0.31
   1   0  10    3.59    0.35
  -1   0 -10    3.66    0.33
  -1   0 -10    3.28    0.27
  -1   0 -10    3.77    0.33
   1   0  11   16.24    1.02
  -1   0 -11   14.99    1.07
  -1   0 -11   15.67    0.95
   1   0  12    9.85    0.85
  -1   0 -12    9.17    0.67
  -1   0 -12    9.99    0.79
   1   0  13   14.38    0.96
  -1   0 -13   13.54    0.91
  -1   0 -13   14.17    0.91
   1   0  14   14.72    0.95
  -1   0 -14   14.12    0.94
  -1   0 -14   14.52    0.92
   1   0  15    1.66    0.25
  -1   0 -15    1.44    0.25
  -1   0 -15    1.59    0.23
   1   0  16   13.37    0.89
  -1   0 -16   12.89    0.83
  -1   0 -16   12.52    0.80
   1   0  17    0.59    0.15
  -1   0 -17    0.56    0.20
  -1   0 -17    0.52    0.12
   1   1 -18    0.14    0.14
   1   1 -18    0.18    0.10
  -1  -1  18    0.06    0.10
   1   1 -17    1.37    0.25
   1   1 -17    1.54    0.21
  -1  -1  17    1.02    0.21
   1   1 -16    0.47    0.33
   1   1 -16    0.54    0.27
  -1  -1  16    0.53    0.28
   1   1 -15   41.50    2.65
   1   1 -15   41.77    2.42
  -1  -1  15   39.32    2.63
   1   1 -14    0.50    0.22
   1   1 -14    0.52    0.19
  -1  -1  14    0.46    0.19
   1   1 -13    0.87    0.26
   1   1 -13    0.90    0.22
  -1  -1  13    1.18    0.23
   1   1 -12   28.35    1.66
   1   1 -12   29.09    1.77
  -1  -1  12   29.52    1.73
   1   1 -11    5.46    0.44
   1   1 -11    5.08    0.35
   1   1 -11    5.37    0.41
  -1  -1  11    4.75    0.36
  -1  -1  11    5.60    0.44
   1   1 -10    2.98    0.32
   1   1 -10    3.29    0.34
   1   1 -10    2.84    0.24
   1   1 -10    3.01    0.29
  -1  -1  10    2.98    0.26
  -1  -1  10    3.10    0.40
  -1  -1  10    2.97    0.34
  -1  -1  10    3.11    0.28
   1   1  -9    5.07    0.42
   1   1  -9    5.09    0.55
   1   1  -9    5.04    0.34
   1   1  -9    4.96    0.38
  -1  -1   9    5.24    0.42
  -1  -1   9    5.12    0.49
  -1  -1   9    4.98    0.34
  -1  -1   9    5.04    0.36
   1   1  -8   15.57    0.73
   1   1  -8   17.27    0.99
   1   1  -8   16.00    0.93
   1   1  -8   17.19    0.92
   1   1  -8   17.24    0.95
  -1  -1   8   18.14    0.96
  -1  -1   8   18.06    0.98
  -1  -1   8   17.04    0.90
  -1  -1   8   17.31    0.93
   1   1  -7   32.43    1.53
   1   1  -7   33.52    1.79
   1   1  -7   30.56    1.64
   1   1  -7   32.81    1.76
   1   1  -7   32.17    1.76
  -1  -1   7   35.62    1.87
  -1  -1   7   35.87    1.85
  -1  -1   7   32.89    1.65
  -1  -1   7   33.89    1.72
   1   1  -6   11.00    0.50
   1   1  -6   11.15    0.73
   1   1  -6   11.30    0.61
   1   1  -6   11.45    0.60
  -1  -1   6   11.48    0.60
  -1  -1   6   11.15    0.64
  -1  -1   6   11.56    0.60
  -1  -1   6   11.62    0.63
  -1  -1   6   11.21    0.57
  -1  -1   6   11.60    0.68
   1   1  -5  185.36    9.84
   1   1  -5  181.53    9.95
   1   1  -5  189.29   10.36
   1   1  -5  178.22    9.67
  -1  -1   5  171.53    9.49
  -1  -1   5  177.49    9.73
  -1  -1   5  183.46   10.01
  -1  -1   5  175.59    9.53
  -1  -1   5  174.28    9.49
   1   1  -4   12.76    0.58
   1   1  -4   13.69    0.68
   1   1  -4   13.40    0.68
   1   1  -4   13.42    0.65
  -1  -1   4   11.70    0.65
  -1  -1   4   12.85    0.64
  -1  -1   4   13.35    0.67
  -1  -1   4   13.42    0.70
  -1  -1   4   12.33    0.61
  -1  -1   4   12.45    0.69
   1   1  -3    4.67    0.38
   1   1  -3    4.66    0.28
   1   1  -3    4.53    0.30
   1   1  -3    4.55    0.37
  -1  -1   3    4.37    0.30
  -1  -1   3    4.59    0.43
  -1  -1   3    4.72    0.30
  -1  -1   3    4.40    0.21
  -1  -1   3    4.70    0.37
   1   1  -2   37.03    1.99
   1   1  -2   41.62    1.94
   1   1  -2   41.69    2.02
   1   1  -2   42.40    1.88
   1   1  -2   40.51    1.91
  -1  -1   2   37.81    1.90
  -1  -1   2   40.34    2.00
  -1  -1   2   45.45    1.97
  -1  -1   2   39.64    1.88
   1   1  -1    7.46    0.50
   1   1  -1    7.27    0.50
   1   1  -1    7.15    0.36
   1   1  -1    7.96    0.60
   1   1  -1    8.34    0.33
   1   1  -1    7.16    0.40
  -1  -1   1    7.03    0.44
  -1  -1   1    7.54    0.61
  -1  -1   1    7.68    0.34
  -1  -1   1    6.92    0.38
   1   1   0   25.71    1.56
   1   1   0   23.76    1.42
   1   1   0   22.25    1.11
   1   1   0   26.49    1.12
   1   1   0   25.34    1.33
   1   1   0   23.97    1.23
  -1  -1   0   25.73    1.24
  -1  -1   0   23.99    1.19
  -1  -1   0   24.42    1.18
  -1  -1   0   26.92    1.23
   1   1   1  202.60   11.18
   1   1   1  201.01   11.07
   1   1   1  196.58   10.70
   1   1   1  222.51   11.90
   1   1   1  202.21   11.13
  -1  -1  -1  210.84   11.37
  -1  -1  -1  204.18   11.14
  -1  -1  -1  214.63   11.64
  -1  -1  -1  200.73   10.83
  -1  -1  -1  213.27   11.62
   1   1   2    1.46    0.16
   1   1   2    1.23    0.17
   1   1   2    1.49    0.13
   1   1   2    1.32    0.15
  -1  -1  -2    1.29    0.17
  -1  -1  -2    1.33    0.13
  -1  -1  -2    1.30    0.14
  -1  -1  -2    1.36    0.20
  -1  -1  -2    1.29    0.15
  -1  -1  -2    1.39    0.16
   1   1   3  116.39    6.08
   1   1   3  114.82    5.98
   1   1   3  122.01    6.33
   1   1   3  121.53    6.35
   1   1   3  123.47    6.46
  -1  -1  -3  116.95    6.12
  -1  -1  -3  120.50    6.28
  -1  -1  -3  118.30    6.11
  -1  -1  -3  120.51    6.33
  -1  -1  -3  115.47    6.07
   1   1   4    2.03    0.22
   1   1   4    1.94    0.27
   1   1   4    2.02    0.18
   1   1   4    2.06    0.20
   1   1   4    2.02    0.31
  -1  -1  -4    2.04    0.19
  -1  -1  -4    2.05    0.16
  -1  -1  -4    2.07    0.21
  -1  -1  -4    2.05    0.29
   1   1   5    2.23    0.18
   1   1   5    2.26    0.22
   1   1   5    2.38    0.23
   1   1   5    2.21    0.19
   1   1   5    2.28    0.24
   1   1   5    2.60    0.26
  -1  -1  -5    2.28    0.22
  -1  -1  -5    2.70    0.20
  -1  -1  -5    2.46    0.25
  -1  -1  -5    2.30    0.23
   1   1   6    9.12    0.54
   1   1   6    8.49    0.49
   1   1   6    8.78    0.49
   1   1   6    9.63    0.59
   1   1   6    9.15    0.56
  -1  -1  -6    8.76    0.63
  -1  -1  -6    9.65    0.59
  -1  -1  -6    9.50    0.51
  -1  -1  -6    9.74    0.59
  -1  -1  -6    8.92    0.54
   1   1   7    0.52    0.13
   1   1   7    0.58    0.12
   1   1   7    0.61    0.11
   1   1   7    0.71    0.17
   1   1   7    0.81    0.27
  -1  -1  -7    0.69    0.24
  -1  -1  -7    0.78    0.17
  -1  -1  -7    0.66    0.16
  -1  -1  -7    0.64    0.16
   1   1   8   45.70    2.40
   1   1   8   53.54    3.00
   1   1   8   51.63    2.77
   1   1   8   52.28    2.82
  -1  -1  -8   51.65    2.82
  -1  -1  -8   54.50    2.93
  -1  -1  -8   49.40    2.58
  -1  -1  -8   49.78    2.69
   1   1   9   25.19    1.44
  -1  -1  -9   24.73    1.43
  -1  -1  -9   24.91    1.51
   1   1  10    0.13    0.23
  -1  -1 -10    0.10    0.21
  -1  -1 -10    0.08    0.14
   1   1  11   72.18    4.14
  -1  -1 -11   66.42    3.89
  -1  -1 -11   68.66    3.90
   1   1  12    6.26    0.53
  -1  -1 -12    6.14    0.51
  -1  -1 -12    6.47    0.51
   1   1  13    2.95    0.46
  -1  -1 -13    2.83    0.45
  -1  -1 -13    3.15    0.46
   1   1  14    4.31    0.40
  -1  -1 -14    4.24    0.41
  -1  -1 -14    4.44    0.40
   1   1  15    1.03    0.21
  -1  -1 -15    0.90    0.19
  -1  -1 -15    1.15    0.21
   1   1  16    0.90    0.18
  -1  -1 -16    0.76    0.22
  -1  -1 -16    0.93    0.16
   1   2 -18    3.30    0.33
   1   2 -18    2.71    0.32
   1   2 -17    7.98    0.60
   1   2 -17    7.49    0.54
   1   2 -16    0.16    0.16
   1   2 -16    0.11    0.11
  -1  -2  16    0.03    0.10
   1   2 -15   13.38    0.91
   1   2 -15   12.31    0.90
   1   2 -14    9.46    0.68
   1   2 -14    9.56    0.65
  -1  -2  14    8.35    0.68
   1   2 -13   21.35    1.30
   1   2 -13   21.46    1.37
  -1  -2  13   18.30    1.14
  -1  -2  13   20.74    1.28
   1   2 -12    0.34    0.20
   1   2 -12    0.27    0.14
  -1  -2  12    0.26    0.20
  -1  -2  12    0.28    0.15
   1   2 -11    8.83    0.65
   1   2 -11    8.32    0.56
  -1  -2  11    8.80    0.60
  -1  -2  11    9.51    0.73
   1   2 -10    5.60    0.46
   1   2 -10    5.78    0.41
   1   2 -10    5.63    0.40
  -1  -2  10    5.84    0.43
  -1  -2  10    6.33    0.45
  -1  -2  10    5.12    0.41
  -1  -2  10    5.39    0.48
   1   2  -9    5.50    0.45
   1   2  -9    5.30    0.54
   1   2  -9    5.61    0.40
   1   2  -9    5.50    0.47
  -1  -2   9    5.70    0.50
  -1  -2   9    6.24    0.43
  -1  -2   9    5.10    0.33
  -1  -2   9    5.42    0.37
   1   2  -8   86.31    4.72
   1   2  -8   84.39    4.61
   1   2  -8   93.99    4.96
  -1  -2   8   87.25    4.75
  -1  -2   8   87.58    4.76
  -1  -2   8   90.40    4.90
  -1  -2   8   74.95    4.07
  -1  -2   8   84.89    4.57
   1   2  -7    1.85    0.15
   1   2  -7    2.10    0.23
   1   2  -7    2.06    0.23
   1   2  -7    2.02    0.27
  -1  -2   7    1.95    0.23
  -1  -2   7    2.23    0.22
  -1  -2   7    2.26    0.21
  -1  -2   7    1.91    0.15
  -1  -2   7    2.09    0.25
   1   2  -6    0.42    0.10
   1   2  -6    0.47    0.22
   1   2  -6    0.55    0.16
   1   2  -6    0.51    0.11
  -1  -2   6    0.46    0.15
  -1  -2   6    0.66    0.24
  -1  -2   6    0.50    0.11
  -1  -2   6    0.54    0.07
  -1  -2   6    0.51    0.11
   1   2  -5    3.29    0.20
   1   2  -5    3.22    0.32
   1   2  -5    3.31    0.28
   1   2  -5    2.96    0.21
  -1  -2   5    3.12    0.25
  -1  -2   5    3.28    0.27
  -1  -2   5    2.79    0.23
  -1  -2   5    2.86    0.15
  -1  -2   5    3.00    0.27
   1   2  -4    3.56    0.24
   1   2  -4    3.47    0.36
   1   2  -4    3.31    0.22
  -1  -2   4    3.41    0.32
  -1  -2   4    3.43    0.27
  -1  -2   4    2.99    0.18
  -1  -2   4    3.23    0.14
  -1  -2   4    3.32    0.21
   1   2  -3   59.16    3.04
   1   2  -3   64.14    3.16
   1   2  -3   67.71    3.48
   1   2  -3   64.37    3.19
  -1  -2   3   63.25    3.19
  -1  -2   3   60.53    3.10
  -1  -2   3   62.17    3.04
   1   2  -2   32.62    1.62
   1   2  -2   31.57    1.50
   1   2  -2   33.96    1.65
   1   2  -2   33.59    1.57
  -1  -2   2   31.52    1.50
  -1  -2   2   30.69    1.54
   1   2  -1    7.01    0.43
   1   2  -1    7.26    0.45
   1   2  -1    6.75    0.41
   1   2  -1    6.92    0.39
   1   2  -1    6.70    0.42
  -1  -2   1    6.56    0.35
  -1  -2   1    7.15    0.42
   1   2   0  122.72    6.59
   1   2   0  120.96    6.29
   1   2   0  129.94    6.39
   1   2   0  125.38    6.53
  -1  -2   0  121.39    6.40
  -1  -2   0  126.80    6.69
  -1  -2   0  120.58    6.27
  -1  -2   0  121.48    6.09
   1   2   1  194.13   10.86
   1   2   1  195.19   10.68
   1   2   1  200.36   10.66
  -1  -2  -1  197.25   11.07
  -1  -2  -1  196.31   10.77
  -1  -2  -1  202.60   11.17
  -1  -2  -1  194.16   10.59
  -1  -2  -1  180.45    9.81
   1   2   2   32.43    1.67
   1   2   2   32.20    1.56
   1   2   2   33.84    1.57
  -1  -2  -2   33.04    1.72
  -1  -2  -2   31.22    1.54
  -1  -2  -2   31.69    1.56
  -1  -2  -2   31.86    1.52
  -1  -2  -2   32.06    1.55
  -1  -2  -2   32.49    1.61
   1   2   3    0.54    0.13
   1   2   3    0.35    0.10
   1   2   3    0.40    0.09
  -1  -2  -3    0.44    0.15
  -1  -2  -3    0.37    0.18
  -1  -2  -3    0.41    0.11
  -1  -2  -3    0.46    0.13
  -1  -2  -3    0.72    0.17
  -1  -2  -3    0.39    0.13
   1   2   4    5.40    0.43
   1   2   4    5.19    0.33
   1   2   4    5.08    0.31
   1   2   4    5.08    0.45
  -1  -2  -4    5.63    0.38
  -1  -2  -4    5.52    0.36
  -1  -2  -4    5.36    0.34
  -1  -2  -4    5.42    0.31
  -1  -2  -4    5.37    0.34
  -1  -2  -4    5.18    0.36
   1   2   5    6.28    0.39
   1   2   5    6.59    0.42
   1   2   5    6.21    0.39
   1   2   5    6.52    0.43
  -1  -2  -5    7.15    0.46
  -1  -2  -5    5.84    0.43
  -1  -2  -5    6.45    0.36
  -1  -2  -5    6.51    0.44
   1   2   6   10.11    0.58
   1   2   6    9.97    0.62
   1   2   6   11.05    0.75
   1   2   6   10.64    0.62
   1   2   6   10.09    0.57
   1   2   6   10.64    0.65
  -1  -2  -6   11.38    0.70
  -1  -2  -6    8.80    0.51
  -1  -2  -6   10.30    0.56
  -1  -2  -6   10.60    0.64
   1   2   7   14.21    0.80
   1   2   7   12.94    0.72
   1   2   7   14.95    0.86
   1   2   7   14.45    0.81
  -1  -2  -7   14.92    0.91
  -1  -2  -7   14.60    0.88
  -1  -2  -7   14.09    0.84
   1   2   8   28.09    1.68
  -1  -2  -8   28.62    1.67
  -1  -2  -8   27.48    1.56
   1   2   9    1.46    0.24
  -1  -2  -9    1.49    0.27
  -1  -2  -9    1.37    0.24
   1   2  10    5.40    0.57
  -1  -2 -10    5.17    0.47
  -1  -2 -10    4.96    0.56
   1   2  11    6.02    0.50
  -1  -2 -11    5.41    0.48
  -1  -2 -11    5.61    0.46
   1   2  12    3.26    0.34
  -1  -2 -12    3.30    0.36
  -1  -2 -12    3.39    0.48
   1   2  13    2.00    0.36
  -1  -2 -13    1.93    0.27
  -1  -2 -13    2.11    0.28
   1   2  14    8.41    0.71
  -1  -2 -14    8.20    0.60
  -1  -2 -14    9.82    0.64
   1   2  15    1.46    0.29
   1   2  15    2.22    0.26
  -1  -2 -15    1.84    0.21
   1   3 -18    0.05    0.18
   1   3 -17    2.16    0.27
   1   3 -17    1.42    0.19
   1   3 -16    3.11    0.34
   1   3 -16    2.56    0.34
   1   3 -15    4.65    0.43
   1   3 -15    4.14    0.35
   1   3 -14    0.07    0.17
   1   3 -14    0.12    0.11
  -1  -3  14    0.08    0.12
   1   3 -13    0.50    0.22
   1   3 -13    0.41    0.15
  -1  -3  13    0.35    0.26
   1   3 -12    4.73    0.48
   1   3 -12    4.22    0.44
  -1  -3  12    4.60    0.44
   1   3 -11    1.58    0.43
   1   3 -11    1.65    0.21
  -1  -3  11    1.62    0.25
   1   3 -10   12.85    0.78
  -1  -3  10   14.63    0.92
   1   3  -9    0.43    0.16
  -1  -3   9    0.08    0.15
  -1  -3   9    0.06    0.14
  -1  -3   9    0.11    0.09
   1   3  -8    6.85    0.48
   1   3  -8    6.77    0.48
   1   3  -8    6.38    0.40
  -1  -3   8    6.62    0.47
  -1  -3   8    7.25    0.63
  -1  -3   8    6.67    0.47
   1   3  -7    3.28    0.21
   1   3  -7    3.90    0.31
   1   3  -7    3.87    0.45
   1   3  -7    3.46    0.30
  -1  -3   7    3.78    0.31
  -1  -3   7    4.01    0.35
  -1  -3   7    3.67    0.25
   1   3  -6   84.66    4.65
   1   3  -6  101.51    5.42
   1   3  -6   96.64    5.25
   1   3  -6   97.85    5.10
  -1  -3   6   98.26    5.24
  -1  -3   6   90.32    4.98
  -1  -3   6   89.84    4.75
   1   3  -5   -0.01    0.06
   1   3  -5    0.04    0.07
   1   3  -5    0.01    0.10
   1   3  -5    0.04    0.06
  -1  -3   5    0.02    0.08
  -1  -3   5    0.02    0.10
  -1  -3   5   -0.00    0.05
   1   3  -4    8.67    0.51
   1   3  -4    8.81    0.50
   1   3  -4    9.07    0.56
   1   3  -4    8.54    0.45
  -1  -3   4    8.46    0.49
  -1  -3   4    9.43    0.59
   1   3  -3    0.15    0.12
   1   3  -3    0.14    0.09
   1   3  -3    0.11    0.11
   1   3  -3    0.14    0.08
  -1  -3   3    0.17    0.16
  -1  -3   3    0.11    0.13
   1   3  -2   23.44    1.27
   1   3  -2   22.30    1.19
   1   3  -2   22.92    1.19
   1   3  -2   21.71    1.07
  -1  -3   2   22.15    1.13
  -1  -3   2   23.93    1.27
   1   3  -1    0.10    0.14
   1   3  -1    0.16    0.23
   1   3  -1    0.04    0.14
   1   3  -1    0.06    0.09
   1   3  -1    0.06    0.08
  -1  -3   1    0.13    0.09
  -1  -3   1    0.12    0.12
   1   3   0    4.93    0.42
   1   3   0    4.87    0.40
   1   3   0    4.89    0.31
   1   3   0    4.89    0.37
  -1  -3   0    4.88    0.39
  -1  -3   0    5.60    0.39
  -1  -3   0    4.81    0.36
   1   3   1    5.66    0.43
   1   3   1    5.68    0.34
   1   3   1    5.71    0.35
  -1  -3  -1    5.66    0.35
  -1  -3  -1    6.65    0.43
  -1  -3  -1    5.51    0.32
   1   3   2    0.11    0.13
   1   3   2    0.11    0.08
   1   3   2    0.06    0.05
   1   3   2    0.09    0.09
  -1  -3  -2    0.13    0.09
  -1  -3  -2    0.10    0.14
  -1  -3  -2    0.19    0.06
   1   3   3    1.40    0.30
   1   3   3    1.27    0.22
   1   3   3    1.03    0.10
  -1  -3  -3    1.32    0.17
  -1  -3  -3    1.50    0.19
  -1  -3  -3    1.27    0.12
  -1  -3  -3    1.25    0.17
   1   3   4    8.01    0.55
   1   3   4    7.72    0.58
   1   3   4    7.31    0.45
   1   3   4    6.69    0.38
  -1  -3  -4    8.09    0.60
  -1  -3  -4    7.36    0.54
  -1  -3  -4    6.78    0.42
  -1  -3  -4    7.56    0.47
   1   3   5   17.78    1.04
   1   3   5   16.54    0.95
   1   3   5   17.37    1.06
   1   3   5   14.16    0.85
  -1  -3  -5   17.39    1.01
  -1  -3  -5   17.30    0.98
   1   3   6   39.44    2.34
  -1  -3  -6   38.85    2.20
  -1  -3  -6   38.82    2.17
   1   3   7   20.30    1.30
   1   3   7   16.13    0.96
  -1  -3  -7   19.41    1.30
  -1  -3  -7   20.71    1.21
   1   3   8    1.54    0.22
  -1  -3  -8    2.09    0.41
  -1  -3  -8    2.34    0.29
  -1  -3  -9   52.21    3.08
  -1  -3  -9   54.39    3.12
  -1  -3 -10   22.88    1.43
  -1  -3 -10   22.76    1.48
  -1  -3 -11    1.94    0.28
  -1  -3 -11    2.04    0.28
   1   3  12    0.03    0.16
  -1  -3 -12    0.21    0.13
   1   3  13    3.75    0.35
  -1  -3 -13    3.06    0.31
   1   3  14    8.16    0.55
  -1  -3 -14    5.84    0.44
   1   4 -18    5.25    0.40
   1   4 -17    2.15    0.31
  -1  -4  17    0.09    0.13
   1   4 -16    5.94    0.46
  -1  -4  16    2.25    0.37
   1   4 -15   23.87    1.43
  -1  -4  15   20.91    1.43
   1   4 -14    5.80    0.51
  -1  -4  14    5.02    0.50
   1   4 -13    1.07    0.29
  -1  -4  13    1.07    0.25
   1   4 -12    3.09    0.39
   1   4 -12    2.69    0.35
  -1  -4  12    3.54    0.41
   1   4 -11    0.11    0.10
  -1  -4  11    0.11    0.27
   1   4 -10    0.86    0.15
  -1  -4  10    1.22    0.38
  -1  -4  10    1.28    0.39
   1   4  -9    1.73    0.19
  -1  -4   9    1.92    0.27
  -1  -4   9    2.05    0.44
   1   4  -8   11.58    0.65
  -1  -4   8   12.76    0.79
  -1  -4   8   13.95    1.02
  -1  -4   8   11.14    0.64
   1   4  -7   15.83    0.84
   1   4  -7   17.19    0.91
  -1  -4   7   18.92    1.07
  -1  -4   7   20.00    1.30
   1   4  -6    6.86    0.42
   1   4  -6    7.43    0.48
   1   4  -6    7.78    0.67
   1   4  -6    6.43    0.43
   1   4  -6    7.08    0.46
  -1  -4   6    7.27    0.58
  -1  -4   6    8.10    0.58
   1   4  -5   14.54    0.81
   1   4  -5   15.58    0.87
   1   4  -5   15.86    0.92
   1   4  -5   14.58    0.76
   1   4  -5   14.38    0.80
  -1  -4   5   14.41    0.81
  -1  -4   5   16.44    0.98
   1   4  -4    0.76    0.17
   1   4  -4    0.75    0.15
   1   4  -4    0.82    0.18
   1   4  -4    0.71    0.11
  -1  -4   4    0.82    0.16
  -1  -4   4    0.85    0.20
   1   4  -3    3.95    0.35
   1   4  -3    4.10    0.30
   1   4  -3    4.04    0.41
   1   4  -3    4.00    0.31
  -1  -4   3    3.93    0.32
  -1  -4   3    4.30    0.37
   1   4  -2   93.94    5.23
   1   4  -2   93.78    5.15
   1   4  -2   91.56    4.96
   1   4  -2   86.64    4.61
  -1  -4   2   93.04    5.07
  -1  -4   2   93.77    5.21
   1   4  -1    0.81    0.24
   1   4  -1    0.77    0.14
   1   4  -1    0.71    0.12
  -1  -4   1    0.75    0.15
  -1  -4   1    0.86    0.29
  -1  -4   1    0.72    0.12
   1   4   0    4.63    0.62
   1   4   0    4.58    0.42
   1   4   0    4.43    0.39
   1   4   0    4.46    0.30
  -1  -4   0    4.66    0.34
  -1  -4   0    5.30    0.43
  -1  -4   0    4.15    0.34
   1   4   1   50.56    2.87
   1   4   1   52.80    3.09
   1   4   1   51.68    2.74
   1   4   1   49.10    2.59
  -1  -4  -1   50.81    2.75
  -1  -4  -1   59.62    3.35
  -1  -4  -1   46.02    2.40
   1   4   2    5.55    0.51
   1   4   2    5.51    0.45
   1   4   2    5.57    0.37
  -1  -4  -2    5.72    0.41
  -1  -4  -2    5.89    0.46
  -1  -4  -2    4.57    0.30
   1   4   3    1.43    0.30
   1   4   3    1.29    0.19
  -1  -4  -3    1.35    0.29
   1   4   4   20.15    1.50
   1   4   4   18.43    1.08
  -1  -4  -4   18.00    1.09
   1   4   5   82.08    4.78
   1   4   5   77.52    4.53
  -1  -4  -5   75.12    4.47
   1   4   6    0.87    0.44
   1   4   6    0.80    0.21
  -1  -4  -6    0.74    0.22
   1   4   7   16.43    1.12
   1   4   7   18.01    1.14
  -1  -4  -7   16.89    1.11
   1   4   8    1.70    0.29
  -1  -4  -8    1.58    0.28
   1   4   9    0.44    0.30
  -1  -4  -9    0.30    0.18
   1   4  10    2.95    0.34
  -1  -4 -10    2.43    0.41
   1   4  11    1.56    0.25
  -1  -4 -11    1.19    0.22
   1   4  12    3.67    0.34
  -1  -4 -12    2.78    0.28
   1   4  13    0.07    0.16
   1   5 -16   11.00    0.69
  -1  -5  16    6.01    0.66
   1   5 -15    0.30    0.19
  -1  -5  15    0.26    0.17
   1   5 -14    8.45    0.83
  -1  -5  14    7.19    0.62
   1   5 -13    0.53    0.24
  -1  -5  13    0.50    0.23
   1   5 -12    3.64    0.45
  -1  -5  12    3.75    0.46
  -1  -5  11    6.07    0.58
  -1  -5  11    6.07    0.58
  -1  -5  10   36.44    2.20
  -1  -5  10   37.65    2.34
  -1  -5   9    4.33    0.43
  -1  -5   9    4.26    0.48
  -1  -5   8   31.36    1.85
  -1  -5   8   32.15    1.99
  -1  -5   7    4.11    0.53
  -1  -5   7    3.91    0.43
   1   5  -6    3.01    0.28
  -1  -5   6    3.68    0.55
   1   5  -5    2.30    0.26
   1   5  -5    1.81    0.23
  -1  -5   5    2.25    0.38
  -1  -5   5    2.54    0.35
   1   5  -4   36.68    2.08
   1   5  -4   31.55    1.70
  -1  -5   4   38.82    2.16
  -1  -5   4   41.26    2.38
   1   5  -3    2.51    0.48
   1   5  -3    2.19    0.25
  -1  -5   3    2.76    0.29
  -1  -5   3    2.97    0.49
   1   5  -2    0.19    0.21
   1   5  -2    0.15    0.08
  -1  -5   2    0.17    0.13
  -1  -5   2    0.19    0.17
   1   5  -1   21.68    1.38
   1   5  -1   18.59    1.03
  -1  -5   1   21.41    1.24
  -1  -5   1   21.51    1.32
   1   5   0    4.35    0.79
   1   5   0    3.63    0.29
  -1  -5   0    4.28    0.47
  -1  -5   0    4.17    0.57
   1   5   1    0.49    0.31
   1   5   1    0.34    0.12
  -1  -5  -1    0.41    0.25
  -1  -5  -1    0.26    0.16
   1   5   2    0.86    0.38
   1   5   2    0.72    0.16
  -1  -5  -2    0.72    0.20
   1   5   3   10.06    1.18
   1   5   3    8.97    0.71
  -1  -5  -3    9.69    0.81
   1   5   4   12.77    1.07
   1   5   4   12.31    0.82
  -1  -5  -4   12.28    0.86
   1   5   5   13.55    1.07
   1   5   5   12.72    0.86
  -1  -5  -5   12.88    0.91
   1   5   6   10.66    0.88
   1   5   6   10.45    0.87
  -1  -5  -6    9.65    0.87
   1   5   7    3.78    0.61
   1   5   7    4.48    0.55
  -1  -5  -7    4.22    0.54
   1   5   8    3.83    0.50
  -1  -5  -8    3.46    0.39
   1   5   9    0.73    0.19
  -1  -5  -9    0.59    0.18
   1   5  10    4.12    0.36
  -1  -5 -10    3.03    0.40
   1   5  11    4.27    0.35
  -1  -5 -11    2.78    0.32
   1   6 -15    0.57    0.18
  -1  -6  15    0.47    0.18
   1   6 -14    0.94    0.36
  -1  -6  14    0.79    0.35
   1   6 -13    1.25    0.42
  -1  -6  13    1.08    0.28
   1   6 -12    5.05    0.52
  -1  -6  12    4.98    0.55
  -1  -6  11    0.08    0.18
  -1  -6  11    0.06    0.18
  -1  -6  10    6.31    0.57
  -1  -6  10    5.99    0.78
  -1  -6   9   12.57    0.89
  -1  -6   9   12.87    1.00
  -1  -6   8    0.76    0.24
  -1  -6   8    0.76    0.28
  -1  -6   7    0.38    0.21
  -1  -6   7    0.36    0.39
   1   6  -6    2.46    0.30
  -1  -6   6    3.12    0.36
  -1  -6   6    3.17    0.45
   1   6  -5    1.01    0.23
  -1  -6   5    1.10    0.24
  -1  -6   5    1.06    0.30
   1   6  -4   17.79    1.17
  -1  -6   4   17.56    1.10
  -1  -6   4   17.44    1.20
   1   6  -3    3.24    0.63
  -1  -6   3    3.42    0.36
  -1  -6   3    3.24    0.59
   1   6  -2   14.02    1.06
  -1  -6   2   14.50    1.06
  -1  -6   2   10.66    1.07
   1   6  -1    2.39    0.45
  -1  -6   1    2.29    0.31
  -1  -6   1    1.29    0.30
   1   6   0    0.98    0.39
  -1  -6   0    0.83    0.21
   1   6   1    3.81    0.57
   1   6   1    2.64    0.28
  -1  -6  -1    3.79    0.51
   1   6   2   31.51    2.08
   1   6   2   23.60    1.68
  -1  -6  -2   31.46    1.92
   1   6   3   26.43    1.81
  -1  -6  -3   25.15    1.72
   1   6   4    6.84    0.73
   1   6   4    4.57    0.54
  -1  -6  -4    6.25    0.67
   1   6   5    0.03    0.19
   1   6   5    0.01    0.16
  -1  -6  -5    0.06    0.13
   1   6   6    1.19    0.41
   1   6   6    0.93    0.29
  -1  -6  -6    1.17    0.24
   1   6   7    2.85    0.36
   1   6   7    3.21    0.41
  -1  -6  -7    3.39    0.46
   1   6   8    0.00    0.08
   1   6   8    0.18    0.10
  -1  -6  -8    0.19    0.10
   1   6   9    0.73    0.19
   1   7 -14    0.39    0.23
  -1  -7  14    0.38    0.24
   1   7 -13    0.05    0.12
  -1  -7  13    0.02    0.21
   1   7 -12    4.25    0.42
  -1  -7  12    4.02    0.61
   1   7 -11   10.80    0.78
  -1  -7  11   10.18    1.00
  -1  -7  10    2.55    0.35
  -1  -7  10    2.36    0.40
  -1  -7   9    3.79    0.41
  -1  -7   9    3.18    0.46
  -1  -7   8   31.16    1.90
  -1  -7   8   30.90    2.17
  -1  -7   7   14.56    0.97
  -1  -7   7   12.57    0.97
  -1  -7   6    2.93    0.35
  -1  -7   6    2.36    0.55
   1   7  -5    1.14    0.24
  -1  -7   5    1.46    0.25
  -1  -7   5    0.84    0.32
   1   7  -4    1.85    0.42
  -1  -7   4    2.02    0.41
  -1  -7   4    1.17    0.34
   1   7  -3    1.15    0.28
  -1  -7   3    1.10    0.23
  -1  -7   3    0.30    0.24
   1   7  -2    6.47    0.86
  -1  -7   2    5.83    0.50
   1   7  -1   15.57    1.37
  -1  -7   1   14.81    1.12
   1   7   0   -0.01    0.21
  -1  -7   0    0.03    0.12
   1   7   1    0.21    0.29
  -1  -7  -1    0.21    0.16
   1   7   2    4.37    0.75
  -1  -7  -2    3.64    0.54
   1   7   3    1.64    0.32
  -1  -7  -3    1.24    0.25
   1   7   4    0.36    0.19
  -1  -7  -4    0.17    0.14
   1   7   5   13.64    0.94
  -1  -7  -5    8.07    0.92
   1   7   6    0.46    0.14
   1   8 -10    0.64    0.17
  -1  -8  10    0.28    0.18
  -1  -8   9    0.70    0.19
  -1  -8   9    0.31    0.19
  -1  -8   8    4.86    0.41
  -1  -8   8    2.12    0.43
  -1  -8   7    2.01    0.36
  -1  -8   7    0.88    0.40
   1   8  -6    0.03    0.08
  -1  -8   6    0.43    0.14
  -1  -8   6    0.07    0.14
   1   8  -5    0.43    0.14
  -1  -8   5    0.98    0.19
  -1  -8   5    0.02    0.16
   1   8  -4    4.29    0.50
  -1  -8   4    4.57    0.47
   1   8  -3    5.74    0.51
  -1  -8   3    5.63    0.54
   1   8  -2    0.01    0.21
  -1  -8   2    0.05    0.11
   1   8  -1   10.27    0.90
  -1  -8   1    7.20    0.67
   1   8   0   10.45    0.91
  -1  -8   0    6.42    0.72
   1   8   1    2.34    0.43
  -1  -8  -1    1.48    0.29
   1   8   2    3.26    0.34
   2  -9  -3    1.07    0.37
  -2   9   3    1.08    0.35
   2  -9  -2    0.46    0.32
  -2   9   2    0.38    0.30
   2  -9  -1    0.85    0.25
  -2   9   1    0.81    0.33
   2  -9   0    7.18    0.60
  -2   9   0    6.15    0.66
   2  -9   1   16.23    1.07
  -2   9  -1   12.33    1.05
   2  -9   2    0.08    0.15
  -2   9  -2    0.01    0.21
   2  -9   3    1.40    0.24
  -2   9  -3    0.37    0.17
   2  -9   4    0.51    0.33
   2  -9   5    0.19    0.17
   2  -9   6    1.29    0.25
   2  -9   7    1.60    0.27
   2  -9   8    1.15    0.24
   2  -9   9    1.17    0.24
   2  -8  -7    9.51    0.82
  -2   8   7    9.40    1.07
   2  -8  -6    0.56    0.35
  -2   8   6    0.63    0.35
   2  -8  -5    8.02    0.87
  -2   8   5    9.75    0.94
   2  -8  -4    0.19    0.31
  -2   8   4    0.07    0.32
   2  -8  -3    1.35    0.32
  -2   8   3    1.26    0.68
   2  -8  -2    0.92    0.29
  -2   8   2    1.10    0.37
   2  -8  -1   31.32    2.13
  -2   8   1   28.42    1.95
   2  -8   0    1.41    0.31
  -2   8   0    1.28    0.34
   2  -8   1    0.10    0.18
  -2   8  -1    0.10    0.34
   2  -8   2    2.59    0.50
  -2   8  -2    2.37    0.38
   2  -8   3   -0.00    0.11
  -2   8  -3   -0.01    0.15
   2  -8   4   -0.04    0.15
   2  -8   5    3.21    0.39
   2  -8   6   10.80    0.79
   2  -8   7    9.23    0.67
   2  -8   7    3.85    0.77
   2  -8   8   13.04    0.87
   2  -8   8    8.48    0.92
   2  -8   9   10.29    0.74
   2  -8   9    7.61    0.76
   2  -8  10    1.87    0.31
   2  -8  10    1.42    0.41
   2  -8  11    0.53    0.20
  -2   8 -11    0.69    0.22
   2  -8  12    4.19    0.45
  -2   8 -12    5.01    0.53
   2  -8  13   -0.00    0.09
  -2   8 -13    0.03    0.09
   2  -7 -10    5.40    0.56
   2  -7  -9    1.96    0.29
  -2   7   9    1.20    0.34
   2  -7  -8    1.35    0.30
  -2   7   8    1.38    0.59
   2  -7  -7   13.69    1.01
  -2   7   7   15.09    1.12
   2  -7  -6    0.68    0.30
   2  -7  -6    0.55    0.27
   2  -7  -5   10.34    0.90
   2  -7  -5    9.85    0.82
   2  -7  -4    7.70    1.03
   2  -7  -4    7.58    0.68
   2  -7  -3    1.21    0.38
   2  -7  -3    1.15    0.29
   2  -7  -2    0.50    0.32
   2  -7  -2    0.46    0.23
   2  -7  -1   15.94    1.19
   2  -7  -1   16.29    1.07
   2  -7   0    6.96    0.67
   2  -7   0    6.66    0.72
   2  -7   1   21.80    1.70
   2  -7   1   22.13    1.37
   2  -7   2    2.29    0.38
   2  -7   2    2.61    0.34
   2  -7   3    1.95    0.30
   2  -7   4    3.78    0.38
  -2   7  -4    2.81    0.30
   2  -7   5    0.75    0.23
   2  -7   5    0.48    0.32
   2  -7   6    5.15    0.47
   2  -7   6    3.81    0.48
   2  -7   7    8.10    0.63
   2  -7   7    7.83    0.68
   2  -7   8   18.32    1.18
   2  -7   8   18.56    1.42
   2  -7   9    0.73    0.24
   2  -7   9    0.69    0.24
   2  -7  10    2.61    0.51
   2  -7  10    2.74    0.53
   2  -7  11    0.69    0.24
  -2   7 -11    0.75    0.25
   2  -7  12    1.81    0.30
  -2   7 -12    1.78    0.29
   2  -7  13    0.38    0.19
  -2   7 -13    0.39    0.18
   2  -7  14    0.87    0.21
  -2   7 -14    0.90    0.17
   2  -6 -12    0.73    0.30
   2  -6 -11    0.57    0.21
   2  -6 -10    0.13    0.18
  -2   6  10    0.15    0.29
   2  -6  -9    4.11    0.41
   2  -6  -9    4.22    0.64
   2  -6  -8    2.10    0.44
   2  -6  -8    1.97    0.53
   2  -6  -7   10.70    0.80
   2  -6  -7   10.12    1.02
   2  -6  -6    4.57    0.48
   2  -6  -6    4.60    0.71
   2  -6  -5    1.61    0.52
   2  -6  -5    1.54    0.32
   2  -6  -4    8.71    0.71
   2  -6  -4    8.60    0.68
   2  -6  -3    2.82    0.42
   2  -6  -3    2.73    0.34
   2  -6  -2   18.56    1.24
   2  -6  -2   18.54    1.27
   2  -6  -1   29.54    1.82
   2  -6  -1   29.76    1.72
   2  -6   0    0.38    0.21
   2  -6   0    0.33    0.17
   2  -6   1    1.02    0.36
   2  -6   1    1.08    0.22
   2  -6   2   20.10    1.23
   2  -6   2   21.11    1.23
   2  -6   3    0.48    0.24
   2  -6   3    0.58    0.18
   2  -6   3    0.35    0.15
   2  -6   4    0.49    0.23
   2  -6   4    0.79    0.29
   2  -6   4    0.55    0.18
   2  -6   5    3.95    0.49
   2  -6   5    3.75    0.51
   2  -6   6    0.32    0.18
   2  -6   6    0.29    0.19
   2  -6   7    3.43    0.36
   2  -6   7    3.14    0.39
   2  -6   8  111.51    6.52
   2  -6   8  113.13    6.81
   2  -6   9   21.56    1.34
   2  -6   9   23.23    1.65
   2  -6  10    0.36    0.35
   2  -6  10    0.41    0.22
   2  -6  11    0.49    0.22
  -2   6 -11    0.49    0.23
   2  -6  12    0.73    0.36
  -2   6 -12    0.62    0.23
   2  -6  13    0.64    0.34
  -2   6 -13    0.53    0.21
   2  -6  14    6.52    0.67
  -2   6 -14    6.24    0.46
   2  -6  15   12.09    0.93
  -2   6 -15   11.76    0.71
   2  -6  16    1.79    0.23
  -2   6 -16    2.04    0.20
   2  -5 -14    0.41    0.14
  -2   5  14    0.12    0.08
   2  -5 -13    0.06    0.19
  -2   5  13    0.01    0.06
  -2   5  13    0.04    0.07
   2  -5 -12    0.58    0.21
   2  -5 -12    0.42    0.12
  -2   5  12    0.17    0.11
   2  -5 -11    0.61    0.33
   2  -5 -11    0.39    0.19
  -2   5  11    0.15    0.12
   2  -5 -10   14.76    0.97
   2  -5 -10   16.84    1.13
   2  -5 -10   13.29    0.90
   2  -5  -9    6.45    0.51
   2  -5  -9    6.14    0.59
   2  -5  -9    4.61    0.41
   2  -5  -8    6.51    0.51
   2  -5  -8    5.92    0.59
   2  -5  -8    4.58    0.39
   2  -5  -7   17.74    1.25
   2  -5  -7   18.22    1.24
   2  -5  -6   16.46    1.06
   2  -5  -6   16.81    1.27
   2  -5  -5   21.78    1.49
   2  -5  -5   22.15    1.35
   2  -5  -4    4.52    0.44
   2  -5  -4    4.31    0.39
   2  -5  -3   12.79    0.86
   2  -5  -3   12.61    0.77
   2  -5  -2    5.68    0.49
   2  -5  -2    5.60    0.42
  -2   5   2    5.73    0.48
  -2   5   2    5.59    0.52
   2  -5  -1  123.17    7.17
   2  -5  -1  132.70    7.42
  -2   5   1  126.85    7.38
  -2   5   1  133.05    7.42
   2  -5   0   23.83    1.39
   2  -5   0   23.75    1.30
  -2   5   0   26.37    1.50
  -2   5   0   24.22    1.32
   2  -5   1    0.01    0.11
   2  -5   1    0.02    0.09
   2  -5   1    0.06    0.07
  -2   5  -1    0.06    0.15
  -2   5  -1    0.01    0.08
   2  -5   2    7.05    0.48
   2  -5   2    7.21    0.56
   2  -5   2    6.53    0.52
  -2   5  -2    7.44    0.48
  -2   5  -2    7.94    0.50
  -2   5  -2    7.43    0.45
   2  -5   3   12.20    0.79
   2  -5   3   13.81    0.79
   2  -5   3   11.96    0.76
  -2   5  -3   12.59    0.72
  -2   5  -3   13.52    0.77
  -2   5  -3   13.77    0.79
   2  -5   4    2.67    0.29
   2  -5   4    3.11    0.27
   2  -5   4    3.12    0.31
  -2   5  -4    2.79    0.27
  -2   5  -4    3.17    0.28
  -2   5  -4    3.30    0.39
   2  -5   5   23.41    1.30
   2  -5   5   26.47    1.54
  -2   5  -5   25.59    1.41
  -2   5  -5   27.03    1.54
   2  -5   6   37.05    2.03
   2  -5   6   40.09    2.30
   2  -5   7   18.23    1.06
   2  -5   7   19.17    1.19
   2  -5   8   20.26    1.32
   2  -5   8   21.91    1.35
   2  -5   9    0.63    0.21
   2  -5   9    0.63    0.36
   2  -5  10    0.06    0.17
   2  -5  10    0.13    0.18
   2  -5  11    0.04    0.16
  -2   5 -11    0.07    0.25
   2  -5  12   11.66    0.85
  -2   5 -12   11.59    0.82
   2  -5  13    8.91    0.83
  -2   5 -13    8.60    0.65
   2  -5  14    0.45    0.29
  -2   5 -14    0.35    0.16
   2  -5  15   19.29    1.31
  -2   5 -15   21.06    1.36
   2  -5  16   10.00    0.80
  -2   5 -16   12.58    0.77
   2  -4 -15    3.19    0.43
   2  -4 -15    2.92    0.25
   2  -4 -14    0.18    0.16
   2  -4 -14    0.19    0.11
  -2   4  14    0.04    0.12
   2  -4 -13    3.64    0.41
   2  -4 -13    3.38    0.32
  -2   4  13    2.96    0.45
   2  -4 -12    5.04    0.66
   2  -4 -12    5.12    0.41
  -2   4  12    4.17    0.53
   2  -4 -11    8.32    0.69
   2  -4 -11    8.00    0.67
  -2   4  11    7.45    0.72
   2  -4 -10    0.18    0.19
   2  -4 -10    0.32    0.21
   2  -4 -10    0.21    0.14
  -2   4  10    0.10    0.24
   2  -4  -9    8.68    0.60
   2  -4  -9    8.41    0.70
   2  -4  -9    8.56    0.59
  -2   4   9    8.19    0.74
   2  -4  -8    7.78    0.55
   2  -4  -8    7.48    0.65
   2  -4  -8    7.86    0.62
  -2   4   8    7.41    0.68
   2  -4  -7    0.01    0.18
   2  -4  -7    0.01    0.18
   2  -4  -7    0.07    0.15
   2  -4  -7    0.02    0.14
  -2   4   7    0.06    0.16
   2  -4  -6   12.94    0.80
   2  -4  -6   14.26    0.90
   2  -4  -6   12.28    0.78
  -2   4   6   13.47    0.92
  -2   4   6   13.04    0.73
   2  -4  -5    5.21    0.43
   2  -4  -5    5.40    0.41
   2  -4  -5    4.94    0.37
  -2   4   5    5.25    0.40
  -2   4   5    5.13    0.39
  -2   4   5    5.13    0.46
  -2   4   5    5.01    0.32
   2  -4  -4    1.94    0.28
   2  -4  -4    1.98    0.23
   2  -4  -4    1.96    0.16
  -2   4   4    2.09    0.25
  -2   4   4    1.99    0.23
  -2   4   4    2.10    0.21
  -2   4   4    1.95    0.21
   2  -4  -3  150.48    8.81
   2  -4  -3  158.72    8.84
   2  -4  -3  138.56    7.61
  -2   4   3  159.00    9.05
  -2   4   3  164.23    9.21
  -2   4   3  148.89    8.30
  -2   4   3  145.75    8.13
   2  -4  -2    5.87    0.47
   2  -4  -2    6.10    0.40
   2  -4  -2    6.16    0.34
  -2   4   2    6.17    0.46
  -2   4   2    6.45    0.41
  -2   4   2    5.61    0.30
   2  -4  -1    0.23    0.16
   2  -4  -1    0.18    0.17
   2  -4  -1    0.17    0.05
   2  -4  -1    0.18    0.10
  -2   4   1    0.27    0.14
  -2   4   1    0.19    0.11
  -2   4   1    0.17    0.06
  -2   4   1    0.20    0.08
  -2   4   1    0.17    0.03
  -2   4   1    0.16    0.03
   2  -4   0    8.80    0.71
   2  -4   0    8.67    0.49
   2  -4   0    8.55    0.46
   2  -4   0    8.01    0.43
  -2   4   0   10.61    0.63
  -2   4   0    8.96    0.51
  -2   4   0    8.94    0.47
  -2   4   0    8.71    0.46
   2  -4   1    0.06    0.11
   2  -4   1    0.06    0.14
   2  -4   1    0.04    0.08
   2  -4   1    0.05    0.06
  -2   4  -1    0.05    0.09
  -2   4  -1    0.06    0.09
  -2   4  -1    0.06    0.06
  -2   4  -1    0.07    0.04
   2  -4   2   48.38    2.57
   2  -4   2   51.77    2.63
   2  -4   2   46.84    2.53
   2  -4   2   50.00    2.41
  -2   4  -2   49.18    2.58
  -2   4  -2   53.68    2.80
  -2   4  -2   51.96    2.74
  -2   4  -2   51.47    2.55
   2  -4   3   78.58    4.26
   2  -4   3   93.75    4.90
   2  -4   3   79.09    4.40
   2  -4   3   85.05    4.31
  -2   4  -3   81.67    4.35
  -2   4  -3   89.69    4.70
  -2   4  -3   88.81    4.76
  -2   4  -3   92.34    4.71
   2  -4   4   93.68    5.12
   2  -4   4  107.47    5.71
   2  -4   4  101.90    5.69
   2  -4   4  107.48    5.61
  -2   4  -4   97.68    5.29
  -2   4  -4  112.45    6.00
  -2   4  -4  112.57    6.27
  -2   4  -4  116.03    6.10
   2  -4   5    0.70    0.22
   2  -4   5    0.74    0.19
   2  -4   5    0.67    0.12
  -2   4  -5    0.68    0.14
  -2   4  -5    0.74    0.20
  -2   4  -5    0.74    0.16
   2  -4   6  338.30   20.42
   2  -4   6  338.70   20.85
   2  -4   6  297.92   17.91
  -2   4  -6  337.78   20.44
  -2   4  -6  321.70   19.87
  -2   4  -6  340.62   20.82
   2  -4   7   89.03    4.99
   2  -4   7   91.70    5.18
  -2   4  -7   88.09    4.91
  -2   4  -7   91.89    5.24
  -2   4  -7   90.67    5.09
   2  -4   8    0.92    0.20
   2  -4   8    0.99    0.23
   2  -4   8    0.85    0.13
  -2   4  -8    1.14    0.24
   2  -4   9    4.50    0.40
   2  -4   9    5.01    0.44
   2  -4   9    3.88    0.31
   2  -4  10   11.43    0.79
   2  -4  10    8.48    0.69
  -2   4 -10   10.92    0.89
   2  -4  11   -0.03    0.21
   2  -4  11    0.00    0.17
  -2   4 -11    0.10    0.21
   2  -4  12    0.58    0.34
   2  -4  12    0.62    0.23
  -2   4 -12    0.63    0.20
   2  -4  13   22.20    1.38
   2  -4  13   16.63    1.09
  -2   4 -13   20.58    1.27
   2  -4  14    0.10    0.14
   2  -4  14    0.05    0.17
  -2   4 -14    0.07    0.12
   2  -4  15    0.91    0.27
   2  -4  15    0.37    0.16
  -2   4 -15    1.07    0.27
   2  -4  16    2.32    0.27
  -2   4 -16    2.42    0.27
  -2   4 -17    0.07    0.07
   2  -3 -16    0.67    0.19
   2  -3 -16    0.68    0.16
  -2   3  16    0.56    0.26
   2  -3 -15    0.05    0.11
   2  -3 -15   -0.00    0.09
  -2   3  15   -0.00    0.10
   2  -3 -14    0.21    0.19
   2  -3 -14    0.25    0.16
  -2   3  14    0.20    0.17
   2  -3 -13    1.25    0.29
   2  -3 -13    1.40    0.36
  -2   3  13    1.25    0.27
   2  -3 -12   -0.03    0.16
   2  -3 -12    0.02    0.12
  -2   3  12    0.04    0.13
   2  -3 -11   25.07    1.59
   2  -3 -11   25.12    1.48
  -2   3  11   24.61    1.52
   2  -3 -10    5.39    0.70
   2  -3 -10    5.32    0.53
  -2   3  10    5.26    0.49
   2  -3  -9    0.01    0.08
   2  -3  -9   -0.01    0.21
   2  -3  -9    0.02    0.09
  -2   3   9    0.02    0.12
   2  -3  -8    3.53    0.30
   2  -3  -8    3.28    0.38
   2  -3  -8    3.58    0.39
  -2   3   8    3.77    0.36
  -2   3   8    3.81    0.36
  -2   3   8    3.73    0.30
   2  -3  -7    2.81    0.26
   2  -3  -7    2.70    0.46
   2  -3  -7    2.63    0.24
  -2   3   7    2.55    0.23
  -2   3   7    2.57    0.30
  -2   3   7    2.82    0.30
  -2   3   7    2.66    0.24
   2  -3  -6   31.64    1.80
   2  -3  -6   35.39    1.94
   2  -3  -6   31.15    1.65
  -2   3   6   32.80    1.75
  -2   3   6   33.82    1.84
  -2   3   6   33.35    1.79
  -2   3   6   32.14    1.73
   2  -3  -5    1.36    0.21
   2  -3  -5    1.64    0.22
   2  -3  -5    1.33    0.16
  -2   3   5    1.48    0.19
  -2   3   5    1.51    0.21
  -2   3   5    1.49    0.29
  -2   3   5    1.53    0.16
   2  -3  -4    0.82    0.20
   2  -3  -4    0.77    0.16
   2  -3  -4    0.77    0.12
  -2   3   4    0.86    0.17
  -2   3   4    0.81    0.16
  -2   3   4    0.86    0.15
  -2   3   4    0.78    0.11
   2  -3  -3   90.71    4.94
   2  -3  -3   90.43    4.74
   2  -3  -3   92.71    4.78
   2  -3  -3   90.61    4.69
  -2   3   3   87.59    4.85
  -2   3   3   94.52    4.93
  -2   3   3   92.21    4.68
   2  -3  -2    7.71    0.53
   2  -3  -2    7.42    0.41
   2  -3  -2    7.45    0.30
   2  -3  -2    7.30    0.39
   2  -3  -2    7.12    0.35
  -2   3   2    7.76    0.50
  -2   3   2    8.17    0.45
  -2   3   2    7.33    0.29
  -2   3   2    7.77    0.39
  -2   3   2    7.48    0.37
   2  -3  -1   17.74    0.99
   2  -3  -1   17.57    0.86
   2  -3  -1   18.50    0.82
   2  -3  -1   17.21    0.82
   2  -3  -1   17.92    0.75
  -2   3   1   18.03    0.96
  -2   3   1   18.82    0.92
  -2   3   1   19.14    0.84
  -2   3   1   18.16    0.84
  -2   3   1   17.44    0.74
   2  -3   0    6.23    0.42
   2  -3   0    6.06    0.33
   2  -3   0    6.18    0.37
   2  -3   0    6.00    0.31
  -2   3   0    6.43    0.39
  -2   3   0    6.40    0.35
  -2   3   0    6.42    0.36
  -2   3   0    6.24    0.31
   2  -3   1    8.84    0.60
   2  -3   1    8.45    0.49
   2  -3   1    8.57    0.46
   2  -3   1    8.09    0.39
  -2   3  -1    8.96    0.48
  -2   3  -1    8.67    0.44
  -2   3  -1    9.20    0.47
  -2   3  -1    8.57    0.41
   2  -3   2    0.11    0.09
   2  -3   2    0.19    0.07
   2  -3   2    0.16    0.11
   2  -3   2    0.28    0.06
  -2   3  -2    0.11    0.12
  -2   3  -2    0.10    0.11
  -2   3  -2    0.08    0.17
  -2   3  -2    0.16    0.10
   2  -3   3    2.00    0.15
   2  -3   3    2.05    0.24
   2  -3   3    2.12    0.23
   2  -3   3    1.99    0.15
  -2   3  -3    2.01    0.14
  -2   3  -3    2.00    0.15
  -2   3  -3    2.29    0.24
  -2   3  -3    2.25    0.17
   2  -3   4    1.76    0.12
   2  -3   4    1.79    0.25
   2  -3   4    1.93    0.24
   2  -3   4    1.75    0.15
  -2   3  -4    1.85    0.12
  -2   3  -4    1.76    0.16
  -2   3  -4    2.78    0.28
  -2   3  -4    1.95    0.18
   2  -3   5   10.05    0.55
   2  -3   5   10.76    0.66
   2  -3   5    9.06    0.48
   2  -3   5    8.80    0.37
  -2   3  -5    9.69    0.40
  -2   3  -5    9.77    0.53
  -2   3  -5   10.56    0.67
  -2   3  -5   10.19    0.64
  -2   3  -5    9.34    0.40
   2  -3   6    0.47    0.12
   2  -3   6    0.47    0.17
   2  -3   6    0.41    0.16
   2  -3   6    0.30    0.07
  -2   3  -6    0.49    0.29
  -2   3  -6    0.49    0.14
  -2   3  -6    0.39    0.06
   2  -3   7   11.78    0.69
   2  -3   7   13.31    0.82
   2  -3   7   12.03    0.68
  -2   3  -7   13.44    0.84
  -2   3  -7   12.91    0.84
   2  -3   8   35.07    2.08
   2  -3   8   31.38    1.82
  -2   3  -8   32.59    1.81
  -2   3  -8   35.60    2.12
  -2   3  -8   34.09    1.96
   2  -3   9    1.90    0.27
   2  -3   9    1.57    0.32
  -2   3  -9    1.78    0.24
   2  -3  10    7.30    0.55
   2  -3  10    6.48    0.62
  -2   3 -10    7.28    0.54
   2  -3  11    5.35    0.46
   2  -3  11    5.62    0.49
  -2   3 -11    5.11    0.43
   2  -3  12   12.26    0.96
   2  -3  12   12.92    0.89
  -2   3 -12   11.97    0.92
   2  -3  13    1.74    0.39
  -2   3 -13    1.65    0.36
   2  -3  14   19.55    1.31
   2  -3  14   19.33    1.25
  -2   3 -14   19.66    1.26
   2  -3  15    4.62    0.40
   2  -3  15    5.06    0.45
  -2   3 -15    4.79    0.43
   2  -3  16    2.63    0.42
  -2   3 -16    5.68    0.48
   2  -3  17    2.52    0.40
  -2   3 -17    3.91    0.30
   2  -2 -17    2.68    0.30
   2  -2 -17    2.77    0.27
  -2   2  17    2.26    0.30
   2  -2 -16    2.46    0.32
   2  -2 -16    2.48    0.29
  -2   2  16    2.40    0.43
   2  -2 -15    2.53    0.36
   2  -2 -15    2.48    0.31
  -2   2  15    2.44    0.35
   2  -2 -14    7.19    0.62
   2  -2 -14    7.50    0.58
  -2   2  14    7.37    0.62
   2  -2 -13   13.78    1.14
   2  -2 -13   13.80    0.90
  -2   2  13   14.06    0.97
   2  -2 -12   15.86    1.07
   2  -2 -12   16.49    1.16
  -2   2  12   16.26    1.08
   2  -2 -11    3.84    0.56
   2  -2 -11    3.61    0.36
  -2   2  11    3.57    0.41
   2  -2 -10   38.07    2.20
   2  -2 -10   36.65    2.04
  -2   2  10   38.86    2.22
   2  -2  -9    2.48    0.21
   2  -2  -9    2.60    0.31
   2  -2  -9    2.63    0.27
  -2   2   9    2.37    0.20
  -2   2   9    2.66    0.32
   2  -2  -8   11.25    0.64
   2  -2  -8   11.18    0.72
   2  -2  -8   11.51    0.71
   2  -2  -8   11.95    0.79
  -2   2   8   11.85    0.65
  -2   2   8   12.61    0.80
  -2   2   8   12.06    0.70
   2  -2  -7    1.23    0.25
   2  -2  -7    1.16    0.22
   2  -2  -7    1.24    0.21
   2  -2  -7    1.31    0.19
  -2   2   7    1.31    0.22
  -2   2   7    1.41    0.23
  -2   2   7    1.33    0.18
   2  -2  -6   24.19    1.36
   2  -2  -6   24.84    1.36
   2  -2  -6   24.67    1.37
  -2   2   6   25.67    1.32
  -2   2   6   24.44    1.44
  -2   2   6   25.11    1.45
  -2   2   6   23.97    1.32
   2  -2  -5    1.42    0.28
   2  -2  -5    1.46    0.20
   2  -2  -5    1.27    0.16
  -2   2   5    1.41    0.18
  -2   2   5    1.46    0.30
  -2   2   5    1.44    0.20
  -2   2   5    1.25    0.22
   2  -2  -4   50.98    2.65
   2  -2  -4   53.12    2.67
   2  -2  -4   57.10    2.83
   2  -2  -4   56.15    2.78
  -2   2   4   51.80    2.64
  -2   2   4   52.53    2.64
  -2   2   4   54.09    2.65
   2  -2  -3  148.76    8.10
   2  -2  -3  151.08    7.99
   2  -2  -3  143.88    7.60
   2  -2  -3  136.97    7.31
  -2   2   3  135.34    7.44
  -2   2   3  137.22    7.33
  -2   2   3  147.79    7.89
  -2   2   3  148.16    7.79
   2  -2  -2   31.84    1.65
   2  -2  -2   34.69    1.63
   2  -2  -2   37.93    1.60
   2  -2  -2   35.11    1.66
   2  -2  -2   34.11    1.58
  -2   2   2   30.55    1.65
  -2   2   2   34.24    1.67
  -2   2   2   38.20    1.65
  -2   2   2   32.89    1.58
  -2   2   2   37.60    1.68
   2  -2  -1    6.97    0.44
   2  -2  -1    6.58    0.32
   2  -2  -1    7.12    0.32
   2  -2  -1    6.74    0.36
   2  -2  -1    6.48    0.31
  -2   2   1    6.61    0.39
  -2   2   1    7.17    0.34
  -2   2   1    7.24    0.34
  -2   2   1    7.01    0.42
  -2   2   1    6.96    0.30
   2  -2   0   29.16    1.49
   2  -2   0   32.90    1.52
   2  -2   0   35.13    1.63
   2  -2   0   33.07    1.60
   2  -2   0   32.74    1.37
   2  -2   0   33.10    1.34
  -2   2   0   30.21    1.46
  -2   2   0   35.72    1.66
  -2   2   0   32.36    1.61
  -2   2   0   32.08    1.50
   2  -2   1   66.26    3.45
   2  -2   1   71.80    3.46
   2  -2   1   71.08    3.53
   2  -2   1   70.42    3.43
  -2   2  -1   69.39    3.40
  -2   2  -1   69.76    3.33
  -2   2  -1   68.14    3.53
  -2   2  -1   68.99    3.36
   2  -2   2   23.94    1.16
   2  -2   2   27.31    1.23
   2  -2   2   24.50    1.34
   2  -2   2   26.34    1.30
   2  -2   2   26.79    1.08
   2  -2   2   26.09    1.07
  -2   2  -2   27.22    1.24
  -2   2  -2   26.42    1.19
  -2   2  -2   25.79    1.33
  -2   2  -2   27.00    1.28
   2  -2   3   26.94    1.24
   2  -2   3   29.12    1.35
   2  -2   3   24.95    1.40
   2  -2   3   24.92    1.21
   2  -2   3   25.75    1.15
  -2   2  -3   28.58    1.30
  -2   2  -3   26.24    1.26
  -2   2  -3   27.67    1.44
  -2   2  -3   27.32    1.32
  -2   2  -3   29.07    1.23
   2  -2   4   61.27    2.86
   2  -2   4   60.48    3.00
   2  -2   4   52.41    2.89
   2  -2   4   60.87    3.07
   2  -2   4   57.83    2.78
  -2   2  -4   63.01    2.89
  -2   2  -4   62.52    3.09
  -2   2  -4   64.03    3.36
  -2   2  -4   68.18    3.40
  -2   2  -4   63.81    3.04
   2  -2   5    3.50    0.33
   2  -2   5    3.53    0.31
   2  -2   5    3.42    0.26
   2  -2   5    3.23    0.19
  -2   2  -5    3.87    0.48
  -2   2  -5    3.56    0.29
  -2   2  -5    3.64    0.24
   2  -2   6   43.59    2.32
   2  -2   6   42.66    2.33
   2  -2   6   38.86    2.01
  -2   2  -6   44.13    2.29
  -2   2  -6   44.44    2.38
  -2   2  -6   48.11    2.50
  -2   2  -6   44.87    2.22
   2  -2   7   10.05    0.62
   2  -2   7    9.87    0.60
   2  -2   7    9.00    0.49
  -2   2  -7    9.97    0.59
  -2   2  -7   11.24    0.68
  -2   2  -7   10.44    0.77
  -2   2  -7   10.33    0.55
   2  -2   8    1.01    0.19
   2  -2   8    0.87    0.19
   2  -2   8    0.84    0.11
  -2   2  -8    1.05    0.25
  -2   2  -8    1.21    0.31
  -2   2  -8    1.08    0.33
  -2   2  -8    1.01    0.18
   2  -2   9    0.13    0.12
   2  -2   9    0.08    0.13
   2  -2   9    0.04    0.11
  -2   2  -9    0.06    0.16
  -2   2  -9    0.08    0.08
   2  -2  10    9.30    0.61
   2  -2  10    9.54    0.66
  -2   2 -10    8.81    0.66
  -2   2 -10    8.37    0.53
   2  -2  11    0.04    0.19
   2  -2  11    0.05    0.14
  -2   2 -11    0.08    0.17
  -2   2 -11    0.06    0.09
   2  -2  12    0.18    0.13
   2  -2  12    0.18    0.16
  -2   2 -12    0.18    0.21
  -2   2 -12    0.12    0.10
   2  -2  13   10.37    0.71
   2  -2  13   10.93    0.89
  -2   2 -13   10.46    0.84
   2  -2  14    1.72    0.33
   2  -2  14    2.58    0.31
  -2   2 -14    2.12    0.37
   2  -2  15    6.29    0.49
  -2   2 -15    4.83    0.45
   2  -2  16    0.18    0.13
  -2   2 -16    0.10    0.10
   2  -2  17    1.33    0.19
   2  -1 -18   15.22    0.91
   2  -1 -18   16.59    0.94
  -2   1  18   13.54    0.98
   2  -1 -17    0.98    0.23
   2  -1 -17    1.15    0.31
  -2   1  17    0.80    0.22
   2  -1 -16    1.88    0.30
   2  -1 -16    2.09    0.30
  -2   1  16    1.68    0.28
   2  -1 -15    2.73    0.36
   2  -1 -15    2.89    0.34
  -2   1  15    2.65    0.36
   2  -1 -14   10.61    0.79
   2  -1 -14   11.52    0.79
  -2   1  14   11.01    0.81
   2  -1 -13    4.93    0.48
   2  -1 -13    4.75    0.44
  -2   1  13    4.83    0.48
   2  -1 -12   20.16    1.26
   2  -1 -12   20.10    1.35
  -2   1  12   20.16    1.27
   2  -1 -11   70.85    4.05
   2  -1 -11   69.89    4.04
  -2   1  11   68.92    3.93
   2  -1 -10    0.78    0.30
   2  -1 -10    0.55    0.18
  -2   1  10    0.64    0.21
   2  -1  -9    2.46    0.24
   2  -1  -9    2.66    0.28
   2  -1  -9    2.65    0.37
   2  -1  -9    2.41    0.26
  -2   1   9    2.19    0.17
  -2   1   9    2.57    0.44
  -2   1   9    2.43    0.25
  -2   1   9    2.50    0.37
   2  -1  -8   16.68    0.87
   2  -1  -8   17.17    0.98
   2  -1  -8   17.77    0.99
   2  -1  -8   17.47    0.97
  -2   1   8   16.67    0.86
  -2   1   8   17.83    1.17
  -2   1   8   17.22    0.96
  -2   1   8   17.14    0.95
   2  -1  -7    2.41    0.27
   2  -1  -7    2.42    0.38
   2  -1  -7    2.54    0.25
   2  -1  -7    2.55    0.26
  -2   1   7    2.52    0.25
  -2   1   7    2.32    0.14
  -2   1   7    2.61    0.29
  -2   1   7    2.57    0.25
  -2   1   7    2.61    0.24
   2  -1  -6    7.25    0.42
   2  -1  -6    6.58    0.45
   2  -1  -6    7.49    0.58
   2  -1  -6    7.55    0.35
   2  -1  -6    7.37    0.46
  -2   1   6    7.48    0.43
  -2   1   6    6.97    0.32
  -2   1   6    7.61    0.48
  -2   1   6    7.46    0.45
  -2   1   6    7.61    0.54
   2  -1  -5  102.60    5.43
   2  -1  -5   88.94    4.74
   2  -1  -5   98.60    5.17
   2  -1  -5  101.12    5.21
   2  -1  -5   99.08    5.13
  -2   1   5   91.35    4.87
  -2   1   5  100.91    4.91
  -2   1   5   96.13    4.99
  -2   1   5  105.20    5.41
   2  -1  -4    0.41    0.12
   2  -1  -4    0.45    0.12
   2  -1  -4    0.50    0.12
   2  -1  -4    0.49    0.11
   2  -1  -4    0.51    0.11
  -2   1   4    0.50    0.13
  -2   1   4    0.50    0.05
  -2   1   4    0.48    0.11
  -2   1   4    0.46    0.16
   2  -1  -3   57.33    2.84
   2  -1  -3   59.11    2.87
   2  -1  -3   57.97    2.80
   2  -1  -3   53.96    2.65
  -2   1   3   56.24    2.91
  -2   1   3   57.38    2.79
  -2   1   3   55.73    2.57
  -2   1   3   50.31    2.54
  -2   1   3   56.79    2.71
   2  -1  -2    2.29    0.22
   2  -1  -2    2.27    0.13
   2  -1  -2    2.22    0.18
   2  -1  -2    2.22    0.15
  -2   1   2    2.35    0.23
  -2   1   2    2.18    0.15
  -2   1   2    2.31    0.18
  -2   1   2    2.28    0.19
  -2   1   2    2.26    0.15
   2  -1  -1    0.03    0.10
   2  -1  -1    0.05    0.04
   2  -1  -1    0.03    0.06
   2  -1  -1    0.11    0.08
   2  -1  -1    0.04    0.05
  -2   1   1    0.11    0.10
  -2   1   1    0.04    0.06
  -2   1   1    0.05    0.07
  -2   1   1    0.25    0.14
  -2   1   1    0.02    0.05
   2  -1   0   29.76    1.46
   2  -1   0   32.02    1.30
   2  -1   0   31.15    1.47
   2  -1   0   31.18    1.47
   2  -1   0   31.65    1.39
   2  -1   0   29.81    1.35
  -2   1   0   32.34    1.53
  -2   1   0   35.05    1.43
  -2   1   0   31.85    1.53
  -2   1   0   27.70    1.31
   2  -1   1    3.72    0.33
   2  -1   1    3.76    0.19
   2  -1   1    3.91    0.28
   2  -1   1    3.51    0.22
   2  -1   1    3.93    0.20
  -2   1  -1    4.08    0.32
  -2   1  -1    3.81    0.15
  -2   1  -1    4.07    0.29
  -2   1  -1    3.71    0.24
   2  -1   2  247.48   14.02
   2  -1   2  282.97   16.16
   2  -1   2  269.49   15.33
   2  -1   2  270.53   15.17
  -2   1  -2  276.11   15.39
  -2   1  -2  283.18   15.75
  -2   1  -2  278.26   15.32
  -2   1  -2  275.69   15.91
  -2   1  -2  270.44   15.30
  -2   1  -2  276.09   15.42
   2  -1   3   46.01    2.23
   2  -1   3   43.29    2.22
   2  -1   3   46.97    2.31
   2  -1   3   47.95    2.28
  -2   1  -3   54.96    2.51
  -2   1  -3   53.03    2.50
  -2   1  -3   51.07    2.69
  -2   1  -3   50.31    2.46
  -2   1  -3   48.73    2.35
   2  -1   4    8.16    0.37
   2  -1   4    7.72    0.34
   2  -1   4    8.10    0.59
   2  -1   4    8.33    0.47
   2  -1   4    7.79    0.40
  -2   1  -4    8.53    0.49
  -2   1  -4    8.51    0.51
  -2   1  -4    8.51    0.49
  -2   1  -4    8.41    0.42
   2  -1   5   77.89    3.71
   2  -1   5   75.39    3.58
   2  -1   5   73.53    4.02
   2  -1   5   77.68    4.07
   2  -1   5   73.10    3.83
  -2   1  -5   84.77    4.38
  -2   1  -5   81.14    4.28
  -2   1  -5   84.95    4.55
  -2   1  -5   79.33    4.11
   2  -1   6   98.51    5.39
   2  -1   6  103.25    5.66
   2  -1   6   95.43    5.12
  -2   1  -6  105.85    5.60
  -2   1  -6  112.27    6.07
  -2   1  -6  116.26    6.28
  -2   1  -6  109.08    5.80
   2  -1   7    1.98    0.22
   2  -1   7    1.76    0.25
   2  -1   7    1.69    0.17
  -2   1  -7    1.68    0.17
  -2   1  -7    1.92    0.22
  -2   1  -7    1.99    0.28
  -2   1  -7    1.90    0.18
   2  -1   8    6.52    0.43
   2  -1   8    6.07    0.48
   2  -1   8    6.04    0.38
  -2   1  -8    6.32    0.48
  -2   1  -8    6.73    0.45
  -2   1  -8    6.93    0.52
  -2   1  -8    6.69    0.43
   2  -1   9    1.85    0.22
   2  -1   9    2.00    0.41
   2  -1   9    1.73    0.18
  -2   1  -9    1.83    0.21
  -2   1  -9    1.94    0.29
   2  -1  10    0.84    0.17
   2  -1  10    0.94    0.22
  -2   1 -10    0.72    0.17
  -2   1 -10    0.83    0.17
   2  -1  11   10.58    0.69
   2  -1  11   11.22    0.76
  -2   1 -11   10.18    0.68
  -2   1 -11   11.00    0.79
   2  -1  12    0.86    0.25
   2  -1  12    1.29    0.36
  -2   1 -12    1.04    0.20
  -2   1 -12    1.14    0.19
   2  -1  13    3.74    0.38
  -2   1 -13    3.24    0.33
  -2   1 -13    3.33    0.31
   2  -1  14   22.59    1.36
  -2   1 -14   18.47    1.21
  -2   1 -14   18.96    1.24
   2  -1  15   11.71    0.87
  -2   1 -15    9.77    0.69
  -2   1 -15    9.57    0.71
   2  -1  16    6.54    0.59
  -2   1 -16    5.24    0.46
   2   0 -18    1.01    0.20
   2   0 -18    1.17    0.27
  -2   0  18    0.67    0.25
   2   0 -17    3.26    0.36
   2   0 -17    3.66    0.35
  -2   0  17    2.52    0.35
   2   0 -16    3.87    0.41
   2   0 -16    4.06    0.39
  -2   0  16    3.61    0.39
   2   0 -15   11.75    0.84
   2   0 -15   12.32    0.83
  -2   0  15   11.62    0.84
   2   0 -14    7.53    0.62
   2   0 -14    7.85    0.60
  -2   0  14    7.59    0.62
   2   0 -13    1.19    0.26
   2   0 -13    1.23    0.26
  -2   0  13    1.18    0.26
   2   0 -12    0.21    0.24
   2   0 -12    0.05    0.15
  -2   0  12    0.05    0.15
   2   0 -11   23.64    1.38
   2   0 -11   23.47    1.36
  -2   0  11   23.40    1.39
   2   0 -10    3.87    0.34
   2   0 -10    4.40    0.37
   2   0 -10    4.72    0.39
  -2   0  10    4.28    0.39
  -2   0  10    4.05    0.33
   2   0  -9    5.24    0.35
   2   0  -9    5.31    0.50
   2   0  -9    5.75    0.43
   2   0  -9    4.92    0.30
   2   0  -9    5.39    0.41
  -2   0   9    4.69    0.32
  -2   0   9    5.15    0.36
  -2   0   9    5.53    0.43
  -2   0   9    5.34    0.37
  -2   0   9    5.73    0.41
   2   0  -8   15.04    0.81
   2   0  -8   14.31    0.81
   2   0  -8   15.25    0.96
   2   0  -8   12.83    0.66
   2   0  -8   15.27    0.97
  -2   0   8   13.79    0.76
  -2   0   8   15.16    0.82
  -2   0   8   15.79    1.04
  -2   0   8   14.96    0.82
  -2   0   8   14.32    0.79
   2   0  -7    2.63    0.24
   2   0  -7    2.76    0.27
   2   0  -7    2.69    0.35
   2   0  -7    2.44    0.18
   2   0  -7    2.82    0.26
  -2   0   7    2.64    0.20
  -2   0   7    2.82    0.19
  -2   0   7    2.82    0.28
  -2   0   7    2.72    0.23
  -2   0   7    2.66    0.33
   2   0  -6    1.09    0.18
   2   0  -6    1.22    0.26
   2   0  -6    1.05    0.24
   2   0  -6    1.07    0.16
   2   0  -6    1.10    0.17
  -2   0   6    1.09    0.21
  -2   0   6    1.21    0.12
  -2   0   6    1.59    0.18
  -2   0   6    1.06    0.21
  -2   0   6    0.99    0.16
   2   0  -5  148.76    7.90
   2   0  -5  146.38    7.88
   2   0  -5  149.03    7.90
   2   0  -5  147.64    7.81
   2   0  -5  150.03    7.98
  -2   0   5  133.50    7.21
  -2   0   5  146.76    7.72
  -2   0   5  131.60    7.10
  -2   0   5  146.74    7.83
   2   0  -4   41.11    1.98
   2   0  -4   36.96    1.80
   2   0  -4   40.58    1.91
   2   0  -4   41.43    1.99
   2   0  -4   41.52    1.95
   2   0  -4   41.20    1.96
  -2   0   4   33.69    1.79
  -2   0   4   34.72    1.72
  -2   0   4   34.30    1.65
  -2   0   4   39.15    1.89
   2   0  -3    6.38    0.37
   2   0  -3    6.04    0.39
   2   0  -3    6.40    0.34
   2   0  -3    6.60    0.35
   2   0  -3    5.95    0.37
   2   0  -3    6.50    0.35
  -2   0   3    6.19    0.38
  -2   0   3    6.23    0.41
  -2   0   3    6.34    0.33
  -2   0   3    6.45    0.43
   2   0  -2   79.90    4.02
   2   0  -2   80.33    3.76
   2   0  -2   83.82    4.13
   2   0  -2   79.04    3.96
  -2   0   2   78.78    3.97
  -2   0   2   78.46    3.89
  -2   0   2   69.03    3.41
  -2   0   2   80.59    3.97
   2   0  -1   77.71    3.91
   2   0  -1   80.31    3.64
   2   0  -1   82.57    4.01
   2   0  -1   73.58    3.69
  -2   0   1   79.22    3.98
  -2   0   1   75.01    3.84
  -2   0   1   75.12    3.65
  -2   0   1   77.37    3.79
   2   0   0   78.29    3.95
   2   0   0   82.64    4.04
   2   0   0   77.47    3.81
   2   0   0   77.79    3.83
  -2   0   0   83.39    4.17
  -2   0   0   84.95    3.83
  -2   0   0   84.82    4.23
  -2   0   0   78.24    3.84
   2   0   1   16.85    0.92
   2   0   1   17.25    0.85
   2   0   1   16.50    0.84
   2   0   1   16.69    0.79
   2   0   1   17.02    0.86
  -2   0  -1   18.25    0.87
  -2   0  -1   17.58    0.95
  -2   0  -1   16.78    0.79
   2   0   2  118.34    6.21
   2   0   2  121.68    6.30
   2   0   2  124.31    6.54
   2   0   2  128.11    6.72
   2   0   2  124.23    6.44
  -2   0  -2  129.64    6.49
  -2   0  -2  124.02    6.51
  -2   0  -2  120.95    6.30
  -2   0  -2  117.50    6.19
   2   0   3   27.65    1.37
   2   0   3   29.42    1.39
   2   0   3   32.00    1.61
   2   0   3   31.10    1.52
   2   0   3   32.95    1.58
  -2   0  -3   31.44    1.45
  -2   0  -3   32.79    1.62
  -2   0  -3   33.95    1.64
  -2   0  -3   31.78    1.53
   2   0   4    3.44    0.23
   2   0   4    3.00    0.23
   2   0   4    3.32    0.28
   2   0   4    3.40    0.35
   2   0   4    3.30    0.25
  -2   0  -4    3.16    0.26
  -2   0  -4    3.25    0.26
  -2   0  -4    4.13    0.42
  -2   0  -4    3.15    0.24
   2   0   5   69.29    3.56
   2   0   5   64.22    3.41
   2   0   5   67.16    3.56
   2   0   5   69.86    3.70
  -2   0  -5   61.80    3.20
  -2   0  -5   73.20    3.82
  -2   0  -5   74.12    3.87
  -2   0  -5   69.03    3.57
   2   0   6   10.66    0.57
   2   0   6   11.32    0.66
   2   0   6   11.29    0.69
   2   0   6   10.96    0.63
  -2   0  -6   10.83    0.60
  -2   0  -6   11.37    0.65
  -2   0  -6   11.85    0.72
  -2   0  -6   11.06    0.71
   2   0   7    4.34    0.33
   2   0   7    4.18    0.36
   2   0   7    4.27    0.32
  -2   0  -7    4.14    0.37
  -2   0  -7    3.77    0.30
  -2   0  -7    4.52    0.38
  -2   0  -7    4.12    0.41
   2   0   8   18.86    1.11
   2   0   8   19.75    1.16
   2   0   8   18.11    1.11
  -2   0  -8   18.24    1.03
  -2   0  -8   19.70    1.17
  -2   0  -8   18.78    1.14
   2   0   9    9.56    0.60
   2   0   9   11.17    0.74
  -2   0  -9    9.43    0.68
  -2   0  -9   10.35    0.65
   2   0  10   20.71    1.19
   2   0  10   24.53    1.43
  -2   0 -10   21.90    1.28
  -2   0 -10   24.74    1.41
   2   0  11    1.02    0.24
   2   0  11    1.66    0.27
  -2   0 -11    1.18    0.30
  -2   0 -11    1.63    0.34
   2   0  12    8.59    0.62
  -2   0 -12    7.52    0.56
  -2   0 -12    8.55    0.60
   2   0  13    8.16    0.59
  -2   0 -13    6.58    0.52
  -2   0 -13    8.06    0.57
   2   0  14    0.15    0.15
  -2   0 -14    0.14    0.12
  -2   0 -14    0.15    0.19
   2   0  15    1.92    0.25
  -2   0 -15    1.44    0.26
   2   0  16    3.04    0.29
   2   0  16    1.91    0.28
   2   1 -18    1.31    0.24
   2   1 -18    1.69    0.30
   2   1 -17    0.02    0.19
   2   1 -17    0.02    0.11
  -2  -1  17    0.04    0.09
   2   1 -16    1.32    0.38
   2   1 -16    1.52    0.24
  -2  -1  16    0.76    0.31
   2   1 -15    6.31    0.66
   2   1 -15    6.43    0.62
  -2  -1  15    4.10    0.58
   2   1 -14    2.99    0.50
  -2  -1  14    2.83    0.45
   2   1 -13   14.42    1.09
   2   1 -13   14.49    1.07
  -2  -1  13   13.76    1.02
   2   1 -12   29.39    1.72
   2   1 -12   32.21    1.99
  -2  -1  12   30.48    1.89
   2   1 -11    1.24    0.22
   2   1 -11    1.20    0.15
   2   1 -11    1.44    0.24
  -2  -1  11    0.98    0.17
  -2  -1  11    1.28    0.31
   2   1 -10    1.38    0.22
   2   1 -10    1.54    0.24
   2   1 -10    1.35    0.16
   2   1 -10    1.52    0.23
  -2  -1  10    1.31    0.17
  -2  -1  10    1.42    0.21
  -2  -1  10    1.36    0.25
   2   1  -9   21.22    1.20
   2   1  -9   21.12    1.20
   2   1  -9   19.43    1.11
   2   1  -9   21.05    1.16
  -2  -1   9   21.36    1.20
  -2  -1   9   21.19    1.20
  -2  -1   9   20.02    1.14
  -2  -1   9   20.73    1.23
   2   1  -8    0.00    0.05
   2   1  -8    0.03    0.07
   2   1  -8    0.01    0.07
   2   1  -8    0.07    0.08
   2   1  -8   -0.01    0.11
  -2  -1   8    0.02    0.05
  -2  -1   8   -0.03    0.05
  -2  -1   8   -0.06    0.10
  -2  -1   8   -0.01    0.04
  -2  -1   8    0.01    0.07
   2   1  -7    0.66    0.14
   2   1  -7    0.69    0.16
   2   1  -7    0.72    0.15
   2   1  -7    0.68    0.13
   2   1  -7    0.69    0.15
  -2  -1   7    0.74    0.22
  -2  -1   7    0.66    0.13
  -2  -1   7    0.64    0.22
  -2  -1   7    0.64    0.10
  -2  -1   7    0.70    0.15
   2   1  -6   43.20    2.19
   2   1  -6   44.19    2.21
   2   1  -6   43.46    2.20
   2   1  -6   47.40    2.44
  -2  -1   6   38.27    2.00
  -2  -1   6   41.47    2.13
  -2  -1   6   42.59    2.17
  -2  -1   6   40.15    2.11
  -2  -1   6   38.64    1.99
  -2  -1   6   41.82    2.13
   2   1  -5   59.06    2.93
   2   1  -5   61.67    3.04
   2   1  -5   59.56    2.99
   2   1  -5   60.83    3.02
  -2  -1   5   52.04    2.71
  -2  -1   5   58.47    3.00
  -2  -1   5   53.36    2.74
  -2  -1   5   55.25    2.83
  -2  -1   5   50.50    2.53
  -2  -1   5   59.58    2.98
   2   1  -4    8.80    0.47
   2   1  -4    9.07    0.45
   2   1  -4    9.20    0.49
   2   1  -4    9.15    0.42
   2   1  -4    9.11    0.49
  -2  -1   4    8.72    0.62
  -2  -1   4    8.95    0.45
  -2  -1   4    8.98    0.58
  -2  -1   4    8.93    0.45
  -2  -1   4    9.28    0.49
   2   1  -3   43.69    2.15
   2   1  -3   39.63    1.92
   2   1  -3   44.98    2.20
   2   1  -3   48.24    2.23
   2   1  -3   43.81    2.18
  -2  -1   3   43.73    2.20
  -2  -1   3   46.86    2.19
  -2  -1   3   40.24    2.12
  -2  -1   3   44.19    2.07
  -2  -1   3   45.10    2.19
   2   1  -2  113.16    5.92
   2   1  -2  115.29    6.06
   2   1  -2  112.04    5.61
   2   1  -2  116.80    5.80
   2   1  -2  108.94    5.69
  -2  -1   2  109.20    5.47
  -2  -1   2  107.91    5.66
  -2  -1   2  113.06    5.64
  -2  -1   2  113.95    5.87
   2   1  -1   72.75    3.72
   2   1  -1   75.41    3.98
   2   1  -1   79.17    3.79
   2   1  -1   82.74    3.95
   2   1  -1   73.07    3.65
   2   1  -1   74.52    3.72
  -2  -1   1   73.81    3.57
  -2  -1   1   71.60    3.66
  -2  -1   1   74.87    3.77
  -2  -1   1   78.45    3.76
   2   1   0  221.27   12.46
   2   1   0  226.85   12.88
   2   1   0  221.78   12.05
   2   1   0  236.68   12.93
   2   1   0  215.48   12.00
   2   1   0  219.93   12.22
  -2  -1   0  223.71   12.15
  -2  -1   0  220.36   12.37
  -2  -1   0  234.15   13.05
  -2  -1   0  222.75   12.17
   2   1   1    2.01    0.32
   2   1   1    2.05    0.20
   2   1   1    2.03    0.12
   2   1   1    2.00    0.18
   2   1   1    2.13    0.19
   2   1   1    2.08    0.18
  -2  -1  -1    2.11    0.13
  -2  -1  -1    2.44    0.30
  -2  -1  -1    2.15    0.26
  -2  -1  -1    2.01    0.19
   2   1   2  113.95    6.18
   2   1   2  121.42    6.48
   2   1   2  127.31    6.65
   2   1   2  132.83    6.99
   2   1   2  129.07    6.83
  -2  -1  -2  128.97    6.72
  -2  -1  -2  128.04    6.87
  -2  -1  -2  129.96    6.89
  -2  -1  -2  128.91    6.77
  -2  -1  -2  123.67    6.56
   2   1   3    5.54    0.39
   2   1   3    6.48    0.39
   2   1   3    6.32    0.41
   2   1   3    6.38    0.42
   2   1   3    6.56    0.40
  -2  -1  -3    6.54    0.35
  -2  -1  -3    6.70    0.42
  -2  -1  -3    6.72    0.39
  -2  -1  -3    6.46    0.39
  -2  -1  -3    6.56    0.40
   2   1   4    7.51    0.57
   2   1   4    7.95    0.51
   2   1   4    8.40    0.47
   2   1   4    8.21    0.47
  -2  -1  -4    8.71    0.47
  -2  -1  -4    8.10    0.50
  -2  -1  -4    8.53    0.56
  -2  -1  -4    8.45    0.51
  -2  -1  -4    8.00    0.48
   2   1   5    6.51    0.39
   2   1   5    6.23    0.41
   2   1   5    7.08    0.53
   2   1   5    6.91    0.44
  -2  -1  -5    7.06    0.47
  -2  -1  -5    7.05    0.43
  -2  -1  -5    6.97    0.45
  -2  -1  -5    6.78    0.44
   2   1   6    0.17    0.12
   2   1   6    0.19    0.07
   2   1   6    0.32    0.13
   2   1   6    0.20    0.13
  -2  -1  -6    0.22    0.10
  -2  -1  -6    0.22    0.10
  -2  -1  -6    0.27    0.14
  -2  -1  -6    0.22    0.12
   2   1   7    4.55    0.37
  -2  -1  -7    4.20    0.32
  -2  -1  -7    4.39    0.34
  -2  -1  -7    4.32    0.39
  -2  -1  -7    4.71    0.38
  -2  -1  -7    4.31    0.35
   2   1   8   16.57    1.08
  -2  -1  -8   14.95    0.89
  -2  -1  -8   15.35    0.88
  -2  -1  -8   16.56    0.97
   2   1   9    6.67    0.50
  -2  -1  -9    5.64    0.53
  -2  -1  -9    5.51    0.46
  -2  -1  -9    6.66    0.49
   2   1  10   37.18    2.13
  -2  -1 -10   32.60    1.93
  -2  -1 -10   36.16    2.18
   2   1  11   16.96    1.06
  -2  -1 -11   15.06    0.98
  -2  -1 -11   16.97    1.05
   2   1  12   44.65    2.62
  -2  -1 -12   46.87    2.71
   2   1  13    8.35    0.60
  -2  -1 -13    6.24    0.49
  -2  -1 -13    8.27    0.57
   2   1  14    5.74    0.47
   2   1  14    6.47    0.48
   2   1  15    1.26    0.20
   2   1  15    1.42    0.20
   2   2 -18    9.61    0.74
   2   2 -18    9.15    0.60
   2   2 -17    0.25    0.15
   2   2 -17    0.21    0.20
   2   2 -16    0.16    0.16
   2   2 -16    0.19    0.13
   2   2 -15    0.87    0.23
   2   2 -15    0.84    0.21
   2   2 -14   36.24    2.14
   2   2 -14   36.63    2.15
   2   2 -13    0.57    0.20
   2   2 -13    0.42    0.27
  -2  -2  13    0.27    0.14
   2   2 -12   29.64    1.74
   2   2 -12   29.29    1.82
  -2  -2  12   24.96    1.57
   2   2 -11    6.04    0.50
   2   2 -11    5.83    0.45
  -2  -2  11    5.42    0.44
   2   2 -10    2.30    0.28
   2   2 -10    2.47    0.26
  -2  -2  10    2.41    0.25
  -2  -2  10    1.37    0.29
  -2  -2  10    1.69    0.18
   2   2  -9   14.42    0.88
   2   2  -9   15.04    0.89
   2   2  -9   13.97    0.83
   2   2  -9   14.54    0.92
  -2  -2   9   14.53    0.85
  -2  -2   9   14.89    0.85
   2   2  -8    0.98    0.15
   2   2  -8    1.17    0.17
   2   2  -8    1.12    0.18
   2   2  -8    1.09    0.17
  -2  -2   8    1.09    0.19
  -2  -2   8    1.17    0.18
  -2  -2   8    0.86    0.14
  -2  -2   8    1.17    0.24
   2   2  -7   16.59    0.90
   2   2  -7   17.61    0.95
   2   2  -7   18.29    1.10
   2   2  -7   17.32    1.01
  -2  -2   7   16.81    0.93
  -2  -2   7   17.92    1.09
  -2  -2   7   17.92    0.96
   2   2  -6   16.11    0.87
   2   2  -6   15.85    0.83
   2   2  -6   16.44    0.90
   2   2  -6   14.85    0.79
  -2  -2   6   15.52    0.83
  -2  -2   6   16.44    0.91
  -2  -2   6   13.33    0.76
  -2  -2   6   15.31    0.80
   2   2  -5    4.19    0.28
   2   2  -5    4.26    0.27
   2   2  -5    4.39    0.43
   2   2  -5    4.28    0.29
  -2  -2   5    4.27    0.28
  -2  -2   5    4.46    0.46
  -2  -2   5    4.39    0.25
  -2  -2   5    3.80    0.19
  -2  -2   5    4.21    0.28
   2   2  -4   42.69    2.17
   2   2  -4   41.59    2.10
   2   2  -4   43.42    2.22
   2   2  -4   41.53    2.15
  -2  -2   4   43.92    2.21
  -2  -2   4   41.58    2.17
  -2  -2   4   39.48    1.85
  -2  -2   4   37.03    1.68
  -2  -2   4   42.54    2.12
   2   2  -3    3.28    0.28
   2   2  -3    3.24    0.25
   2   2  -3    3.23    0.27
   2   2  -3    3.12    0.23
   2   2  -3    3.00    0.23
  -2  -2   3    3.06    0.25
  -2  -2   3    3.32    0.30
  -2  -2   3    2.75    0.12
   2   2  -2    0.29    0.14
   2   2  -2    0.23    0.16
   2   2  -2    0.24    0.11
   2   2  -2    0.29    0.11
   2   2  -2    0.23    0.17
  -2  -2   2    0.25    0.12
  -2  -2   2    0.24    0.23
   2   2  -1   30.66    1.63
   2   2  -1   31.22    1.66
   2   2  -1   30.45    1.45
   2   2  -1   31.00    1.36
   2   2  -1   32.27    1.61
   2   2  -1   30.18    1.50
  -2  -2   1   31.17    1.55
  -2  -2   1   30.41    1.69
  -2  -2   1   31.23    1.57
  -2  -2   1   29.36    1.34
   2   2   0   30.24    1.63
   2   2   0   31.61    1.67
   2   2   0   30.14    1.48
   2   2   0   30.92    1.41
   2   2   0   31.92    1.60
   2   2   0   30.72    1.54
  -2  -2   0   31.12    1.55
  -2  -2   0   30.37    1.66
  -2  -2   0   31.10    1.64
  -2  -2   0   29.00    1.35
   2   2   1   87.20    5.02
   2   2   1   99.32    5.35
   2   2   1   95.46    4.93
   2   2   1  106.23    5.36
   2   2   1   98.53    5.32
   2   2   1  102.83    5.49
  -2  -2  -1  102.03    5.34
  -2  -2  -1   90.12    4.95
  -2  -2  -1   98.19    5.16
  -2  -2  -1   96.39    5.04
   2   2   2    8.05    0.72
   2   2   2    8.47    0.52
   2   2   2    7.74    0.41
   2   2   2    8.32    0.42
   2   2   2    9.22    0.64
   2   2   2    8.46    0.49
  -2  -2  -2    8.71    0.47
  -2  -2  -2    8.92    0.54
  -2  -2  -2    8.95    0.56
  -2  -2  -2    8.21    0.44
   2   2   3    1.40    0.38
   2   2   3    1.59    0.19
   2   2   3    1.63    0.15
   2   2   3    1.64    0.18
   2   2   3    1.80    0.22
   2   2   3    1.61    0.28
  -2  -2  -3    1.54    0.16
  -2  -2  -3    1.62    0.29
  -2  -2  -3    1.33    0.14
  -2  -2  -3    1.61    0.16
   2   2   4   65.15    3.54
   2   2   4   63.40    3.41
   2   2   4   61.17    3.24
   2   2   4   64.37    3.42
   2   2   4   68.63    3.63
  -2  -2  -4   65.95    3.48
  -2  -2  -4   64.93    3.54
  -2  -2  -4   68.54    3.60
  -2  -2  -4   66.48    3.52
  -2  -2  -4   68.86    3.67
   2   2   5    2.67    0.28
   2   2   5    2.71    0.30
   2   2   5    2.56    0.23
   2   2   5    2.60    0.28
   2   2   5    2.92    0.28
  -2  -2  -5    2.31    0.29
  -2  -2  -5    2.58    0.25
  -2  -2  -5    2.71    0.23
  -2  -2  -5    2.78    0.30
  -2  -2  -5    2.81    0.27
   2   2   6    0.54    0.13
   2   2   6    0.43    0.11
   2   2   6    0.51    0.18
  -2  -2  -6    0.55    0.13
  -2  -2  -6    0.48    0.13
  -2  -2  -6    0.49    0.16
  -2  -2  -6    0.54    0.25
   2   2   7   44.70    2.54
  -2  -2  -7   42.19    2.38
  -2  -2  -7   42.25    2.34
  -2  -2  -7   48.36    2.77
   2   2   8   43.48    2.49
  -2  -2  -8   40.66    2.34
  -2  -2  -8   43.48    2.54
   2   2   9   15.15    0.93
  -2  -2  -9   13.01    0.91
  -2  -2  -9   14.97    0.93
   2   2  10   12.53    0.81
  -2  -2 -10   10.11    0.82
  -2  -2 -10   12.97    0.82
   2   2  11    1.80    0.26
  -2  -2 -11    1.73    0.24
  -2  -2 -11    2.15    0.28
   2   2  12    0.04    0.16
   2   2  12    0.14    0.14
   2   2  13    0.29    0.20
   2   2  13    0.64    0.27
   2   2  14    0.20    0.18
   2   2  14    0.64    0.23
   2   3 -18    8.00    0.53
   2   3 -18    5.03    0.40
   2   3 -17    2.80    0.30
   2   3 -17    2.41    0.31
   2   3 -16   12.51    0.83
   2   3 -16   11.10    0.73
   2   3 -15    9.88    0.65
  -2  -3  15    4.57    0.49
   2   3 -14   24.01    1.46
   2   3 -14   23.36    1.40
  -2  -3  14   18.58    1.29
   2   3 -13   20.59    1.29
   2   3 -13   19.93    1.22
  -2  -3  13   18.42    1.22
   2   3 -12    1.92    0.31
   2   3 -12    1.95    0.26
  -2  -3  12    1.63    0.27
   2   3 -11    8.45    0.64
   2   3 -11    8.45    0.69
  -2  -3  11    8.77    0.76
   2   3 -10    0.64    0.21
   2   3 -10    0.57    0.16
  -2  -3  10    0.68    0.20
   2   3  -9   12.84    0.76
  -2  -3   9   13.34    0.96
  -2  -3   9   13.78    0.87
   2   3  -8    4.22    0.29
   2   3  -8    5.28    0.38
   2   3  -8    4.86    0.34
  -2  -3   8    5.13    0.48
  -2  -3   8    5.62    0.45
   2   3  -7  143.56    8.20
   2   3  -7  168.01    9.54
   2   3  -7  176.87   10.26
   2   3  -7  172.94    9.68
  -2  -3   7  171.36    9.70
  -2  -3   7  155.21    9.18
  -2  -3   7  166.93    9.48
   2   3  -6    6.60    0.42
   2   3  -6    6.95    0.42
   2   3  -6    7.46    0.51
   2   3  -6    6.91    0.50
  -2  -3   6    7.02    0.45
  -2  -3   6    7.10    0.64
  -2  -3   6    6.94    0.43
   2   3  -5    0.95    0.16
   2   3  -5    1.01    0.13
   2   3  -5    1.04    0.29
   2   3  -5    0.93    0.14
   2   3  -5    0.85    0.14
  -2  -3   5    0.85    0.21
  -2  -3   5    0.90    0.20
   2   3  -4   24.39    1.31
   2   3  -4   22.97    1.24
   2   3  -4   24.76    1.33
   2   3  -4   23.65    1.22
   2   3  -4   24.24    1.25
  -2  -3   4   22.89    1.18
  -2  -3   4   25.78    1.43
   2   3  -3    1.14    0.21
   2   3  -3    1.06    0.13
   2   3  -3    1.06    0.18
   2   3  -3    1.16    0.15
   2   3  -3    1.03    0.15
  -2  -3   3    1.04    0.14
  -2  -3   3    1.10    0.21
   2   3  -2   34.09    2.01
   2   3  -2   32.61    1.84
   2   3  -2   33.57    1.70
   2   3  -2   34.53    1.77
  -2  -3   2   33.53    1.71
  -2  -3   2   36.33    2.08
  -2  -3   2   33.74    1.75
   2   3  -1   36.47    2.03
   2   3  -1   35.86    2.12
   2   3  -1   35.05    1.82
   2   3  -1   37.02    1.91
  -2  -3   1   35.95    1.85
  -2  -3   1   38.32    2.06
  -2  -3   1   35.31    1.91
   2   3   0   54.29    3.19
   2   3   0   52.29    2.88
   2   3   0   51.48    2.70
   2   3   0   56.35    2.95
  -2  -3   0   55.16    2.95
  -2  -3   0   56.17    3.03
  -2  -3   0   55.13    2.87
   2   3   1    0.27    0.36
   2   3   1    0.29    0.16
   2   3   1    0.26    0.08
   2   3   1    0.31    0.12
  -2  -3  -1    0.29    0.09
  -2  -3  -1    0.26    0.14
  -2  -3  -1    0.29    0.10
   2   3   2    3.77    0.63
   2   3   2    3.92    0.35
   2   3   2    3.55    0.24
   2   3   2    4.15    0.33
  -2  -3  -2    4.01    0.30
  -2  -3  -2    4.12    0.35
  -2  -3  -2    3.86    0.28
   2   3   3   18.08    1.32
   2   3   3   15.85    0.91
   2   3   3   19.36    1.08
  -2  -3  -3   14.92    0.96
  -2  -3  -3   18.10    1.16
  -2  -3  -3   17.03    0.97
   2   3   4    1.22    0.28
   2   3   4    1.04    0.16
   2   3   4    1.25    0.22
  -2  -3  -4    0.94    0.22
  -2  -3  -4    0.95    0.27
  -2  -3  -4    1.06    0.14
   2   3   5    5.48    0.49
   2   3   5    5.90    0.58
  -2  -3  -5    4.41    0.37
  -2  -3  -5    4.27    0.45
   2   3   6   26.31    1.52
   2   3   6   29.00    1.68
  -2  -3  -6   24.93    1.46
   2   3   7   11.35    0.77
  -2  -3  -7    8.18    0.65
   2   3   8    1.27    0.26
  -2  -3  -8    0.87    0.20
   2   3   9   25.20    1.60
  -2  -3  -9   16.01    1.13
   2   3  10    1.46    0.27
   2   3  11    0.33    0.18
   2   3  12    0.91    0.20
   2   3  13    0.31    0.22
   2   4 -17    2.43    0.26
   2   4 -16    9.61    0.73
   2   4 -16    5.91    0.53
   2   4 -15    2.25    0.40
   2   4 -15    1.86    0.22
  -2  -4  15    1.43    0.35
   2   4 -14    0.03    0.14
   2   4 -14    0.07    0.14
  -2  -4  14    0.02    0.12
   2   4 -13    1.15    0.26
   2   4 -13    0.99    0.18
  -2  -4  13    0.94    0.25
   2   4 -12    0.01    0.14
   2   4 -12    0.04    0.10
  -2  -4  12   -0.00    0.22
   2   4 -11    0.93    0.25
   2   4 -11    0.80    0.17
  -2  -4  11    0.89    0.24
   2   4 -10    4.30    0.35
  -2  -4  10    4.68    0.44
  -2  -4  10    4.92    0.48
   2   4  -9    6.73    0.55
  -2  -4   9    7.20    0.55
  -2  -4   9    7.53    0.61
   2   4  -8    5.23    0.37
  -2  -4   8    5.62    0.44
  -2  -4   8    6.25    0.54
   2   4  -7    1.02    0.15
   2   4  -7    1.01    0.16
  -2  -4   7    1.18    0.29
  -2  -4   7    1.29    0.26
   2   4  -6    4.25    0.42
   2   4  -6    4.63    0.41
  -2  -4   6    4.52    0.44
  -2  -4   6    5.02    0.45
   2   4  -5   11.65    0.83
   2   4  -5   11.11    0.64
  -2  -4   5   11.11    0.66
  -2  -4   5   12.18    0.97
   2   4  -4    1.07    0.21
   2   4  -4    1.08    0.16
   2   4  -4    1.01    0.15
  -2  -4   4    0.99    0.16
  -2  -4   4    1.16    0.25
   2   4  -3    0.67    0.22
   2   4  -3    0.79    0.13
   2   4  -3    0.74    0.21
  -2  -4   3    0.65    0.14
  -2  -4   3    0.70    0.22
   2   4  -2    0.16    0.33
   2   4  -2    0.18    0.15
   2   4  -2    0.24    0.11
  -2  -4   2    0.22    0.11
  -2  -4   2    0.29    0.17
   2   4  -1    3.34    0.44
   2   4  -1    3.19    0.25
   2   4  -1    3.34    0.28
  -2  -4   1    3.18    0.27
  -2  -4   1    3.38    0.36
   2   4   0    2.96    0.44
   2   4   0    2.88    0.26
  -2  -4   0    2.72    0.26
  -2  -4   0    2.89    0.33
   2   4   1   12.75    0.96
   2   4   1   13.23    0.78
  -2  -4  -1   10.19    0.76
  -2  -4  -1   13.62    0.91
   2   4   2    1.48    0.38
   2   4   2    1.44    0.31
  -2  -4  -2    1.10    0.18
  -2  -4  -2    1.16    0.24
   2   4   3    0.46    0.31
   2   4   3    0.43    0.16
  -2  -4  -3    0.29    0.20
  -2  -4  -3    0.27    0.25
   2   4   4    3.21    0.65
   2   4   4    3.23    0.46
  -2  -4  -4    2.45    0.29
   2   4   5   30.67    1.87
   2   4   5   32.31    1.91
   2   4   6   13.76    1.06
   2   4   6   15.20    1.00
   2   4   7    5.43    0.55
  -2  -4  -7    6.03    0.62
   2   4   8    3.17    0.37
   2   4   9    0.25    0.27
   2   4  10    4.31    0.39
   2   4  11    1.73    0.33
   2   5 -16    0.45    0.21
  -2  -5  16    0.14    0.11
   2   5 -15    1.71    0.24
  -2  -5  15    1.00    0.33
   2   5 -14   10.20    0.69
  -2  -5  14    7.86    0.75
   2   5 -13    0.02    0.15
  -2  -5  13    0.10    0.16
   2   5 -12    1.97    0.31
  -2  -5  12    1.96    0.34
   2   5 -11    0.50    0.22
  -2  -5  11    0.44    0.24
   2   5 -10    0.57    0.20
  -2  -5  10    0.77    0.23
  -2  -5  10    0.80    0.26
   2   5  -9    2.60    0.26
  -2  -5   9    3.24    0.36
  -2  -5   9    3.24    0.43
   2   5  -8   11.39    0.70
  -2  -5   8   13.12    0.97
  -2  -5   8   13.68    0.97
   2   5  -7   25.36    1.47
   2   5  -7   26.93    1.58
  -2  -5   7   30.42    1.85
  -2  -5   7   32.84    2.02
   2   5  -6    4.38    0.38
   2   5  -6    4.26    0.33
  -2  -5   6    4.79    0.52
  -2  -5   6    5.19    0.71
   2   5  -5   17.62    1.09
   2   5  -5   15.89    0.93
  -2  -5   5   17.47    1.17
  -2  -5   5   18.48    1.25
   2   5  -4   45.43    2.62
   2   5  -4   41.59    2.31
  -2  -5   4   43.88    2.49
  -2  -5   4   46.38    2.75
   2   5  -3    0.38    0.22
   2   5  -3    0.30    0.19
  -2  -5   3    0.28    0.15
  -2  -5   3    0.30    0.20
   2   5  -2    4.19    0.51
   2   5  -2    3.91    0.40
  -2  -5   2    4.25    0.39
  -2  -5   2    4.18    0.46
   2   5  -1   16.91    1.20
   2   5  -1   15.98    1.03
  -2  -5   1   14.43    1.07
  -2  -5   1   17.89    1.22
   2   5   0    3.22    0.49
   2   5   0    3.20    0.30
  -2  -5   0    2.68    0.31
  -2  -5   0    3.01    0.42
   2   5   1    1.72    0.42
   2   5   1    1.84    0.24
  -2  -5  -1    1.50    0.32
  -2  -5  -1    1.36    0.40
   2   5   2   41.04    2.52
   2   5   2   41.65    2.45
  -2  -5  -2   31.43    2.07
   2   5   3    0.88    0.33
   2   5   3    0.80    0.20
  -2  -5  -3    0.59    0.27
   2   5   4    0.06    0.29
   2   5   4    0.05    0.13
  -2  -5  -4    0.02    0.10
   2   5   5    2.85    0.37
   2   5   5    3.00    0.49
   2   5   6   10.75    0.82
   2   5   6   13.14    1.02
   2   5   7    0.72    0.23
   2   5   7    1.43    0.35
   2   5   8   10.20    0.72
   2   5   9   17.56    1.11
   2   5  10    1.06    0.17
   2   6 -15    3.70    0.28
  -2  -6  15    2.03    0.34
   2   6 -14    0.11    0.17
  -2  -6  14    0.04    0.13
   2   6 -13    0.03    0.19
  -2  -6  13    0.03    0.13
   2   6 -12    0.41    0.19
  -2  -6  12    0.41    0.35
   2   6 -11   -0.00    0.14
  -2  -6  11   -0.07    0.16
  -2  -6  10    4.15    0.44
  -2  -6  10    4.16    0.49
  -2  -6   9    6.13    0.53
  -2  -6   9    6.24    0.63
  -2  -6   8    0.02    0.11
  -2  -6   8   -0.04    0.22
   2   6  -7    3.26    0.45
  -2  -6   7    4.65    0.42
  -2  -6   7    4.83    0.53
   2   6  -6    0.04    0.19
  -2  -6   6    0.08    0.13
  -2  -6   6    0.00    0.16
   2   6  -5    0.77    0.22
  -2  -6   5    0.82    0.30
  -2  -6   5    0.70    0.26
   2   6  -4    2.02    0.33
  -2  -6   4    1.96    0.38
  -2  -6   4    1.61    0.35
   2   6  -3    7.50    0.62
   2   6  -3    4.77    0.48
  -2  -6   3    5.44    0.52
  -2  -6   3    5.57    0.63
   2   6  -2    1.01    0.30
   2   6  -2    0.68    0.21
  -2  -6   2    0.60    0.18
  -2  -6   2    0.56    0.26
   2   6  -1    6.56    0.57
  -2  -6   1    5.83    0.62
  -2  -6   1    4.00    0.69
   2   6   0    6.65    0.63
   2   6   0    5.18    0.43
  -2  -6   0    4.32    0.46
   2   6   1    3.88    0.48
   2   6   1    3.15    0.33
  -2  -6  -1    2.27    0.42
   2   6   2    4.63    0.50
   2   6   2    3.69    0.37
  -2  -6  -2    2.80    0.33
   2   6   3   11.42    0.99
   2   6   3    8.96    0.78
   2   6   4    0.04    0.14
   2   6   4    0.03    0.11
   2   6   5    3.65    0.47
   2   6   5    3.14    0.35
   2   6   6    4.61    0.57
   2   6   6    5.53    0.50
   2   6   7    2.46    0.34
   2   7 -12    0.16    0.16
  -2  -7  12    0.10    0.15
   2   7 -11    3.49    0.41
  -2  -7  11    3.11    0.40
   2   7 -10    0.19    0.15
  -2  -7  10    0.13    0.28
  -2  -7   9   23.31    1.52
  -2  -7   9   21.10    1.60
  -2  -7   8   13.79    1.09
  -2  -7   8   14.06    1.01
   2   7  -7    0.47    0.17
  -2  -7   7    1.32    0.32
  -2  -7   7    0.91    0.40
   2   7  -6    5.70    0.60
  -2  -7   6    8.28    0.63
  -2  -7   6    6.34    0.72
   2   7  -5    4.42    0.41
  -2  -7   5    3.64    0.40
  -2  -7   5    2.94    0.47
   2   7  -4    0.62    0.30
  -2  -7   4    0.36    0.16
  -2  -7   4    0.23    0.20
  -2  -7   3    2.12    0.29
  -2  -7   3    0.71    0.39
   2   7  -2    2.58    0.34
  -2  -7   2    1.26    0.24
   2   7  -1    1.01    0.25
  -2  -7   1    0.47    0.16
   2   7   0    4.94    0.45
  -2  -7   0    2.33    0.35
   2   7   1    1.63    0.28
   2   7   2    0.04    0.12
   2   7   3    0.89    0.29
   2   7   4    4.21    0.38
   2   8  -4    1.98    0.28
   2   8  -3    2.67    0.38
   3  -9  -4    0.29    0.18
  -3   9   4    0.31    0.30
   3  -9  -3    2.98    0.39
  -3   9   3    3.23    0.80
   3  -9  -2    1.74    0.31
  -3   9   2    1.72    0.42
   3  -9  -1    5.73    0.50
  -3   9   1    5.80    0.65
   3  -9   0    0.03    0.13
  -3   9   0    0.07    0.18
   3  -9   1    0.32    0.18
  -3   9  -1    0.23    0.20
   3  -9   2    0.37    0.26
  -3   9  -2    0.02    0.13
   3  -9   3    9.30    0.70
   3  -9   4   10.69    0.77
   3  -9   5    2.74    0.47
   3  -9   6    0.51    0.29
   3  -9   7    0.21    0.25
   3  -9   8    0.78    0.21
  -3   9  -9    0.06    0.12
   3  -8  -8    3.31    0.35
  -3   8   8    3.54    0.74
   3  -8  -7    0.41    0.20
  -3   8   7    0.40    0.49
   3  -8  -6    0.81    0.26
  -3   8   6    0.98    0.35
   3  -8  -5   -0.02    0.20
   3  -8  -5    0.03    0.15
   3  -8  -4    0.12    0.29
   3  -8  -4    0.14    0.20
   3  -8  -3    0.47    0.38
   3  -8  -3    0.50    0.24
   3  -8  -2   11.84    1.30
   3  -8  -2   12.35    0.88
   3  -8  -1    3.80    0.81
   3  -8  -1    4.08    0.46
   3  -8   0    0.57    0.33
   3  -8   0    0.66    0.24
   3  -8   1    7.03    0.72
   3  -8   1    8.54    0.67
   3  -8   2   32.63    2.01
   3  -8   3    2.39    0.46
  -3   8  -3    1.31    0.24
   3  -8   5    0.80    0.33
   3  -8   6    2.03    0.42
   3  -8   7    0.27    0.26
   3  -8   7    0.14    0.15
   3  -8   8    5.94    0.62
   3  -8   8    4.44    0.59
   3  -8   9   10.98    0.76
   3  -8   9    8.22    0.77
   3  -8  10    2.20    0.32
  -3   8 -10    2.91    0.32
   3  -8  11   11.81    0.90
  -3   8 -11   13.58    0.83
   3  -8  12   24.53    1.70
  -3   8 -12   26.20    1.45
   3  -7 -11    0.12    0.19
   3  -7 -10    0.25    0.16
  -3   7  10    0.21    0.21
   3  -7  -9    2.50    0.48
   3  -7  -8    0.10    0.32
   3  -7  -8    0.21    0.31
   3  -7  -7    4.68    0.52
   3  -7  -7    4.12    0.69
   3  -7  -6   23.00    1.51
   3  -7  -6   21.68    1.67
   3  -7  -5    0.12    0.21
   3  -7  -5    0.06    0.19
   3  -7  -4   25.86    1.92
   3  -7  -4   23.85    1.54
   3  -7  -3    0.08    0.20
   3  -7  -3    0.04    0.15
   3  -7  -2    1.99    0.38
   3  -7  -2    1.98    0.32
   3  -7  -1    0.11    0.20
   3  -7  -1    0.07    0.15
   3  -7   0   19.60    1.52
   3  -7   0   20.93    1.30
   3  -7   1    0.08    0.17
   3  -7   1    0.07    0.17
   3  -7   2   31.25    1.97
   3  -7   2   37.66    2.29
   3  -7   3    5.85    0.55
   3  -7   3    7.36    0.53
   3  -7   4    1.74    0.26
   3  -7   5    0.01    0.11
   3  -7   5    0.03    0.10
   3  -7   6    0.11    0.14
   3  -7   6    0.07    0.15
   3  -7   7   14.54    0.94
   3  -7   7   13.94    1.01
   3  -7   8   10.82    0.74
   3  -7   8   11.29    0.96
   3  -7   9   14.68    1.08
   3  -7   9   15.51    1.06
   3  -7  10    4.67    0.60
  -3   7 -10    4.73    0.44
   3  -7  11    0.67    0.22
  -3   7 -11    0.57    0.18
   3  -7  12    2.65    0.33
  -3   7 -12    2.56    0.39
  -3   7 -13    0.23    0.11
   3  -7  14    0.09    0.19
   3  -6 -13    1.49    0.21
   3  -6 -12    3.06    0.33
   3  -6 -11    0.04    0.22
   3  -6 -10    0.13    0.14
   3  -6 -10    0.14    0.18
   3  -6  -9   14.79    0.99
   3  -6  -9   13.26    0.99
   3  -6  -8    0.93    0.25
   3  -6  -8    0.66    0.29
   3  -6  -7   17.28    1.33
   3  -6  -7   17.47    1.25
   3  -6  -6    9.37    0.75
   3  -6  -6    9.31    0.94
   3  -6  -5    2.89    0.61
   3  -6  -5    2.59    0.36
   3  -6  -4    1.04    0.32
   3  -6  -4    0.99    0.35
   3  -6  -3   19.12    1.28
   3  -6  -3   18.90    1.18
   3  -6  -2    3.67    0.46
   3  -6  -2    3.90    0.37
   3  -6  -1    0.60    0.26
   3  -6  -1    0.55    0.28
   3  -6   0   20.87    1.32
   3  -6   0   20.73    1.29
   3  -6   1   32.43    2.05
   3  -6   1   32.84    1.83
   3  -6   2    0.05    0.12
   3  -6   2    0.05    0.11
   3  -6   3    0.25    0.12
   3  -6   3    0.29    0.13
   3  -6   3    0.20    0.12
   3  -6   4    0.06    0.17
   3  -6   4    0.09    0.11
   3  -6   5    1.36    0.30
   3  -6   5    1.11    0.23
   3  -6   6    2.36    0.27
   3  -6   6    2.34    0.46
   3  -6   7  101.09    5.84
   3  -6   7  107.60    6.36
   3  -6   8    0.62    0.28
   3  -6   8    0.71    0.24
   3  -6   9   19.37    1.21
   3  -6   9   20.74    1.48
   3  -6  10   38.55    2.33
  -3   6 -10   36.72    2.20
   3  -6  11    0.34    0.20
  -3   6 -11    0.40    0.17
   3  -6  12    0.02    0.25
  -3   6 -12    0.09    0.18
   3  -6  13    3.72    0.38
  -3   6 -13    3.25    0.30
   3  -6  14    1.83    0.25
  -3   6 -14    1.37    0.25
   3  -6  15    0.04    0.17
  -3   5  14    1.94    0.38
  -3   5  14    2.56    0.32
   3  -5 -13    3.76    0.33
  -3   5  13    2.34    0.44
   3  -5 -12    0.22    0.25
   3  -5 -12    0.08    0.09
  -3   5  12   -0.02    0.17
   3  -5 -11    0.83    0.18
   3  -5 -11    1.01    0.26
  -3   5  11    0.42    0.19
   3  -5 -10    6.95    0.54
   3  -5 -10    7.01    0.63
   3  -5  -9    0.26    0.17
   3  -5  -9    0.16    0.22
  -3   5   9    0.11    0.14
   3  -5  -8    4.53    0.44
   3  -5  -8    4.34    0.52
   3  -5  -7   48.52    2.86
   3  -5  -7   50.44    3.05
   3  -5  -6    0.49    0.23
   3  -5  -6    0.41    0.30
  -3   5   6    0.40    0.16
   3  -5  -5    2.42    0.34
   3  -5  -5    2.29    0.28
  -3   5   5    1.90    0.24
   3  -5  -4    0.03    0.15
   3  -5  -4    0.08    0.17
  -3   5   4    0.01    0.12
   3  -5  -3    7.79    0.77
   3  -5  -3    8.06    0.52
  -3   5   3    6.86    0.50
   3  -5  -2    2.90    0.51
   3  -5  -2    2.82    0.26
   3  -5  -2    2.43    0.20
  -3   5   2    2.88    0.26
   3  -5  -1    0.61    0.33
   3  -5  -1    0.59    0.20
   3  -5  -1    0.56    0.14
  -3   5   1    0.61    0.18
  -3   5   1    0.57    0.14
  -3   5   1    0.50    0.09
   3  -5   0    1.73    0.37
   3  -5   0    1.73    0.19
   3  -5   0    1.45    0.13
  -3   5   0    1.74    0.23
  -3   5   0    1.77    0.26
  -3   5   0    1.50    0.14
   3  -5   1    4.76    0.38
   3  -5   1    4.64    0.32
   3  -5   1    4.19    0.29
   3  -5   1    4.21    0.29
  -3   5  -1    5.08    0.36
  -3   5  -1    5.06    0.34
  -3   5  -1    4.51    0.34
  -3   5  -1    4.59    0.32
   3  -5   2    0.10    0.16
   3  -5   2    0.09    0.14
   3  -5   2    0.10    0.08
   3  -5   2    0.06    0.05
  -3   5  -2    0.07    0.08
  -3   5  -2    0.11    0.09
  -3   5  -2    0.13    0.07
  -3   5  -2    0.08    0.06
   3  -5   3    9.09    0.57
   3  -5   3   10.03    0.58
   3  -5   3    9.69    0.62
   3  -5   3    9.11    0.53
  -3   5  -3    9.74    0.61
  -3   5  -3   10.85    0.62
  -3   5  -3   10.84    0.72
  -3   5  -3    9.70    0.52
   3  -5   4    4.05    0.30
   3  -5   4    4.57    0.38
   3  -5   4    4.46    0.28
  -3   5  -4    4.94    0.33
  -3   5  -4    5.23    0.41
  -3   5  -4    4.52    0.34
   3  -5   5    0.82    0.15
   3  -5   5    0.84    0.20
   3  -5   5    0.72    0.10
  -3   5  -5    0.85    0.14
  -3   5  -5    0.74    0.12
   3  -5   6    5.83    0.49
   3  -5   6    6.39    0.65
  -3   5  -6    5.43    0.45
   3  -5   7    3.10    0.29
   3  -5   7    3.52    0.38
   3  -5   8    0.09    0.13
   3  -5   8    0.10    0.16
   3  -5   9    8.32    0.66
   3  -5  10    3.70    0.56
  -3   5 -10    3.45    0.35
   3  -5  11    5.09    0.49
  -3   5 -11    4.86    0.43
   3  -5  12    0.06    0.14
  -3   5 -12   -0.01    0.15
   3  -5  13    0.52    0.30
  -3   5 -13    0.39    0.13
   3  -5  14    4.46    0.52
  -3   5 -14    3.18    0.38
   3  -5  15    2.46    0.27
  -3   5 -15    1.13    0.19
   3  -5  16    0.49    0.14
   3  -4 -16    1.81    0.14
  -3   4  16    1.63    0.27
   3  -4 -15    4.48    0.38
   3  -4 -15    4.09    0.38
  -3   4  15    2.55    0.37
   3  -4 -14    0.94    0.23
   3  -4 -14    0.85    0.24
  -3   4  14    0.70    0.22
   3  -4 -13    8.75    0.67
   3  -4 -13    8.17    0.66
  -3   4  13    8.60    0.79
   3  -4 -12    1.46    0.30
   3  -4 -12    1.43    0.22
  -3   4  12    1.26    0.41
   3  -4 -11    9.15    0.74
   3  -4 -11    8.48    0.59
  -3   4  11    9.17    0.71
   3  -4 -10    6.67    0.50
   3  -4 -10    6.53    0.60
   3  -4 -10    6.19    0.55
  -3   4  10    6.90    0.62
   3  -4  -9   40.54    2.32
   3  -4  -9   37.59    2.33
   3  -4  -9   39.43    2.23
  -3   4   9   42.65    2.49
   3  -4  -8    1.13    0.23
   3  -4  -8    1.21    0.30
   3  -4  -8    1.19    0.18
  -3   4   8    1.27    0.28
   3  -4  -7   22.32    1.32
   3  -4  -7   24.53    1.47
   3  -4  -7   19.40    1.17
  -3   4   7   23.01    1.36
  -3   4   7   21.62    1.24
   3  -4  -6    2.58    0.31
   3  -4  -6    2.65    0.38
   3  -4  -6    2.15    0.26
  -3   4   6    2.73    0.29
  -3   4   6    2.40    0.25
   3  -4  -5    4.17    0.39
   3  -4  -5    3.92    0.32
   3  -4  -5    3.49    0.24
  -3   4   5    3.96    0.34
  -3   4   5    3.98    0.34
  -3   4   5    4.27    0.43
  -3   4   5    3.64    0.25
   3  -4  -4    0.77    0.24
   3  -4  -4    0.80    0.15
   3  -4  -4    0.79    0.14
  -3   4   4    0.87    0.20
  -3   4   4    0.83    0.16
   3  -4  -3   20.57    1.23
   3  -4  -3   19.27    1.02
   3  -4  -3   19.37    1.01
  -3   4   3   19.74    1.24
  -3   4   3   20.53    1.09
   3  -4  -2   19.69    1.17
   3  -4  -2   18.42    0.96
   3  -4  -2   18.28    0.93
  -3   4   2   19.94    1.23
  -3   4   2   19.73    1.02
  -3   4   2   19.53    0.98
   3  -4  -1   16.58    1.14
   3  -4  -1   16.24    0.88
   3  -4  -1   15.31    0.74
   3  -4  -1   15.99    0.85
  -3   4   1   17.21    1.06
  -3   4   1   17.14    0.93
  -3   4   1   16.26    0.80
  -3   4   1   16.14    0.85
   3  -4   0   95.82    5.39
   3  -4   0  100.87    5.31
   3  -4   0   94.14    5.04
   3  -4   0   98.95    5.18
  -3   4   0  104.99    5.71
  -3   4   0  104.44    5.52
  -3   4   0  104.15    5.54
  -3   4   0  103.13    5.42
   3  -4   1    6.22    0.44
   3  -4   1    5.52    0.32
   3  -4   1    5.84    0.40
   3  -4   1    5.61    0.32
  -3   4  -1    5.88    0.37
  -3   4  -1    6.09    0.34
  -3   4  -1    6.24    0.36
  -3   4  -1    5.83    0.33
   3  -4   2    5.60    0.46
   3  -4   2    4.98    0.30
   3  -4   2    5.14    0.34
   3  -4   2    4.71    0.33
  -3   4  -2    4.97    0.31
  -3   4  -2    5.23    0.36
  -3   4  -2    5.13    0.41
  -3   4  -2    5.12    0.31
   3  -4   3    0.55    0.16
   3  -4   3    0.58    0.10
   3  -4   3    0.60    0.15
   3  -4   3    0.64    0.10
  -3   4  -3    0.63    0.10
  -3   4  -3    0.61    0.10
  -3   4  -3    0.63    0.16
  -3   4  -3    0.67    0.17
   3  -4   4    0.16    0.06
   3  -4   4    0.20    0.08
   3  -4   4    0.19    0.13
   3  -4   4    0.18    0.12
  -3   4  -4    0.21    0.06
  -3   4  -4    0.18    0.08
  -3   4  -4    0.14    0.15
  -3   4  -4    0.18    0.09
   3  -4   5   43.98    2.34
   3  -4   5   46.07    2.55
   3  -4   5   41.86    2.25
  -3   4  -5   42.22    2.19
  -3   4  -5   46.09    2.58
  -3   4  -5   46.61    2.42
   3  -4   6    1.56    0.18
   3  -4   6    1.86    0.27
   3  -4   6    1.64    0.17
  -3   4  -6    1.87    0.29
  -3   4  -6    1.94    0.21
   3  -4   7    1.73    0.28
   3  -4   7    1.98    0.41
   3  -4   7    2.50    0.22
  -3   4  -7    1.98    0.25
   3  -4   8    6.24    0.51
   3  -4   8    5.49    0.41
  -3   4  -8    5.41    0.41
   3  -4   9    7.03    0.72
   3  -4   9    6.15    0.57
  -3   4  -9    6.25    0.46
   3  -4  10    8.86    0.67
   3  -4  10    7.50    0.71
  -3   4 -10    8.26    0.68
   3  -4  11    0.13    0.16
   3  -4  11    0.06    0.24
  -3   4 -11    0.06    0.10
   3  -4  12    0.05    0.23
   3  -4  12    0.03    0.14
  -3   4 -12    0.05    0.09
   3  -4  13   10.80    0.87
   3  -4  13   10.54    0.78
  -3   4 -13    8.07    0.61
   3  -4  14    0.80    0.30
   3  -4  14    0.64    0.19
   3  -4  15    1.26    0.28
   3  -4  15    0.82    0.27
   3  -4  16    2.95    0.34
   3  -4  16    1.54    0.39
   3  -3 -17    5.76    0.41
   3  -3 -17    6.09    0.40
  -3   3  17    5.77    0.52
   3  -3 -16    1.42    0.23
   3  -3 -16    1.48    0.19
  -3   3  16    1.16    0.23
   3  -3 -15   13.54    0.90
   3  -3 -15   13.84    0.86
  -3   3  15   14.52    1.09
   3  -3 -14    6.46    0.55
   3  -3 -14    6.71    0.50
  -3   3  14    7.17    0.75
   3  -3 -13    4.63    0.61
   3  -3 -13    5.08    0.43
  -3   3  13    4.85    0.51
   3  -3 -12    9.17    0.72
   3  -3 -12    8.96    0.62
  -3   3  12    9.31    0.74
   3  -3 -11    5.62    0.54
   3  -3 -11    5.58    0.56
  -3   3  11    6.08    0.57
   3  -3 -10    0.53    0.15
   3  -3 -10    0.52    0.36
   3  -3 -10    0.64    0.17
  -3   3  10    0.61    0.25
   3  -3  -9   46.86    2.68
   3  -3  -9   45.10    2.80
   3  -3  -9   45.13    2.47
  -3   3   9   51.26    2.93
   3  -3  -8   36.64    2.14
   3  -3  -8   34.99    2.22
   3  -3  -8   33.37    1.88
  -3   3   8   37.74    2.13
  -3   3   8   37.28    2.00
   3  -3  -7   31.67    1.87
   3  -3  -7   35.18    2.00
   3  -3  -7   29.22    1.57
  -3   3   7   32.01    1.75
  -3   3   7   31.88    1.78
  -3   3   7   32.48    1.92
  -3   3   7   31.01    1.65
   3  -3  -6   15.18    0.90
   3  -3  -6   15.15    0.87
   3  -3  -6   13.80    0.81
  -3   3   6   15.47    0.88
  -3   3   6   14.47    0.85
  -3   3   6   15.62    0.89
  -3   3   6   15.27    0.81
   3  -3  -5    1.98    0.26
   3  -3  -5    1.98    0.20
   3  -3  -5    1.90    0.21
   3  -3  -5    1.80    0.17
  -3   3   5    2.13    0.24
  -3   3   5    2.11    0.22
  -3   3   5    1.93    0.21
   3  -3  -4    0.02    0.12
   3  -3  -4    0.03    0.11
   3  -3  -4    0.03    0.08
   3  -3  -4    0.03    0.05
  -3   3   4    0.02    0.11
  -3   3   4    0.03    0.08
  -3   3   4    0.04    0.08
  -3   3   4    0.02    0.04
   3  -3  -3    0.14    0.15
   3  -3  -3    0.13    0.08
   3  -3  -3    0.15    0.15
   3  -3  -3    0.13    0.05
  -3   3   3    0.11    0.14
  -3   3   3    0.10    0.13
  -3   3   3    0.10    0.09
  -3   3   3    0.16    0.06
   3  -3  -2   51.57    2.98
   3  -3  -2   53.57    2.66
   3  -3  -2   56.13    2.64
   3  -3  -2   57.16    2.86
   3  -3  -2   54.06    2.58
  -3   3   2   56.15    2.97
  -3   3   2   59.51    2.95
  -3   3   2   60.77    2.86
  -3   3   2   54.55    2.77
  -3   3   2   58.75    2.76
   3  -3  -1   38.71    2.12
   3  -3  -1   40.39    1.95
   3  -3  -1   43.20    2.09
   3  -3  -1   43.38    2.13
   3  -3  -1   43.52    1.90
  -3   3   1   42.18    2.20
  -3   3   1   44.92    2.17
  -3   3   1   42.28    2.08
  -3   3   1   42.61    2.12
  -3   3   1   44.39    1.90
   3  -3   0    9.97    0.62
   3  -3   0   10.42    0.53
   3  -3   0   11.08    0.55
   3  -3   0   10.70    0.55
  -3   3   0   11.37    0.63
  -3   3   0   11.38    0.54
  -3   3   0   10.89    0.57
  -3   3   0   10.98    0.57
   3  -3   1    0.72    0.16
   3  -3   1    0.73    0.12
   3  -3   1    0.74    0.12
   3  -3   1    0.74    0.12
  -3   3  -1    0.76    0.18
  -3   3  -1    0.82    0.13
  -3   3  -1    0.78    0.20
  -3   3  -1    0.76    0.19
   3  -3   2    0.75    0.13
   3  -3   2    0.75    0.09
   3  -3   2    0.82    0.22
   3  -3   2    1.12    0.20
  -3   3  -2    0.82    0.10
  -3   3  -2    0.84    0.09
  -3   3  -2    0.82    0.26
  -3   3  -2    0.89    0.21
   3  -3   3    5.91    0.39
   3  -3   3    6.18    0.37
   3  -3   3    6.15    0.42
   3  -3   3    6.06    0.36
  -3   3  -3    6.56    0.38
  -3   3  -3    6.16    0.32
  -3   3  -3    6.59    0.57
  -3   3  -3    6.62    0.39
   3  -3   4    8.56    0.45
   3  -3   4    9.40    0.53
   3  -3   4    9.32    0.59
   3  -3   4    9.71    0.53
  -3   3  -4    9.58    0.47
  -3   3  -4    9.84    0.49
  -3   3  -4   10.39    0.66
  -3   3  -4   10.41    0.59
   3  -3   5   94.41    5.05
   3  -3   5   98.49    5.46
   3  -3   5   99.29    5.46
  -3   3  -5   97.88    5.24
  -3   3  -5  113.06    6.24
  -3   3  -5  113.44    6.19
   3  -3   6    6.42    0.60
   3  -3   6    6.51    0.43
  -3   3  -6    6.06    0.38
  -3   3  -6    7.10    0.53
  -3   3  -6    6.56    0.46
   3  -3   7    6.18    0.47
   3  -3   7    5.75    0.50
  -3   3  -7    5.38    0.36
  -3   3  -7    6.38    0.47
   3  -3   8    4.21    0.39
   3  -3   8    3.92    0.34
  -3   3  -8    3.66    0.29
   3  -3   9    0.65    0.20
   3  -3   9    0.44    0.18
  -3   3  -9    0.52    0.19
   3  -3  10    0.10    0.25
   3  -3  10    0.14    0.15
  -3   3 -10    0.09    0.15
   3  -3  11    9.56    0.68
   3  -3  11    9.62    0.70
  -3   3 -11    8.46    0.58
   3  -3  12    0.28    0.18
   3  -3  12    0.38    0.19
   3  -3  13    0.46    0.19
   3  -3  13    0.48    0.19
   3  -3  14    3.49    0.36
   3  -3  15    2.64    0.33
   3  -3  15    4.07    0.37
   3  -3  16    0.15    0.10
  -3   3 -16    0.07    0.07
   3  -2 -17    5.53    0.53
   3  -2 -17    6.26    0.44
  -3   2  17    5.57    0.56
   3  -2 -16   11.61    0.91
   3  -2 -16   13.10    0.82
  -3   2  16   12.76    0.87
   3  -2 -15   -0.00    0.14
   3  -2 -15    0.08    0.21
  -3   2  15    0.09    0.14
   3  -2 -14    0.13    0.15
   3  -2 -14    0.04    0.14
  -3   2  14    0.06    0.17
   3  -2 -13    9.13    0.84
   3  -2 -13    9.46    0.67
  -3   2  13    9.50    0.91
   3  -2 -12    3.92    0.43
   3  -2 -12    4.04    0.38
  -3   2  12    4.09    0.66
   3  -2 -11   12.81    1.00
   3  -2 -11   13.33    0.84
  -3   2  11   13.60    1.13
   3  -2 -10    4.40    0.43
   3  -2 -10    4.67    0.42
   3  -2 -10    4.95    0.40
  -3   2  10    5.27    0.51
   3  -2  -9    5.27    0.38
   3  -2  -9    5.17    0.43
   3  -2  -9    5.47    0.50
  -3   2   9    5.14    0.41
  -3   2   9    5.73    0.48
   3  -2  -8    1.55    0.20
   3  -2  -8    1.43    0.23
   3  -2  -8    1.60    0.20
   3  -2  -8    1.04    0.18
  -3   2   8    1.53    0.18
  -3   2   8    1.67    0.26
  -3   2   8    1.79    0.24
  -3   2   8    1.71    0.20
   3  -2  -7   18.75    1.04
   3  -2  -7   19.48    1.13
   3  -2  -7   17.52    0.96
  -3   2   7   19.56    1.05
  -3   2   7   19.54    1.21
  -3   2   7   19.92    1.10
  -3   2   7   20.01    1.05
   3  -2  -6    0.54    0.16
   3  -2  -6    0.58    0.14
   3  -2  -6    0.52    0.20
   3  -2  -6    0.66    0.16
   3  -2  -6    0.57    0.13
  -3   2   6    0.56    0.14
  -3   2   6    0.56    0.22
  -3   2   6    0.55    0.18
   3  -2  -5   51.23    2.72
   3  -2  -5   56.33    2.85
   3  -2  -5   50.87    2.71
   3  -2  -5   52.38    2.65
  -3   2   5   51.76    2.82
  -3   2   5   47.75    2.46
  -3   2   5   51.23    2.56
   3  -2  -4    0.45    0.15
   3  -2  -4    0.38    0.08
   3  -2  -4    0.34    0.11
   3  -2  -4    0.30    0.09
  -3   2   4    0.26    0.14
  -3   2   4    0.36    0.16
  -3   2   4    0.25    0.03
  -3   2   4    0.26    0.05
  -3   2   4    0.32    0.18
  -3   2   4    0.30    0.08
   3  -2  -3    0.49    0.14
   3  -2  -3    0.23    0.06
   3  -2  -3    0.17    0.10
   3  -2  -3    0.23    0.10
  -3   2   3    0.40    0.22
  -3   2   3    0.25    0.12
  -3   2   3    0.21    0.06
  -3   2   3    0.23    0.08
  -3   2   3    0.25    0.11
  -3   2   3    0.19    0.09
   3  -2  -2   20.44    1.19
   3  -2  -2   19.14    0.87
   3  -2  -2   19.47    0.96
   3  -2  -2   20.62    0.93
  -3   2   2   21.37    1.10
  -3   2   2   20.73    0.94
  -3   2   2   20.17    1.01
  -3   2   2   20.93    1.03
  -3   2   2   20.60    0.92
   3  -2  -1    6.30    0.41
   3  -2  -1    6.17    0.26
   3  -2  -1    6.59    0.33
   3  -2  -1    6.27    0.35
   3  -2  -1    6.28    0.28
  -3   2   1    6.90    0.41
  -3   2   1    6.36    0.29
  -3   2   1    6.74    0.37
  -3   2   1    6.93    0.38
  -3   2   1    6.35    0.30
   3  -2   0   14.37    0.79
   3  -2   0   18.50    0.78
   3  -2   0   16.67    0.81
   3  -2   0   16.03    0.80
   3  -2   0   17.25    0.73
   3  -2   0   16.74    0.71
  -3   2   0   17.23    0.86
  -3   2   0   17.52    0.75
  -3   2   0   17.09    0.93
  -3   2   0   16.65    0.82
   3  -2   1    0.11    0.10
   3  -2   1    0.14    0.03
   3  -2   1    0.18    0.09
   3  -2   1    0.14    0.09
   3  -2   1    0.14    0.03
   3  -2   1    0.14    0.03
  -3   2  -1    0.17    0.08
  -3   2  -1    0.16    0.04
  -3   2  -1    0.23    0.12
  -3   2  -1    0.20    0.09
   3  -2   2    2.78    0.21
   3  -2   2    2.81    0.14
   3  -2   2    3.13    0.35
   3  -2   2    3.16    0.24
   3  -2   2    2.85    0.16
   3  -2   2    2.77    0.16
  -3   2  -2    3.28    0.21
  -3   2  -2    3.11    0.14
  -3   2  -2    3.57    0.41
  -3   2  -2    3.30    0.25
   3  -2   3    4.37    0.31
   3  -2   3    4.75    0.35
   3  -2   3    4.10    0.20
   3  -2   3    4.19    0.24
  -3   2  -3    4.69    0.25
  -3   2  -3    4.62    0.24
  -3   2  -3    4.47    0.21
  -3   2  -3    4.98    0.38
  -3   2  -3    4.75    0.33
   3  -2   4   21.64    1.07
   3  -2   4   21.89    1.19
   3  -2   4   23.81    1.22
   3  -2   4   20.94    0.99
   3  -2   4   20.47    1.01
  -3   2  -4   24.25    1.10
  -3   2  -4   22.95    1.15
  -3   2  -4   22.58    1.06
  -3   2  -4   24.59    1.34
  -3   2  -4   22.72    1.28
   3  -2   5   34.61    1.86
   3  -2   5   36.14    1.88
   3  -2   5   32.62    1.64
  -3   2  -5   36.24    1.86
  -3   2  -5   39.86    2.13
  -3   2  -5   36.23    1.89
  -3   2  -5   33.70    1.67
   3  -2   6   31.19    1.69
   3  -2   6   31.68    1.78
   3  -2   6   27.12    1.42
  -3   2  -6   32.89    1.68
  -3   2  -6   34.89    2.00
  -3   2  -6   31.94    1.83
  -3   2  -6   29.57    1.52
   3  -2   7    0.78    0.27
   3  -2   7    0.86    0.19
   3  -2   7    0.62    0.10
  -3   2  -7    0.75    0.16
  -3   2  -7    0.92    0.30
  -3   2  -7    0.83    0.21
  -3   2  -7    0.71    0.15
   3  -2   8    4.34    0.36
   3  -2   8    4.41    0.38
   3  -2   8    3.57    0.25
  -3   2  -8    3.67    0.31
  -3   2  -8    3.67    0.27
   3  -2   9   21.60    1.34
   3  -2   9   19.70    1.20
  -3   2  -9   16.35    1.05
   3  -2  10    3.36    0.34
   3  -2  10    3.54    0.39
   3  -2  11    2.93    0.33
   3  -2  11    3.08    0.48
   3  -2  12   10.88    0.85
   3  -2  12   11.11    0.77
   3  -2  13   22.08    1.44
   3  -2  13   23.86    1.55
   3  -2  14    0.43    0.15
   3  -2  14    0.73    0.20
   3  -2  15    0.81    0.27
  -3   2 -15    0.39    0.12
   3  -2  16    0.64    0.24
   3  -1 -18    1.37    0.20
   3  -1 -18    1.74    0.29
  -3   1  18    1.10    0.30
   3  -1 -17    0.04    0.12
   3  -1 -17    0.08    0.12
  -3   1  17    0.04    0.12
   3  -1 -16    3.58    0.37
   3  -1 -16    3.79    0.37
  -3   1  16    3.64    0.40
   3  -1 -15    2.16    0.31
   3  -1 -15    2.44    0.31
  -3   1  15    2.05    0.47
   3  -1 -14    0.20    0.18
   3  -1 -14    0.29    0.18
  -3   1  14    0.26    0.30
   3  -1 -13    7.21    0.70
   3  -1 -13    7.46    0.58
  -3   1  13    7.18    0.62
   3  -1 -12    1.45    0.26
   3  -1 -12    1.42    0.26
  -3   1  12    1.38    0.31
   3  -1 -11    0.02    0.11
   3  -1 -11    0.03    0.12
  -3   1  11    0.00    0.14
   3  -1 -10    0.44    0.11
   3  -1 -10    0.40    0.16
   3  -1 -10    0.58    0.18
  -3   1  10    0.36    0.10
  -3   1  10    0.50    0.22
   3  -1  -9   86.25    4.80
   3  -1  -9   85.17    4.84
   3  -1  -9   89.27    4.94
   3  -1  -9   96.82    5.30
  -3   1   9   88.40    4.78
  -3   1   9   90.47    5.07
  -3   1   9   93.04    5.24
  -3   1   9   86.63    4.77
   3  -1  -8   12.40    0.70
   3  -1  -8   11.23    0.68
   3  -1  -8   12.02    0.78
   3  -1  -8   12.72    0.75
  -3   1   8   12.16    0.74
  -3   1   8   13.17    0.92
  -3   1   8   13.43    0.78
  -3   1   8   13.03    0.82
   3  -1  -7    6.89    0.51
   3  -1  -7    5.72    0.39
   3  -1  -7    6.22    0.40
   3  -1  -7    6.33    0.42
  -3   1   7    6.74    0.42
  -3   1   7    6.57    0.44
  -3   1   7    6.69    0.43
  -3   1   7    6.75    0.42
   3  -1  -6    4.19    0.30
   3  -1  -6    3.73    0.29
   3  -1  -6    4.06    0.28
   3  -1  -6    3.95    0.40
   3  -1  -6    4.19    0.39
  -3   1   6    4.21    0.31
  -3   1   6    4.22    0.25
  -3   1   6    4.09    0.29
  -3   1   6    4.32    0.30
   3  -1  -5   22.06    1.15
   3  -1  -5   26.53    1.39
   3  -1  -5   20.14    1.02
   3  -1  -5   21.06    1.07
   3  -1  -5   21.56    1.08
  -3   1   5   21.39    1.23
  -3   1   5   21.27    0.99
  -3   1   5   21.79    1.10
  -3   1   5   22.31    1.11
   3  -1  -4   21.58    1.12
   3  -1  -4   24.02    1.11
   3  -1  -4   20.53    0.96
   3  -1  -4   20.78    1.03
   3  -1  -4   20.84    1.07
  -3   1   4   21.42    1.12
  -3   1   4   20.53    0.95
  -3   1   4   21.41    1.06
  -3   1   4   21.60    1.04
   3  -1  -3  103.46    5.47
   3  -1  -3  109.58    5.40
   3  -1  -3  102.83    5.09
   3  -1  -3   99.85    5.15
   3  -1  -3  104.42    5.40
  -3   1   3  106.62    5.64
  -3   1   3  103.95    5.30
  -3   1   3  102.66    5.40
  -3   1   3  107.75    5.51
   3  -1  -2  187.06   10.45
   3  -1  -2  166.47    8.48
   3  -1  -2  169.49    8.65
   3  -1  -2  182.00    9.87
   3  -1  -2  173.02    9.39
  -3   1   2  189.72   10.57
  -3   1   2  183.66   10.00
  -3   1   2  187.76   10.19
  -3   1   2  178.55    9.62
   3  -1  -1   52.74    2.70
   3  -1  -1   53.25    2.60
   3  -1  -1   54.90    2.61
  -3   1   1   59.55    2.97
  -3   1   1   51.84    2.55
   3  -1   0   66.37    3.43
   3  -1   0   69.08    3.47
   3  -1   0   70.81    3.53
   3  -1   0   68.59    3.33
   3  -1   0   67.45    3.31
  -3   1   0   72.79    3.65
  -3   1   0   67.45    3.37
   3  -1   1   16.70    0.88
   3  -1   1   18.17    0.92
   3  -1   1   17.90    0.89
   3  -1   1   16.96    0.83
   3  -1   1   17.34    0.80
  -3   1  -1   18.38    0.90
  -3   1  -1   18.58    0.92
   3  -1   2    0.28    0.11
   3  -1   2    0.31    0.14
   3  -1   2    0.29    0.18
   3  -1   2    0.28    0.07
   3  -1   2    0.25    0.11
  -3   1  -2    0.28    0.14
  -3   1  -2    0.35    0.23
  -3   1  -2    0.27    0.11
   3  -1   3   17.35    0.89
   3  -1   3   17.73    0.96
   3  -1   3   17.67    1.00
   3  -1   3   16.20    0.79
   3  -1   3   17.09    0.83
  -3   1  -3   16.03    0.69
  -3   1  -3   16.44    0.71
  -3   1  -3   18.33    1.00
  -3   1  -3   17.25    0.91
   3  -1   4   85.49    4.49
   3  -1   4   80.98    4.16
   3  -1   4   82.59    4.59
   3  -1   4   85.68    4.52
   3  -1   4   83.75    4.39
  -3   1  -4   81.99    4.17
  -3   1  -4   96.71    5.16
  -3   1  -4   88.06    4.75
  -3   1  -4   84.03    4.33
   3  -1   5   40.50    2.02
   3  -1   5   42.07    2.36
   3  -1   5   43.92    2.29
   3  -1   5   39.44    2.01
  -3   1  -5   36.16    1.96
  -3   1  -5   43.83    2.33
  -3   1  -5   42.21    2.22
  -3   1  -5   41.62    2.16
   3  -1   6    0.17    0.22
   3  -1   6    0.17    0.13
   3  -1   6    0.15    0.13
  -3   1  -6    0.11    0.06
  -3   1  -6    0.22    0.13
  -3   1  -6    0.17    0.15
  -3   1  -6    0.19    0.08
   3  -1   7    8.97    0.59
   3  -1   7    8.78    0.59
   3  -1   7    8.00    0.48
  -3   1  -7    8.97    0.59
  -3   1  -7    8.32    0.51
   3  -1   8   14.49    0.87
   3  -1   8   13.24    0.85
  -3   1  -8   13.20    0.77
   3  -1   9    0.14    0.13
   3  -1   9    0.09    0.16
  -3   1  -9    0.08    0.10
   3  -1  10    8.08    0.58
   3  -1  10    8.60    0.65
  -3   1 -10    7.75    0.54
   3  -1  11   39.84    2.33
   3  -1  11   44.79    2.60
  -3   1 -11   40.40    2.41
   3  -1  12    1.96    0.25
   3  -1  12    2.57    0.31
  -3   1 -12    2.05    0.24
   3  -1  13   15.43    0.98
  -3   1 -13   18.08    1.18
   3  -1  14   17.38    1.01
   3  -1  14    6.72    0.73
   3  -1  15    2.52    0.33
   3  -1  15    0.67    0.14
   3  -1  16   13.91    0.89
   3   0 -18   11.94    0.79
   3   0 -18   14.89    0.87
   3   0 -17    9.86    0.69
   3   0 -17   11.30    0.73
   3   0 -16    1.07    0.23
   3   0 -16    1.39    0.36
  -3   0  16    0.80    0.22
   3   0 -15   22.95    1.43
   3   0 -15   25.47    1.67
  -3   0  15   22.17    1.40
   3   0 -14    0.92    0.23
   3   0 -14    0.84    0.37
  -3   0  14    0.70    0.23
   3   0 -13    7.87    0.73
   3   0 -13    8.34    0.79
  -3   0  13    7.67    0.62
   3   0 -12   15.15    0.95
   3   0 -12   15.65    1.00
  -3   0  12   14.43    1.09
   3   0 -11   34.35    1.99
   3   0 -11   36.85    2.10
  -3   0  11   35.57    2.19
   3   0 -10   39.77    2.31
   3   0 -10   42.66    2.38
  -3   0  10   44.46    2.64
   3   0  -9   35.96    1.95
   3   0  -9   32.77    1.80
   3   0  -9   33.96    1.91
   3   0  -9   36.02    1.95
  -3   0   9   34.49    1.90
  -3   0   9   36.32    2.01
  -3   0   9   37.81    2.02
  -3   0   9   35.19    1.90
   3   0  -8    7.54    0.44
   3   0  -8    6.84    0.51
   3   0  -8    7.02    0.46
   3   0  -8    7.83    0.60
  -3   0   8    7.43    0.47
  -3   0   8    7.52    0.43
  -3   0   8    7.69    0.51
  -3   0   8    7.88    0.48
  -3   0   8    7.47    0.47
   3   0  -7    0.92    0.20
   3   0  -7    0.84    0.13
   3   0  -7    0.89    0.13
   3   0  -7    0.82    0.11
   3   0  -7    0.86    0.16
  -3   0   7    0.91    0.24
  -3   0   7    0.82    0.12
  -3   0   7    0.87    0.23
  -3   0   7    0.86    0.13
  -3   0   7    0.90    0.16
   3   0  -6   14.31    0.76
   3   0  -6   13.51    0.77
   3   0  -6   13.80    0.75
   3   0  -6   13.86    0.73
   3   0  -6   14.19    0.76
  -3   0   6   12.75    0.73
  -3   0   6   14.35    0.79
  -3   0   6   14.65    0.75
  -3   0   6   14.61    0.86
   3   0  -5    1.29    0.18
   3   0  -5    1.08    0.13
   3   0  -5    1.22    0.15
   3   0  -5    1.21    0.14
   3   0  -5    1.21    0.16
  -3   0   5    1.09    0.19
  -3   0   5    1.23    0.20
  -3   0   5    1.37    0.13
  -3   0   5    1.28    0.24
   3   0  -4   30.31    1.55
   3   0  -4   27.30    1.25
   3   0  -4   30.38    1.46
   3   0  -4   29.56    1.53
  -3   0   4   28.79    1.63
  -3   0   4   29.20    1.45
  -3   0   4   29.56    1.48
  -3   0   4   29.45    1.47
   3   0  -3   26.71    1.37
   3   0  -3   25.67    1.16
   3   0  -3   27.11    1.19
   3   0  -3   28.26    1.33
   3   0  -3   28.25    1.36
  -3   0   3   28.11    1.45
  -3   0   3   26.70    1.33
  -3   0   3   28.23    1.35
  -3   0   3   27.81    1.36
   3   0  -2   83.15    4.35
   3   0  -2   85.43    3.92
   3   0  -2   88.87    4.46
   3   0  -2   84.30    4.27
  -3   0   2   88.30    4.71
  -3   0   2   80.89    4.08
  -3   0   2   85.16    4.33
   3   0  -1    3.60    0.28
   3   0  -1    3.04    0.21
   3   0  -1    3.45    0.23
   3   0  -1    3.49    0.22
  -3   0   1    3.69    0.40
  -3   0   1    3.61    0.27
  -3   0   1    3.57    0.26
   3   0   0    7.88    0.57
   3   0   0    7.89    0.42
   3   0   0    7.66    0.41
  -3   0   0    9.16    0.64
  -3   0   0    7.99    0.47
  -3   0   0    8.68    0.50
  -3   0   0    8.20    0.48
   3   0   1   12.58    0.69
   3   0   1   13.25    0.70
   3   0   1   13.17    0.73
   3   0   1   12.47    0.71
   3   0   1   12.76    0.64
  -3   0  -1   13.42    0.73
  -3   0  -1   14.00    0.76
  -3   0  -1   12.77    0.71
   3   0   2   15.59    0.85
   3   0   2   16.68    0.86
   3   0   2   17.75    0.95
   3   0   2   17.81    0.90
   3   0   2   16.74    0.85
   3   0   2   16.90    0.85
  -3   0  -2   17.82    1.05
  -3   0  -2   17.00    0.87
   3   0   3   11.25    0.64
   3   0   3   11.18    0.58
   3   0   3   12.09    0.81
   3   0   3   11.36    0.61
   3   0   3   11.48    0.61
   3   0   3   11.52    0.61
  -3   0  -3   10.81    0.48
  -3   0  -3   12.53    0.71
  -3   0  -3   11.58    0.63
   3   0   4  126.02    6.98
   3   0   4  109.49    5.88
   3   0   4  135.38    7.45
   3   0   4  128.79    7.06
  -3   0  -4  108.17    5.88
  -3   0  -4  138.68    7.59
  -3   0  -4  137.50    7.44
   3   0   5    2.20    0.19
   3   0   5    1.68    0.15
   3   0   5    2.14    0.25
   3   0   5    2.27    0.23
   3   0   5    2.13    0.20
  -3   0  -5    2.35    0.25
  -3   0  -5    2.17    0.35
  -3   0  -5    2.10    0.20
   3   0   6    0.18    0.14
   3   0   6    0.21    0.13
   3   0   6    0.19    0.11
  -3   0  -6    0.22    0.20
  -3   0  -6    0.20    0.15
  -3   0  -6    0.22    0.17
   3   0   7   12.70    0.88
   3   0   7   11.94    0.76
  -3   0  -7   12.34    0.83
   3   0   8    0.56    0.18
   3   0   8    0.66    0.20
  -3   0  -8    0.92    0.26
   3   0   9    2.55    0.29
   3   0   9    2.96    0.33
  -3   0  -9    2.63    0.38
   3   0  10   13.88    0.92
  -3   0 -10   11.74    0.77
  -3   0 -10   13.26    0.84
   3   0  11   62.18    3.65
  -3   0 -11   47.47    3.01
  -3   0 -11   59.03    3.35
   3   0  12    0.31    0.16
   3   0  12    0.22    0.14
   3   0  13    1.84    0.26
   3   0  13    1.54    0.31
   3   0  14    4.96    0.51
   3   0  14    3.53    0.37
   3   0  15    0.37    0.13
   3   0  15    0.16    0.12
   3   1 -18    0.04    0.08
   3   1 -18    0.03    0.08
  -3  -1  18   -0.00    0.04
   3   1 -17    1.84    0.26
   3   1 -17    2.05    0.26
   3   1 -16    0.14    0.14
   3   1 -16    0.12    0.22
  -3  -1  16    0.05    0.10
   3   1 -15   46.62    2.80
   3   1 -15   50.05    3.05
   3   1 -14    1.01    0.22
   3   1 -14    1.23    0.24
  -3  -1  14    0.46    0.18
   3   1 -13   15.58    1.01
   3   1 -13   16.45    1.06
   3   1 -12   18.32    1.12
   3   1 -12   19.95    1.22
   3   1 -11    2.32    0.26
   3   1 -11    2.49    0.32
  -3  -1  11    1.89    0.37
   3   1 -10   51.90    2.89
   3   1 -10   43.44    2.37
   3   1 -10   49.00    2.80
  -3  -1  10   39.13    2.18
  -3  -1  10   45.42    2.60
   3   1  -9    0.17    0.08
   3   1  -9    0.21    0.11
   3   1  -9    0.20    0.10
   3   1  -9    0.14    0.09
   3   1  -9    0.17    0.13
  -3  -1   9    0.11    0.15
  -3  -1   9    0.10    0.12
  -3  -1   9    0.11    0.08
   3   1  -8    6.55    0.39
   3   1  -8    6.57    0.43
   3   1  -8    6.52    0.41
   3   1  -8    6.08    0.40
   3   1  -8    6.84    0.45
  -3  -1   8    6.80    0.49
  -3  -1   8    6.63    0.43
  -3  -1   8    6.59    0.45
  -3  -1   8    6.43    0.40
  -3  -1   8    6.86    0.55
   3   1  -7    1.03    0.14
   3   1  -7    0.93    0.14
   3   1  -7    0.96    0.12
   3   1  -7    0.97    0.25
  -3  -1   7    0.95    0.21
  -3  -1   7    0.91    0.15
  -3  -1   7    0.82    0.15
  -3  -1   7    0.93    0.12
  -3  -1   7    1.00    0.17
   3   1  -6   46.59    2.40
   3   1  -6   42.88    2.25
   3   1  -6   44.06    2.24
   3   1  -6   47.13    2.43
   3   1  -6   48.94    2.48
  -3  -1   6   41.20    2.26
  -3  -1   6   47.95    2.50
  -3  -1   6   47.20    2.39
  -3  -1   6   44.94    2.22
  -3  -1   6   46.33    2.39
   3   1  -5   11.55    0.64
   3   1  -5   10.55    0.55
   3   1  -5   11.32    0.55
   3   1  -5   10.70    0.68
  -3  -1   5   10.69    0.67
  -3  -1   5   11.67    0.75
  -3  -1   5   10.81    0.57
  -3  -1   5   11.35    0.63
   3   1  -4   98.98    5.26
   3   1  -4   87.70    4.57
   3   1  -4  100.65    5.09
   3   1  -4  100.69    5.25
  -3  -1   4   99.03    5.35
  -3  -1   4   90.74    4.88
  -3  -1   4   92.68    5.01
  -3  -1   4   90.50    4.66
  -3  -1   4  104.40    5.48
   3   1  -3  143.54    7.84
   3   1  -3  141.70    7.84
   3   1  -3  137.84    7.17
   3   1  -3  144.71    7.54
   3   1  -3  142.42    7.65
  -3  -1   3  137.15    7.52
  -3  -1   3  142.65    7.75
  -3  -1   3  128.70    6.82
   3   1  -2   34.76    1.92
   3   1  -2   34.74    1.84
   3   1  -2   35.71    1.60
   3   1  -2   34.15    1.64
   3   1  -2   33.67    1.69
   3   1  -2   36.59    1.83
  -3  -1   2   35.18    1.60
  -3  -1   2   33.20    1.72
  -3  -1   2   34.74    1.87
  -3  -1   2   34.01    1.62
   3   1  -1    2.04    0.24
   3   1  -1    2.07    0.26
   3   1  -1    1.84    0.10
   3   1  -1    1.94    0.13
   3   1  -1    1.86    0.19
   3   1  -1    2.05    0.28
  -3  -1   1    1.90    0.12
  -3  -1   1    1.98    0.22
  -3  -1   1    2.21    0.32
  -3  -1   1    1.86    0.13
   3   1   0    9.08    0.69
   3   1   0    9.03    0.55
   3   1   0    7.68    0.36
   3   1   0    9.09    0.46
   3   1   0    8.76    0.50
   3   1   0    8.47    0.48
  -3  -1   0    8.25    0.38
  -3  -1   0    8.61    0.53
  -3  -1   0    8.92    0.53
  -3  -1   0    8.22    0.42
   3   1   1   33.51    1.79
   3   1   1   32.70    1.70
   3   1   1   30.17    1.41
   3   1   1   33.47    1.63
   3   1   1   32.71    1.66
   3   1   1   33.58    1.70
  -3  -1  -1   30.05    1.39
  -3  -1  -1   33.88    1.89
  -3  -1  -1   34.60    1.78
  -3  -1  -1   31.28    1.60
   3   1   2    8.70    0.56
   3   1   2    9.06    0.54
   3   1   2    9.57    0.51
   3   1   2    9.40    0.55
   3   1   2    9.34    0.62
  -3  -1  -2   10.11    0.62
  -3  -1  -2    9.77    0.57
  -3  -1  -2    8.96    0.50
   3   1   3   95.33    5.32
   3   1   3   99.95    5.54
   3   1   3  109.94    5.91
   3   1   3  113.95    6.17
   3   1   3  110.12    5.92
  -3  -1  -3  110.27    6.24
  -3  -1  -3  116.35    6.33
  -3  -1  -3  111.36    6.06
   3   1   4    1.39    0.25
   3   1   4    1.13    0.15
   3   1   4    1.28    0.15
   3   1   4    1.39    0.20
   3   1   4    1.36    0.27
  -3  -1  -4    1.51    0.22
  -3  -1  -4    1.45    0.19
  -3  -1  -4    1.38    0.27
   3   1   5    0.05    0.07
   3   1   5    0.03    0.07
   3   1   5    0.05    0.08
   3   1   5    0.04    0.11
  -3  -1  -5    0.10    0.12
  -3  -1  -5    0.12    0.15
  -3  -1  -5    0.09    0.10
   3   1   6   11.27    0.77
   3   1   6   11.40    0.71
  -3  -1  -6   11.32    0.73
   3   1   7   21.06    1.23
  -3  -1  -7   21.55    1.35
   3   1   8    4.34    0.50
  -3  -1  -8    4.30    0.38
   3   1   9   24.75    1.54
   3   1   9   25.37    1.51
  -3  -1  -9   22.23    1.34
   3   1  10    0.19    0.14
   3   1  10    0.15    0.16
   3   1  11    5.30    0.55
   3   1  11    5.80    0.60
   3   1  12    1.55    0.24
   3   1  12    1.68    0.25
   3   1  13    9.78    0.84
   3   1  13   11.48    0.72
   3   1  14    0.02    0.11
   3   1  14   -0.01    0.11
   3   2 -18    1.00    0.18
   3   2 -18    1.35    0.17
   3   2 -17    0.75    0.18
   3   2 -17    0.83    0.17
   3   2 -16    2.21    0.39
   3   2 -16    2.25    0.28
   3   2 -15    6.21    0.62
   3   2 -15    6.28    0.51
   3   2 -14    9.48    0.79
   3   2 -14    9.11    0.79
   3   2 -13    7.42    0.66
   3   2 -13    7.73    0.60
   3   2 -12    5.68    0.45
   3   2 -12    6.30    0.51
   3   2 -11    9.91    0.66
   3   2 -11   10.20    0.70
  -3  -2  11    8.41    0.60
   3   2 -10    0.09    0.12
   3   2 -10    0.07    0.20
  -3  -2  10    0.04    0.11
   3   2  -9    0.03    0.06
   3   2  -9   -0.03    0.09
   3   2  -9    0.02    0.09
  -3  -2   9    0.02    0.09
   3   2  -8    6.44    0.41
   3   2  -8    6.34    0.44
   3   2  -8    6.31    0.46
   3   2  -8    6.55    0.44
  -3  -2   8    6.84    0.49
   3   2  -7    0.49    0.12
   3   2  -7    0.47    0.14
   3   2  -7    0.50    0.23
   3   2  -7    0.50    0.22
  -3  -2   7    0.44    0.12
  -3  -2   7    0.52    0.16
  -3  -2   7    0.53    0.21
   3   2  -6    0.90    0.22
   3   2  -6    0.79    0.15
   3   2  -6    0.88    0.17
   3   2  -6    0.86    0.16
  -3  -2   6    0.83    0.13
  -3  -2   6    0.93    0.19
  -3  -2   6    0.93    0.16
   3   2  -5   50.18    2.73
   3   2  -5   47.84    2.67
   3   2  -5   46.77    2.39
   3   2  -5   52.03    2.70
  -3  -2   5   45.62    2.39
  -3  -2   5   51.32    2.87
  -3  -2   5   50.49    2.67
  -3  -2   5   50.62    2.64
   3   2  -4    7.77    0.60
   3   2  -4    7.65    0.68
   3   2  -4    7.07    0.37
   3   2  -4    7.35    0.45
   3   2  -4    7.30    0.53
  -3  -2   4    7.27    0.40
  -3  -2   4    7.61    0.51
  -3  -2   4    7.48    0.57
   3   2  -3    3.61    0.31
   3   2  -3    3.66    0.36
   3   2  -3    3.53    0.21
   3   2  -3    3.75    0.29
   3   2  -3    3.66    0.37
  -3  -2   3    3.62    0.25
  -3  -2   3    3.80    0.34
  -3  -2   3    3.59    0.29
   3   2  -2    5.59    0.43
   3   2  -2    5.24    0.43
   3   2  -2    4.97    0.29
   3   2  -2    5.39    0.37
   3   2  -2    5.48    0.37
  -3  -2   2    4.72    0.27
  -3  -2   2    5.30    0.40
  -3  -2   2    5.33    0.37
   3   2  -1   55.97    3.02
   3   2  -1   55.51    3.01
   3   2  -1   48.98    2.41
   3   2  -1   56.41    3.03
   3   2  -1   57.54    2.97
  -3  -2   1   47.91    2.65
  -3  -2   1   52.59    2.83
  -3  -2   1   55.27    2.90
   3   2   0    7.46    0.55
   3   2   0    7.41    0.52
   3   2   0    7.78    0.49
   3   2   0    7.45    0.47
  -3  -2   0    7.29    0.50
  -3  -2   0    7.41    0.55
   3   2   1   11.53    0.76
   3   2   1   12.28    0.85
   3   2   1   12.00    0.69
   3   2   1   11.71    0.67
  -3  -2  -1   12.01    0.74
  -3  -2  -1   12.38    0.71
   3   2   2    0.80    0.21
   3   2   2    0.91    0.27
   3   2   2    0.96    0.27
   3   2   2    0.97    0.25
  -3  -2  -2    0.87    0.30
  -3  -2  -2    0.91    0.16
   3   2   3    0.06    0.14
   3   2   3    0.38    0.12
   3   2   3    0.06    0.13
  -3  -2  -3   -0.02    0.14
   3   2   4   10.19    0.76
   3   2   4   10.03    0.77
  -3  -2  -4    9.60    0.67
   3   2   5   10.04    0.64
   3   2   5   10.65    0.70
  -3  -2  -5    9.84    0.68
   3   2   6    4.50    0.35
   3   2   6    5.66    0.47
  -3  -2  -6    5.26    0.44
   3   2   7    4.96    0.43
   3   2   7    7.27    0.55
  -3  -2  -7    6.52    0.57
   3   2   8    1.15    0.21
   3   2   8    1.88    0.28
   3   2   9    6.91    0.66
   3   2   9   13.17    0.83
   3   2  10    0.85    0.27
   3   2  10    1.81    0.38
   3   2  11    4.18    0.68
   3   2  11   14.45    0.84
   3   2  12    0.07    0.11
   3   2  12    0.86    0.23
   3   2  13    2.57    0.26
   3   3 -17    7.39    0.54
   3   3 -17    7.85    0.52
   3   3 -16    9.77    0.68
   3   3 -16   10.41    0.68
   3   3 -15    0.91    0.20
   3   3 -15    0.91    0.29
   3   3 -14   11.94    0.80
   3   3 -14   13.00    0.86
   3   3 -13   13.58    0.89
   3   3 -13   14.32    0.93
   3   3 -12    0.26    0.16
   3   3 -12    0.28    0.17
  -3  -3  12    0.18    0.25
   3   3 -11    9.17    0.65
   3   3 -11    9.08    0.63
  -3  -3  11    8.99    0.69
   3   3 -10    1.65    0.25
   3   3 -10    1.89    0.25
  -3  -3  10    1.73    0.28
   3   3  -9    0.02    0.11
   3   3  -9    0.03    0.11
   3   3  -9    0.05    0.11
  -3  -3   9   -0.01    0.13
   3   3  -8   14.89    0.88
   3   3  -8   17.33    1.09
  -3  -3   8   15.78    1.04
  -3  -3   8   17.82    1.11
   3   3  -7    0.75    0.23
   3   3  -7    0.75    0.16
  -3  -3   7    0.66    0.21
  -3  -3   7    0.77    0.34
   3   3  -6   15.82    1.01
   3   3  -6   14.57    0.85
   3   3  -6   16.27    0.92
  -3  -3   6   14.01    0.87
  -3  -3   6   17.47    1.20
   3   3  -5   26.34    1.56
   3   3  -5   24.46    1.30
   3   3  -5   26.52    1.43
  -3  -3   5   23.45    1.29
  -3  -3   5   27.04    1.69
   3   3  -4   41.75    2.29
   3   3  -4   39.33    2.10
   3   3  -4   42.13    2.32
  -3  -3   4   36.19    2.01
  -3  -3   4   43.94    2.46
   3   3  -3   13.12    0.84
   3   3  -3   12.91    0.75
  -3  -3   3   12.62    0.82
   3   3  -2    5.58    0.47
   3   3  -2    5.34    0.39
  -3  -3   2    5.22    0.45
   3   3  -1   69.44    3.95
   3   3  -1   70.60    3.85
  -3  -3   1   69.22    4.04
   3   3   0    4.50    0.46
   3   3   0    4.66    0.38
  -3  -3   0    4.72    0.44
   3   3   1    3.12    0.39
   3   3   1    3.57    0.45
  -3  -3  -1    3.50    0.51
   3   3   2   19.73    1.26
   3   3   2   22.19    1.29
  -3  -3  -2   20.40    1.28
   3   3   3    9.41    0.71
   3   3   3    9.80    0.67
  -3  -3  -3    8.52    0.66
   3   3   4    1.10    0.35
   3   3   4    1.09    0.25
  -3  -3  -4    0.85    0.22
   3   3   5   30.05    1.74
   3   3   5   32.68    2.03
  -3  -3  -5   26.84    1.64
   3   3   6    4.22    0.42
   3   3   6    7.39    0.69
   3   3   7    3.98    0.55
   3   3   8    0.42    0.30
   3   3   9    5.56    0.47
   3   3  10    1.11    0.21
   3   3  11   16.19    0.99
   3   3  12   19.28    1.20
   3   4 -16    0.03    0.08
   3   4 -16    0.03    0.10
  -3  -4  16    0.01    0.05
   3   4 -15    0.55    0.22
   3   4 -15    0.57    0.13
  -3  -4  15    0.17    0.14
   3   4 -14    0.04    0.10
   3   4 -14    0.01    0.15
  -3  -4  14    0.00    0.11
   3   4 -13   22.03    1.34
   3   4 -13   21.54    1.30
  -3  -4  13   15.49    1.30
   3   4 -12   18.79    1.20
   3   4 -12   18.64    1.15
  -3  -4  12   18.55    1.25
   3   4 -11    0.07    0.13
   3   4 -11    0.06    0.19
  -3  -4  11    0.03    0.25
   3   4 -10    0.67    0.19
   3   4 -10    0.66    0.18
  -3  -4  10    0.62    0.36
   3   4  -9    0.61    0.17
  -3  -4   9    0.55    0.18
  -3  -4   9    0.57    0.38
   3   4  -8    0.40    0.14
   3   4  -8    0.47    0.16
  -3  -4   8    0.49    0.16
  -3  -4   8    0.51    0.37
   3   4  -7    2.42    0.27
   3   4  -7    2.46    0.36
  -3  -4   7    2.12    0.25
  -3  -4   7    2.59    0.54
   3   4  -6   26.94    1.56
   3   4  -6   28.35    1.58
  -3  -4   6   23.31    1.41
  -3  -4   6   29.38    1.78
   3   4  -5    0.13    0.25
   3   4  -5    0.19    0.14
  -3  -4   5    0.15    0.20
   3   4  -4    0.49    0.21
   3   4  -4    0.53    0.17
  -3  -4   4    0.62    0.24
   3   4  -3    3.14    0.39
   3   4  -3    3.03    0.29
  -3  -4   3    2.98    0.54
   3   4  -2    1.74    0.32
   3   4  -2    1.59    0.23
  -3  -4   2    1.62    0.32
   3   4  -1   11.57    1.08
   3   4  -1   11.35    0.73
  -3  -4   1   11.72    1.01
   3   4   0    9.96    0.99
   3   4   0   10.07    0.79
  -3  -4   0    9.75    0.77
   3   4   1    9.48    0.96
   3   4   1   10.31    0.70
  -3  -4  -1    9.25    0.75
   3   4   2    4.05    0.65
   3   4   2    4.01    0.39
  -3  -4  -2    3.09    0.41
   3   4   3    6.62    0.58
   3   4   3    6.78    0.54
  -3  -4  -3    4.80    0.49
   3   4   4   13.22    0.92
   3   4   4   13.47    1.06
   3   4   5    0.17    0.14
   3   4   5    0.26    0.19
   3   4   6    0.89    0.28
   3   4   6    1.75    0.29
   3   4   7    0.15    0.17
   3   4   8    0.58    0.30
   3   4   9    8.42    0.59
   3   4  10    4.26    0.44
   3   5 -15    5.78    0.38
  -3  -5  15    1.99    0.44
   3   5 -14    4.45    0.40
  -3  -5  14    5.53    0.61
   3   5 -13    2.95    0.38
   3   5 -13    2.19    0.25
  -3  -5  13    2.62    0.49
   3   5 -12    5.34    0.54
   3   5 -12    4.44    0.46
  -3  -5  12    5.49    0.54
   3   5 -11    3.50    0.36
   3   5 -11    3.25    0.31
  -3  -5  11    3.93    0.46
   3   5 -10    4.25    0.41
   3   5 -10    4.13    0.36
  -3  -5  10    5.03    0.53
   3   5  -9    0.03    0.10
  -3  -5   9    0.05    0.12
  -3  -5   9    0.08    0.26
   3   5  -8   16.26    1.10
   3   5  -8   18.00    1.14
  -3  -5   8   15.79    1.17
  -3  -5   8   20.69    1.33
   3   5  -7    7.88    0.70
   3   5  -7    8.05    0.55
  -3  -5   7    9.14    0.77
   3   5  -6   17.95    1.25
   3   5  -6   17.02    1.02
  -3  -5   6   18.88    1.27
   3   5  -5   30.25    1.81
   3   5  -5   29.43    1.68
  -3  -5   5   30.05    2.06
   3   5  -4    2.02    0.32
   3   5  -4    2.02    0.25
  -3  -5   4    1.84    0.37
   3   5  -3   12.38    0.88
   3   5  -3   11.76    0.75
  -3  -5   3   12.13    1.08
   3   5  -2    1.20    0.46
   3   5  -2    1.02    0.29
  -3  -5   2    0.96    0.30
   3   5  -1    0.17    0.23
   3   5  -1    0.19    0.14
  -3  -5   1    0.21    0.20
   3   5   0    1.56    0.35
   3   5   0    1.55    0.24
  -3  -5   0    1.01    0.29
   3   5   1    4.49    0.51
   3   5   1    4.40    0.53
   3   5   2    2.40    0.52
   3   5   2    2.33    0.31
   3   5   3    0.24    0.19
   3   5   3    0.29    0.18
   3   5   4    1.55    0.26
   3   5   4    1.88    0.40
   3   5   5    0.22    0.14
   3   5   5    0.37    0.27
   3   5   6    0.05    0.08
   3   5   6    0.19    0.21
   3   5   7    0.78    0.18
   3   5   8    0.14    0.11
  -3  -6  13    7.88    0.87
   3   6 -12    0.30    0.15
  -3  -6  12    0.31    0.28
   3   6 -11    1.11    0.18
  -3  -6  11    1.43    0.41
  -3  -6  10    0.12    0.28
  -3  -6   9    3.07    0.41
   3   6  -8    0.03    0.13
  -3  -6   8    0.06    0.16
   3   6  -7    3.69    0.38
   3   6  -7    2.97    0.31
  -3  -6   7    5.10    0.68
   3   6  -6   19.56    1.35
  -3  -6   6   19.94    1.34
   3   6  -5    0.01    0.13
   3   6  -5    0.03    0.08
  -3  -6   5    0.05    0.24
   3   6  -4    3.20    0.37
   3   6  -4    2.38    0.26
  -3  -6   4    2.51    0.43
   3   6  -3   10.25    0.75
   3   6  -3    8.06    0.59
  -3  -6   3    6.90    0.75
   3   6  -2    1.22    0.42
   3   6  -2    1.04    0.27
  -3  -6   2    0.60    0.25
   3   6  -1    1.80    0.44
   3   6  -1    1.60    0.23
  -3  -6   1    0.71    0.25
   3   6   0   18.56    1.34
   3   6   0   15.94    1.11
   3   6   1    0.90    0.35
   3   6   1    0.64    0.18
   3   6   2    5.93    0.50
   3   6   2    5.22    0.53
   3   6   3    5.61    0.46
   3   6   3    4.55    0.42
   3   6   4    0.21    0.12
   3   6   4    0.24    0.18
   3   6   5    0.33    0.14
  -3  -7   9    7.12    0.75
  -3  -7   8    0.68    0.34
   3   7  -7    1.07    0.28
  -3  -7   7    3.32    0.42
   3   7  -6    6.84    0.73
  -3  -7   6    8.24    0.94
   3   7  -5    0.01    0.16
  -3  -7   5    0.03    0.11
   3   7  -4    0.38    0.16
  -3  -7   4    0.07    0.14
   3   7  -3    0.13    0.20
  -3  -7   3    0.01    0.13
   3   7  -2    6.53    0.54
   3   7  -1    1.44    0.25
   3   7   0    3.89    0.48
   4  -9  -5    2.86    0.33
  -4   9   5    4.06    0.76
   4  -9  -4    3.81    0.43
  -4   9   4    4.55    0.53
   4  -9  -3   12.24    1.13
  -4   9   3   12.17    0.96
   4  -9  -2    3.44    0.38
  -4   9   2    3.62    0.46
   4  -9  -1    3.61    0.38
  -4   9   1    4.08    0.47
   4  -9   0    0.87    0.23
  -4   9   0    0.80    0.24
   4  -9   1    6.80    0.71
   4  -9   2    1.38    0.25
   4  -9   3    6.75    0.60
   4  -9   4    1.93    0.27
   4  -9   5    2.17    0.28
   4  -9   6    1.24    0.21
   4  -9   7    0.72    0.17
   4  -8  -8    0.07    0.12
   4  -8  -7    0.08    0.19
   4  -8  -7    0.04    0.14
   4  -8  -6    0.59    0.27
   4  -8  -6    0.45    0.23
   4  -8  -5   15.45    1.13
   4  -8  -5   14.87    1.35
   4  -8  -4    3.73    0.71
   4  -8  -4    3.33    0.40
   4  -8  -3    9.84    0.83
   4  -8  -3    9.02    0.72
   4  -8  -2    5.83    0.61
   4  -8  -2    6.59    0.58
   4  -8  -1    0.14    0.19
   4  -8  -1    0.00    0.14
   4  -8   0    4.96    0.73
   4  -8   0    5.10    0.48
   4  -8   1    5.85    0.59
   4  -8   1    6.87    0.53
   4  -8   2    0.16    0.15
   4  -8   2    0.18    0.14
   4  -8   3    0.04    0.18
   4  -8   4   11.78    0.91
   4  -8   5    3.10    0.42
   4  -8   6    0.03    0.10
   4  -8   7    0.19    0.13
   4  -8   8    0.86    0.18
   4  -8   8    0.51    0.26
   4  -8   9    1.74    0.28
   4  -8  10   10.43    0.87
   4  -8  11    5.57    0.49
   4  -8  12    6.40    0.57
   4  -7 -11    3.49    0.40
   4  -7 -10    4.66    0.44
   4  -7 -10    4.29    0.40
   4  -7  -9    3.47    0.39
   4  -7  -9    2.85    0.35
   4  -7  -8    0.71    0.24
   4  -7  -8    0.58    0.23
   4  -7  -7   15.33    1.05
   4  -7  -7   14.58    1.11
   4  -7  -6    0.88    0.30
   4  -7  -6    0.97    0.29
   4  -7  -5   10.31    0.83
   4  -7  -5    8.70    0.68
   4  -7  -4   14.13    1.05
   4  -7  -4   14.38    1.02
   4  -7  -3   14.27    1.08
   4  -7  -3   14.95    1.03
   4  -7  -2    0.18    0.24
   4  -7  -2    0.19    0.15
   4  -7  -1    1.43    0.34
   4  -7  -1    1.34    0.23
   4  -7   0    1.10    0.29
   4  -7   0    1.07    0.22
   4  -7   1    3.47    0.40
   4  -7   1    3.41    0.33
   4  -7   2    1.39    0.24
   4  -7   2    1.59    0.22
   4  -7   3   11.98    0.76
   4  -7   4    3.14    0.30
   4  -7   5    3.88    0.33
   4  -7   5    2.26    0.41
   4  -7   6    0.19    0.18
   4  -7   6    0.07    0.14
   4  -7   7    0.06    0.11
   4  -7   7    0.01    0.20
   4  -7   8    0.73    0.18
   4  -7   8    0.72    0.22
   4  -7   9    2.28    0.33
   4  -7  11    0.15    0.15
   4  -7  12    0.40    0.17
   4  -7  13    4.93    0.53
   4  -6 -13    3.41    0.30
   4  -6 -12    2.45    0.34
  -4   6  12    1.40    0.33
   4  -6 -11    2.36    0.38
   4  -6 -11    2.35    0.31
   4  -6 -10    0.05    0.11
   4  -6 -10    0.02    0.20
  -4   6  10   -0.01    0.13
   4  -6  -9    1.14    0.25
   4  -6  -9    0.85    0.38
  -4   6   9    0.32    0.25
   4  -6  -8    5.05    0.66
   4  -6  -8    4.55    0.70
   4  -6  -7   34.77    2.15
   4  -6  -7   38.05    2.43
   4  -6  -6   20.07    1.33
   4  -6  -6   17.85    1.18
   4  -6  -5   17.97    1.25
   4  -6  -5   18.48    1.34
   4  -6  -4    0.55    0.42
   4  -6  -4    0.45    0.18
   4  -6  -3    5.53    0.56
   4  -6  -3    5.21    0.43
   4  -6  -2    2.58    0.39
   4  -6  -2    2.59    0.28
   4  -6  -1    1.30    0.30
   4  -6  -1    1.24    0.19
   4  -6   0    7.42    0.75
   4  -6   0    7.09    0.48
   4  -6   1   23.29    1.45
   4  -6   1   23.08    1.31
   4  -6   2    1.72    0.25
   4  -6   2    1.76    0.27
   4  -6   3   14.00    0.81
   4  -6   4   11.42    0.68
   4  -6   4   10.82    0.72
   4  -6   5    0.69    0.22
   4  -6   5    0.63    0.19
   4  -6   6    9.98    0.62
   4  -6   6   10.71    0.77
   4  -6   7    2.17    0.33
   4  -6   8    1.63    0.43
   4  -6   9    2.59    0.35
   4  -6  10    1.68    0.42
   4  -6  11    0.74    0.22
   4  -6  12    0.86    0.33
   4  -6  13    2.16    0.40
   4  -6  14    0.27    0.23
   4  -5 -14   11.66    0.70
  -4   5  14    5.49    0.69
   4  -5 -13    0.13    0.13
  -4   5  13    0.09    0.12
   4  -5 -12    2.64    0.37
   4  -5 -12    3.55    0.37
  -4   5  12    3.20    0.46
   4  -5 -11    3.73    0.36
   4  -5 -11    3.43    0.51
  -4   5  11    3.23    0.38
   4  -5 -10    1.89    0.28
   4  -5 -10    1.44    0.41
  -4   5  10    1.28    0.30
   4  -5  -9    0.32    0.19
   4  -5  -9    0.26    0.30
  -4   5   9    0.14    0.18
   4  -5  -8   15.99    1.07
   4  -5  -8   17.33    1.38
  -4   5   8   15.09    1.05
   4  -5  -7    0.41    0.33
   4  -5  -7    0.24    0.16
  -4   5   7    0.15    0.17
   4  -5  -6    5.96    0.55
   4  -5  -6    5.89    0.50
  -4   5   6    5.53    0.48
   4  -5  -5   32.96    2.15
   4  -5  -5   32.04    1.84
  -4   5   5   30.22    1.85
   4  -5  -4   29.86    1.80
   4  -5  -4   28.29    1.65
   4  -5  -4   26.99    1.50
   4  -5  -3    1.94    0.33
   4  -5  -3    1.77    0.26
   4  -5  -3    1.92    0.20
  -4   5   3    1.70    0.27
   4  -5  -2    2.36    0.33
   4  -5  -2    2.12    0.20
   4  -5  -2    2.19    0.20
  -4   5   2    2.38    0.28
   4  -5  -1    0.41    0.31
   4  -5  -1    0.32    0.10
   4  -5  -1    0.38    0.16
  -4   5   1    0.35    0.10
  -4   5   1    0.39    0.10
   4  -5   0    6.64    0.52
   4  -5   0    6.24    0.43
   4  -5   0    6.28    0.38
  -4   5   0    7.54    0.51
  -4   5   0    6.83    0.43
  -4   5   0    6.71    0.41
   4  -5   1    7.20    0.52
   4  -5   1    7.18    0.43
   4  -5   1    6.69    0.40
  -4   5  -1    7.51    0.56
  -4   5  -1    7.18    0.43
  -4   5  -1    7.78    0.52
   4  -5   2   40.44    2.39
   4  -5   2   38.51    2.02
   4  -5   2   40.74    2.18
   4  -5   2   41.96    2.26
  -4   5  -2   42.63    2.30
  -4   5  -2   42.54    2.29
  -4   5  -2   43.78    2.35
  -4   5  -2   44.73    2.33
   4  -5   3    0.14    0.14
   4  -5   3    0.13    0.11
   4  -5   3    0.18    0.17
   4  -5   3    0.18    0.13
  -4   5  -3    0.12    0.11
  -4   5  -3    0.15    0.12
  -4   5  -3    0.12    0.17
  -4   5  -3    0.14    0.09
   4  -5   4    0.06    0.11
   4  -5   4    0.05    0.12
   4  -5   5    4.99    0.43
   4  -5   5    4.94    0.35
   4  -5   6    0.10    0.15
   4  -5   6    0.09    0.10
   4  -5   7    0.16    0.25
   4  -5   7    0.05    0.10
   4  -5   8   71.21    4.14
   4  -5   8   62.09    3.57
   4  -5   9    9.61    0.72
   4  -5   9    7.74    0.60
   4  -5  10    0.06    0.19
   4  -5  10    0.31    0.15
   4  -5  11    2.65    0.34
   4  -5  11    2.20    0.32
   4  -5  12    0.27    0.18
   4  -5  12    0.24    0.16
   4  -5  13    0.91    0.22
   4  -5  13    0.68    0.27
   4  -5  14    2.68    0.28
   4  -5  14    1.12    0.24
   4  -5  15    4.75    0.40
   4  -4 -16    0.84    0.20
  -4   4  16    0.55    0.15
   4  -4 -15    1.27    0.28
   4  -4 -15    1.08    0.21
  -4   4  15    1.34    0.33
   4  -4 -14    7.42    0.64
   4  -4 -14    7.11    0.56
  -4   4  14    8.42    0.64
   4  -4 -13    7.04    0.55
   4  -4 -13    7.06    0.59
  -4   4  13    8.16    0.65
   4  -4 -12   12.24    0.84
   4  -4 -12   11.86    0.79
  -4   4  12   14.60    0.98
   4  -4 -11    0.40    0.16
   4  -4 -11    0.33    0.29
   4  -4 -11    0.37    0.14
  -4   4  11    0.38    0.24
   4  -4 -10    4.05    0.38
   4  -4 -10    3.32    0.39
   4  -4 -10    3.29    0.38
  -4   4  10    3.88    0.64
   4  -4  -9    5.79    0.48
   4  -4  -9    4.49    0.46
   4  -4  -9    4.55    0.36
  -4   4   9    5.96    0.75
   4  -4  -8    4.13    0.41
   4  -4  -8    4.82    0.65
  -4   4   8    4.26    0.60
   4  -4  -7    3.47    0.39
   4  -4  -7    3.57    0.37
  -4   4   7    3.28    0.36
   4  -4  -6   39.46    2.45
   4  -4  -6   38.13    2.14
  -4   4   6   39.88    2.24
   4  -4  -5    9.02    0.66
   4  -4  -5    8.30    0.52
   4  -4  -5    8.57    0.63
  -4   4   5    7.90    0.61
   4  -4  -4    0.15    0.26
   4  -4  -4    0.10    0.07
   4  -4  -4    0.09    0.10
  -4   4   4    0.18    0.23
  -4   4   4    0.09    0.15
   4  -4  -3    5.94    0.49
   4  -4  -3    5.46    0.37
   4  -4  -3    5.73    0.37
  -4   4   3    6.41    0.60
  -4   4   3    5.27    0.39
   4  -4  -2    0.72    0.21
   4  -4  -2    0.66    0.09
   4  -4  -2    0.75    0.19
  -4   4   2    0.79    0.27
  -4   4   2    0.64    0.10
  -4   4   2    0.76    0.19
   4  -4  -1   18.35    1.11
   4  -4  -1   18.90    0.95
   4  -4  -1   19.09    0.99
  -4   4   1   21.85    1.20
  -4   4   1   20.36    1.01
  -4   4   1   21.46    1.12
   4  -4   0   10.19    0.67
   4  -4   0   10.18    0.51
   4  -4   0   10.32    0.54
   4  -4   0   10.72    0.59
  -4   4   0   11.89    0.76
  -4   4   0   10.41    0.57
  -4   4   0   11.19    0.60
  -4   4   0   11.33    0.62
   4  -4   1   23.11    1.33
   4  -4   1   22.72    1.15
   4  -4   1   23.69    1.22
   4  -4   1   24.44    1.33
  -4   4  -1   25.34    1.35
  -4   4  -1   22.42    1.22
  -4   4  -1   25.81    1.43
  -4   4  -1   27.12    1.40
   4  -4   2   11.45    0.76
   4  -4   2   12.08    0.75
   4  -4   2   11.47    0.64
  -4   4  -2   12.28    0.66
  -4   4  -2   12.21    0.73
  -4   4  -2   13.35    0.74
   4  -4   3    3.06    0.25
   4  -4   3    3.61    0.30
   4  -4   3    3.61    0.27
  -4   4  -3    3.28    0.26
  -4   4  -3    3.59    0.33
  -4   4  -3    3.75    0.29
   4  -4   4   11.29    0.71
   4  -4   4   11.66    0.67
  -4   4  -4   12.73    0.84
  -4   4  -4   12.19    0.72
   4  -4   5    0.09    0.13
   4  -4   5    0.08    0.10
   4  -4   6    0.22    0.17
   4  -4   6    0.21    0.13
   4  -4   7   18.33    1.13
   4  -4   7   14.54    0.90
   4  -4   8    2.21    0.47
   4  -4   8    2.24    0.29
   4  -4   9   16.24    1.07
   4  -4   9   15.22    1.02
   4  -4  10    3.52    0.54
   4  -4  10    2.99    0.37
   4  -4  11    1.42    0.28
   4  -4  11    1.33    0.28
   4  -4  12    2.44    0.33
   4  -4  12    2.24    0.32
   4  -4  13    0.61    0.20
   4  -4  13    0.63    0.20
   4  -4  14    1.48    0.22
   4  -4  14    0.98    0.20
   4  -4  15    6.33    0.52
   4  -4  15    6.52    0.53
   4  -3 -16    2.99    0.29
   4  -3 -16    3.39    0.28
  -4   3  16    3.31    0.35
   4  -3 -15   10.68    0.72
   4  -3 -15   12.12    0.76
  -4   3  15   12.60    1.00
   4  -3 -14    1.40    0.35
   4  -3 -14    1.77    0.24
  -4   3  14    1.64    0.32
   4  -3 -13    0.14    0.15
   4  -3 -13    0.15    0.13
  -4   3  13    0.12    0.19
   4  -3 -12    3.84    0.51
   4  -3 -12    4.50    0.38
  -4   3  12    4.78    0.52
   4  -3 -11    1.19    0.21
   4  -3 -11    1.15    0.25
   4  -3 -11    1.15    0.20
  -4   3  11    1.27    0.32
   4  -3 -10   17.03    1.13
   4  -3 -10   14.76    0.99
   4  -3 -10   17.19    1.09
  -4   3  10   18.75    1.45
   4  -3  -9    1.22    0.34
   4  -3  -9    0.96    0.22
   4  -3  -9    1.04    0.18
  -4   3   9    1.23    0.42
   4  -3  -8   11.32    0.86
   4  -3  -8   11.77    0.79
   4  -3  -8   10.33    0.63
  -4   3   8   11.62    0.77
   4  -3  -7    3.27    0.45
   4  -3  -7    3.15    0.30
   4  -3  -7    2.84    0.26
   4  -3  -7    2.96    0.31
  -4   3   7    3.64    0.35
  -4   3   7    3.34    0.31
   4  -3  -6   54.39    3.00
   4  -3  -6   52.67    2.79
   4  -3  -6   49.14    2.69
   4  -3  -6   50.99    2.82
   4  -3  -6   44.29    2.37
  -4   3   6   54.59    2.95
  -4   3   6   53.68    2.95
  -4   3   6   51.29    2.63
   4  -3  -5   28.85    1.62
   4  -3  -5   26.98    1.37
   4  -3  -5   26.65    1.40
   4  -3  -5   24.33    1.27
  -4   3   5   27.86    1.53
  -4   3   5   26.02    1.30
   4  -3  -4   13.88    0.98
   4  -3  -4   12.55    0.66
   4  -3  -4   12.95    0.71
   4  -3  -4   11.77    0.66
  -4   3   4   13.46    0.80
  -4   3   4   13.02    0.70
  -4   3   4   13.69    0.75
  -4   3   4   12.38    0.64
   4  -3  -3    6.41    0.48
   4  -3  -3    5.54    0.31
   4  -3  -3    5.77    0.36
  -4   3   3    6.34    0.45
  -4   3   3    6.16    0.35
  -4   3   3    6.43    0.40
  -4   3   3    5.52    0.31
   4  -3  -2    3.54    0.34
   4  -3  -2    3.21    0.17
   4  -3  -2    3.29    0.24
  -4   3   2    3.61    0.41
  -4   3   2    2.92    0.24
  -4   3   2    2.95    0.20
  -4   3   2    3.60    0.22
  -4   3   2    3.71    0.27
   4  -3  -1   24.68    1.52
   4  -3  -1   24.86    1.22
   4  -3  -1   24.05    1.23
  -4   3   1   26.07    1.37
  -4   3   1   22.69    1.07
  -4   3   1   23.65    1.28
  -4   3   1   25.51    1.31
   4  -3   0   10.69    0.80
   4  -3   0   11.85    0.67
   4  -3   0   11.33    0.62
  -4   3   0   11.70    0.72
  -4   3   0   10.93    0.69
  -4   3   0   11.43    0.63
   4  -3   1  126.02    7.36
   4  -3   1  142.69    7.89
   4  -3   1  152.38    8.36
  -4   3  -1  136.18    7.56
  -4   3  -1  131.33    7.55
  -4   3  -1  156.29    8.52
   4  -3   2   13.11    0.75
   4  -3   2   13.24    0.74
   4  -3   2   13.71    0.75
  -4   3  -2   14.60    0.76
  -4   3  -2   14.58    0.86
  -4   3  -2   14.42    0.80
   4  -3   3    2.71    0.27
   4  -3   3    3.03    0.27
   4  -3   3    3.13    0.27
  -4   3  -3    3.36    0.26
  -4   3  -3    3.51    0.33
  -4   3  -3    3.20    0.28
   4  -3   4   12.67    0.77
   4  -3   4   13.77    0.87
  -4   3  -4   14.97    0.91
  -4   3  -4   13.74    0.79
   4  -3   5    7.64    0.54
   4  -3   5    8.06    0.52
   4  -3   6   14.83    0.92
   4  -3   6   15.16    0.90
   4  -3   7   17.46    1.21
   4  -3   7   17.92    1.09
   4  -3   8   40.98    2.36
   4  -3   8   39.32    2.29
   4  -3   9    0.08    0.16
   4  -3   9    0.09    0.17
   4  -3  10    4.79    0.46
   4  -3  10    4.29    0.45
   4  -3  11    5.40    0.63
   4  -3  11    5.41    0.50
   4  -3  12    1.21    0.24
   4  -3  12    1.23    0.26
   4  -3  13    8.06    0.61
   4  -3  13    8.77    0.64
   4  -3  14   20.52    1.37
   4  -3  14   13.03    0.89
   4  -3  15    0.50    0.15
  -4   3 -15    0.33    0.17
   4  -2 -17   11.86    0.74
   4  -2 -17   14.32    0.83
  -4   2  17   12.45    0.91
   4  -2 -16    2.40    0.27
   4  -2 -16    3.02    0.30
  -4   2  16    2.79    0.34
   4  -2 -15    9.90    0.69
   4  -2 -15   10.89    0.82
  -4   2  15   10.86    0.80
   4  -2 -14   21.19    1.42
   4  -2 -14   24.02    1.53
  -4   2  14   23.22    1.62
   4  -2 -13    0.45    0.18
   4  -2 -13    0.67    0.29
  -4   2  13    0.50    0.40
   4  -2 -12   20.47    1.38
   4  -2 -12   23.95    1.52
  -4   2  12   24.05    1.54
   4  -2 -11    0.26    0.20
   4  -2 -11    0.27    0.15
   4  -2 -11    0.26    0.16
  -4   2  11    0.18    0.25
   4  -2 -10   14.95    0.91
   4  -2 -10   13.14    0.85
   4  -2 -10   15.55    0.93
  -4   2  10   16.37    1.09
   4  -2  -9    0.57    0.16
   4  -2  -9    0.44    0.16
   4  -2  -9    0.56    0.16
  -4   2   9    0.67    0.23
   4  -2  -8  114.22    6.40
   4  -2  -8   97.23    5.57
   4  -2  -8   97.53    5.42
   4  -2  -8  113.13    6.24
  -4   2   8  112.68    6.44
  -4   2   8  114.16    6.26
   4  -2  -7   17.86    1.04
   4  -2  -7   17.66    1.04
   4  -2  -7   15.90    0.86
   4  -2  -7   16.86    0.95
   4  -2  -7   17.24    0.95
  -4   2   7   18.12    1.11
  -4   2   7   18.68    1.04
  -4   2   7   18.66    1.06
   4  -2  -6    3.36    0.32
   4  -2  -6    2.91    0.21
   4  -2  -6    2.69    0.25
   4  -2  -6    3.27    0.28
   4  -2  -6    2.98    0.24
  -4   2   6    3.20    0.40
  -4   2   6    3.18    0.36
  -4   2   6    3.18    0.23
   4  -2  -5   44.79    2.39
   4  -2  -5   41.87    2.05
   4  -2  -5   37.31    1.90
   4  -2  -5   41.19    2.12
   4  -2  -5   41.97    2.12
  -4   2   5   42.98    2.30
  -4   2   5   44.29    2.28
  -4   2   5   42.15    2.11
   4  -2  -4   24.38    1.44
   4  -2  -4   22.22    1.02
   4  -2  -4   23.24    1.20
   4  -2  -4   22.75    1.18
  -4   2   4   24.89    1.46
  -4   2   4   23.32    1.20
  -4   2   4   22.10    1.13
   4  -2  -3    4.08    0.35
   4  -2  -3    3.66    0.27
   4  -2  -3    3.64    0.22
  -4   2   3    4.11    0.45
  -4   2   3    3.33    0.22
  -4   2   3    4.03    0.37
  -4   2   3    3.86    0.22
   4  -2  -2    6.23    0.56
   4  -2  -2    5.99    0.44
   4  -2  -2    5.80    0.34
  -4   2   2    6.51    0.43
  -4   2   2    6.50    0.36
  -4   2   2    6.23    0.38
   4  -2  -1   60.96    3.32
   4  -2  -1   70.35    3.61
   4  -2  -1   66.75    3.30
   4  -2  -1   64.98    3.17
  -4   2   1   74.01    3.85
  -4   2   1   67.73    3.51
   4  -2   0   10.08    0.62
   4  -2   0   11.74    0.63
   4  -2   0   11.85    0.73
   4  -2   0   10.57    0.50
   4  -2   0   11.19    0.54
  -4   2   0   11.90    0.74
  -4   2   0   11.50    0.63
   4  -2   1    1.79    0.21
   4  -2   1    2.24    0.21
   4  -2   1    2.20    0.22
   4  -2   1    1.96    0.12
   4  -2   1    1.98    0.12
  -4   2  -1    2.12    0.26
  -4   2  -1    2.23    0.22
   4  -2   2    4.79    0.33
   4  -2   2    5.13    0.46
   4  -2   2    5.15    0.35
   4  -2   2    4.45    0.24
   4  -2   2    4.25    0.26
  -4   2  -2    5.07    0.31
  -4   2  -2    5.43    0.41
  -4   2  -2    5.05    0.35
   4  -2   3    0.58    0.16
   4  -2   3    0.70    0.18
   4  -2   3    0.70    0.16
   4  -2   3    0.71    0.10
   4  -2   3    0.55    0.10
  -4   2  -3    0.68    0.10
  -4   2  -3    0.99    0.20
  -4   2  -3    0.66    0.16
   4  -2   4   29.20    1.60
   4  -2   4   25.29    1.25
   4  -2   4   23.54    1.22
  -4   2  -4   29.74    1.75
  -4   2  -4   29.67    1.57
   4  -2   5   32.58    1.83
   4  -2   5   34.23    1.86
   4  -2   6    0.48    0.18
   4  -2   7    3.80    0.37
   4  -2   7    3.97    0.39
   4  -2   8   25.10    1.61
   4  -2   8   25.00    1.51
   4  -2   9    1.29    0.24
   4  -2   9    1.16    0.28
   4  -2  10    0.52    0.31
   4  -2  10    0.74    0.25
   4  -2  11    2.35    0.30
   4  -2  12    3.98    0.38
   4  -2  12    4.43    0.42
   4  -2  13    2.49    0.31
  -4   2 -13    3.80    0.34
   4  -2  14   14.77    0.90
  -4   2 -14   10.25    0.77
   4  -2  15    3.16    0.29
   4  -1 -18    0.54    0.13
  -4   1  18    0.19    0.12
   4  -1 -17    3.69    0.41
   4  -1 -17    4.45    0.36
  -4   1  17    3.55    0.46
   4  -1 -16   11.57    0.86
   4  -1 -16   14.59    0.88
  -4   1  16    9.09    0.89
   4  -1 -15    3.22    0.44
   4  -1 -15    3.93    0.37
  -4   1  15    3.67    0.42
   4  -1 -14    0.27    0.15
   4  -1 -14    0.29    0.18
  -4   1  14    0.20    0.30
   4  -1 -13    1.79    0.25
   4  -1 -13    2.07    0.30
  -4   1  13    2.12    0.50
   4  -1 -12   40.75    2.48
   4  -1 -12   48.92    2.76
  -4   1  12   49.25    2.89
   4  -1 -11    6.37    0.49
   4  -1 -11    7.28    0.55
  -4   1  11    7.71    0.68
   4  -1 -10   14.20    0.87
   4  -1 -10   14.14    0.87
   4  -1 -10   15.14    0.92
  -4   1  10   16.17    1.06
   4  -1  -9   57.44    3.22
   4  -1  -9   51.10    2.94
   4  -1  -9   47.80    2.68
  -4   1   9   61.10    3.36
   4  -1  -8    0.22    0.12
   4  -1  -8    0.18    0.16
   4  -1  -8    0.17    0.08
   4  -1  -8    0.21    0.20
  -4   1   8    0.25    0.21
  -4   1   8    0.69    0.15
  -4   1   8    0.26    0.13
  -4   1   8    0.21    0.20
   4  -1  -7    5.33    0.39
   4  -1  -7    4.73    0.33
   4  -1  -7    4.31    0.32
   4  -1  -7    5.17    0.36
   4  -1  -7    5.16    0.36
  -4   1   7    5.45    0.40
  -4   1   7    5.67    0.38
  -4   1   7    5.47    0.37
   4  -1  -6    5.20    0.38
   4  -1  -6    4.96    0.29
   4  -1  -6    4.96    0.42
   4  -1  -6    4.86    0.33
  -4   1   6    5.14    0.40
  -4   1   6    5.17    0.34
  -4   1   6    5.22    0.35
   4  -1  -5   11.66    0.69
   4  -1  -5   11.02    0.60
   4  -1  -5   10.71    0.58
  -4   1   5   11.44    0.70
  -4   1   5   11.54    0.62
  -4   1   5   11.20    0.60
   4  -1  -4    1.37    0.30
   4  -1  -4    1.01    0.14
   4  -1  -4    0.97    0.13
  -4   1   4    1.11    0.21
  -4   1   4    0.98    0.12
  -4   1   4    1.07    0.14
  -4   1   4    0.99    0.13
   4  -1  -3  117.97    6.45
   4  -1  -3  116.70    6.18
   4  -1  -3  119.59    6.29
  -4   1   3  119.83    6.66
  -4   1   3  110.10    5.88
  -4   1   3  116.94    6.24
  -4   1   3  109.12    5.84
   4  -1  -2    0.28    0.14
   4  -1  -2    0.13    0.09
   4  -1  -2    0.17    0.07
   4  -1  -2    0.17    0.06
  -4   1   2    0.12    0.14
  -4   1   2    0.19    0.15
  -4   1   2    0.15    0.09
   4  -1  -1   34.60    1.84
   4  -1  -1   32.52    1.70
   4  -1  -1   32.55    1.64
   4  -1  -1   32.38    1.57
  -4   1   1   35.99    1.86
  -4   1   1   34.84    1.78
  -4   1   1   34.19    1.78
   4  -1   0   25.55    1.49
   4  -1   0   25.82    1.32
   4  -1   0   23.90    1.17
   4  -1   0   24.65    1.20
  -4   1   0   27.00    1.39
  -4   1   0   25.86    1.35
  -4   1   0   27.28    1.38
   4  -1   1   10.90    0.76
   4  -1   1   11.92    0.68
   4  -1   1   12.44    0.75
   4  -1   1   11.00    0.61
   4  -1   1   11.46    0.58
  -4   1  -1   12.85    0.70
  -4   1  -1   11.89    0.72
   4  -1   2    9.91    0.71
   4  -1   2    9.98    0.61
   4  -1   2    9.84    0.65
   4  -1   2    9.26    0.49
   4  -1   2    9.02    0.48
  -4   1  -2    9.84    0.54
  -4   1  -2   10.55    0.65
  -4   1  -2    9.87    0.57
   4  -1   3    9.87    0.60
   4  -1   3    8.28    0.47
   4  -1   3    8.91    0.58
   4  -1   3    8.92    0.62
   4  -1   3    7.93    0.44
   4  -1   3    8.19    0.45
  -4   1  -3    9.61    0.63
  -4   1  -3    8.75    0.62
   4  -1   4   18.04    0.96
   4  -1   4   15.31    0.84
   4  -1   4   18.87    1.09
   4  -1   4   19.18    1.05
   4  -1   4   17.16    0.89
   4  -1   4   16.72    0.88
  -4   1  -4   20.47    1.17
  -4   1  -4   18.53    1.02
   4  -1   5    0.11    0.14
   4  -1   5    0.08    0.12
   4  -1   5    0.05    0.07
   4  -1   6   18.43    1.11
   4  -1   6   19.32    1.13
   4  -1   6   16.43    0.92
   4  -1   7   31.75    1.81
   4  -1   7   31.95    1.83
   4  -1   7   25.59    1.48
   4  -1   8    0.22    0.26
   4  -1   8    0.22    0.18
   4  -1   8    0.17    0.12
   4  -1   9    1.66    0.27
   4  -1   9    1.71    0.29
   4  -1   9    1.22    0.21
   4  -1  10   15.28    0.96
   4  -1  10    7.92    0.70
   4  -1  11    4.56    0.58
  -4   1 -11    9.61    0.63
   4  -1  12    3.95    0.38
  -4   1 -12    3.11    0.31
   4  -1  13    1.23    0.31
  -4   1 -13    0.79    0.16
   4  -1  14    0.49    0.15
   4   0 -18    3.62    0.33
   4   0 -18    4.66    0.44
   4   0 -17    0.77    0.16
   4   0 -17    1.09    0.20
   4   0 -16    0.54    0.16
   4   0 -16    0.64    0.19
  -4   0  16    0.26    0.24
   4   0 -15    0.32    0.14
  -4   0  15    0.20    0.15
   4   0 -14    0.29    0.14
   4   0 -14    0.26    0.29
  -4   0  14    0.15    0.16
   4   0 -13   12.30    0.91
   4   0 -13   15.07    1.11
  -4   0  13   12.41    0.87
   4   0 -12    0.35    0.15
   4   0 -12    0.46    0.21
  -4   0  12    0.33    0.19
   4   0 -11    1.05    0.19
   4   0 -11    1.24    0.26
  -4   0  11    0.96    0.36
   4   0 -10   13.97    0.84
   4   0 -10   13.92    0.85
   4   0 -10   15.16    0.93
  -4   0  10   14.84    1.07
   4   0  -9    0.09    0.09
   4   0  -9    0.07    0.08
   4   0  -9    0.05    0.11
   4   0  -9    0.08    0.12
  -4   0   9    0.03    0.12
   4   0  -8   30.30    1.65
   4   0  -8   30.24    1.74
  -4   0   8   31.30    1.78
  -4   0   8   30.75    1.69
  -4   0   8   30.31    1.63
   4   0  -7    5.56    0.39
   4   0  -7    5.55    0.38
  -4   0   7    5.45    0.47
  -4   0   7    5.53    0.41
  -4   0   7    5.50    0.39
   4   0  -6    0.02    0.08
   4   0  -6   -0.01    0.06
   4   0  -6    0.00    0.07
  -4   0   6    0.02    0.12
  -4   0   6    0.02    0.06
  -4   0   6    0.03    0.08
  -4   0   6    0.00    0.12
   4   0  -5    1.76    0.22
   4   0  -5    1.67    0.16
   4   0  -5    1.68    0.26
  -4   0   5    1.77    0.28
  -4   0   5    1.71    0.26
  -4   0   5    1.72    0.27
   4   0  -4   24.54    1.34
   4   0  -4   23.44    1.23
   4   0  -4   23.55    1.22
  -4   0   4   23.55    1.34
  -4   0   4   23.32    1.22
  -4   0   4   22.90    1.15
  -4   0   4   24.41    1.26
   4   0  -3    0.15    0.13
   4   0  -3    0.15    0.07
   4   0  -3    0.13    0.09
   4   0  -3    0.10    0.08
  -4   0   3    0.21    0.17
  -4   0   3    0.15    0.10
  -4   0   3    0.14    0.07
   4   0  -2    9.49    0.60
   4   0  -2    9.87    0.52
   4   0  -2    9.37    0.52
   4   0  -2    9.37    0.57
  -4   0   2   10.29    0.66
  -4   0   2    9.85    0.59
  -4   0   2    9.43    0.50
   4   0  -1   68.06    3.69
   4   0  -1   68.92    3.62
   4   0  -1   72.43    3.74
   4   0  -1   74.14    3.80
  -4   0   1   77.93    4.12
  -4   0   1   66.36    3.56
  -4   0   1   69.14    3.65
   4   0   0    0.07    0.12
   4   0   0    0.10    0.11
   4   0   0    0.11    0.08
   4   0   0    0.05    0.09
   4   0   0    0.05    0.08
  -4   0   0    0.04    0.12
  -4   0   0    0.31    0.12
  -4   0   0    0.09    0.07
   4   0   1   43.78    2.41
   4   0   1   46.64    2.45
   4   0   1   47.78    2.50
   4   0   1   43.26    2.30
   4   0   1   46.01    2.36
  -4   0  -1   46.54    2.61
  -4   0  -1   49.15    2.61
  -4   0  -1   44.70    2.31
   4   0   2    9.37    0.61
   4   0   2   10.28    0.60
   4   0   2   10.90    0.68
   4   0   2   10.57    0.67
   4   0   2   10.53    0.58
  -4   0  -2   11.24    0.71
  -4   0  -2   11.52    0.70
  -4   0  -2   10.58    0.60
   4   0   3    9.10    0.58
   4   0   3    8.15    0.55
   4   0   3    8.98    0.54
   4   0   3    8.18    0.49
   4   0   3    8.27    0.55
  -4   0  -3    9.33    0.75
  -4   0  -3    9.25    0.60
  -4   0  -3    8.42    0.60
   4   0   4    0.77    0.21
   4   0   4    0.67    0.12
   4   0   4    0.92    0.16
   4   0   4    0.93    0.15
  -4   0  -4    0.89    0.22
   4   0   5   25.59    1.51
   4   0   5   24.53    1.36
  -4   0  -5   25.86    1.52
   4   0   6   -0.04    0.17
   4   0   6    0.06    0.16
  -4   0  -6    0.04    0.13
   4   0   7    4.98    0.55
   4   0   7    4.69    0.40
  -4   0  -7    5.09    0.60
   4   0   8   19.94    1.35
   4   0   8   18.37    1.15
  -4   0  -8   20.92    1.29
   4   0   9    6.33    0.61
  -4   0  -9    6.62    0.64
   4   0  10    0.16    0.24
   4   0  10    0.11    0.13
  -4   0 -10    0.10    0.13
   4   0  11    3.11    0.33
   4   0  11    2.51    0.27
  -4   0 -11    2.37    0.27
   4   0  12    0.12    0.19
   4   0  12    0.07    0.09
   4   0  13    1.88    0.22
   4   0  13    1.03    0.18
   4   0  14    7.86    0.57
   4   1 -18    0.99    0.25
   4   1 -17   10.82    0.71
   4   1 -17   14.34    0.85
   4   1 -16    3.12    0.31
   4   1 -16    4.45    0.39
   4   1 -15    3.89    0.34
   4   1 -15    2.53    0.33
   4   1 -14   14.74    0.97
   4   1 -14   19.76    1.35
   4   1 -13    5.92    0.47
   4   1 -13    7.38    0.58
   4   1 -12   11.25    0.77
   4   1 -12   13.72    0.90
   4   1 -11   45.27    2.70
   4   1 -11   52.41    2.97
   4   1 -10   19.06    1.09
   4   1 -10   23.06    1.32
   4   1  -9   11.58    0.69
   4   1  -9   12.06    0.84
  -4  -1   9    8.79    0.74
   4   1  -8    1.01    0.16
   4   1  -8    1.07    0.18
  -4  -1   8    0.85    0.24
  -4  -1   8    0.51    0.15
   4   1  -7   17.12    0.97
   4   1  -7   15.42    0.87
  -4  -1   7   15.84    0.92
   4   1  -6    0.72    0.16
   4   1  -6    0.62    0.20
   4   1  -6    0.52    0.09
   4   1  -6    0.59    0.14
  -4  -1   6    0.69    0.23
  -4  -1   6    0.65    0.15
  -4  -1   6    0.41    0.08
   4   1  -5   29.51    1.59
   4   1  -5   27.98    1.60
   4   1  -5   26.96    1.38
   4   1  -5   27.75    1.55
  -4  -1   5   28.33    1.54
  -4  -1   5   28.70    1.61
  -4  -1   5   24.45    1.23
   4   1  -4   16.05    0.92
   4   1  -4   15.08    0.93
   4   1  -4   13.76    0.70
   4   1  -4   15.05    0.82
   4   1  -4   15.01    0.89
  -4  -1   4   15.57    0.89
  -4  -1   4   16.00    0.90
  -4  -1   4   13.70    0.69
   4   1  -3   10.36    0.78
   4   1  -3   10.04    0.67
   4   1  -3    8.73    0.45
   4   1  -3    9.69    0.56
   4   1  -3   10.12    0.66
  -4  -1   3    9.80    0.62
  -4  -1   3    9.95    0.61
  -4  -1   3    9.44    0.53
   4   1  -2    8.68    0.58
   4   1  -2    8.36    0.58
   4   1  -2    7.71    0.41
   4   1  -2    8.20    0.50
   4   1  -2    8.45    0.50
  -4  -1   2    8.25    0.54
  -4  -1   2    8.50    0.54
  -4  -1   2    7.78    0.42
   4   1  -1  108.33    6.08
   4   1  -1  112.84    6.26
   4   1  -1  102.23    5.51
   4   1  -1  110.91    6.12
   4   1  -1  124.96    6.70
  -4  -1   1  102.85    5.73
  -4  -1   1  112.92    6.33
  -4  -1   1  100.85    5.37
   4   1   0   12.57    0.90
   4   1   0   12.84    0.77
   4   1   0   11.93    0.64
   4   1   0   13.22    0.84
   4   1   0   13.21    0.83
  -4  -1   0   13.02    0.81
  -4  -1   0   13.32    0.89
  -4  -1   0   12.21    0.65
   4   1   1    1.12    0.21
   4   1   1    1.16    0.20
   4   1   1    1.16    0.19
   4   1   1    1.24    0.26
   4   1   1    1.18    0.17
  -4  -1  -1    1.23    0.24
  -4  -1  -1    1.07    0.19
   4   1   2    2.39    0.38
   4   1   2    2.79    0.28
   4   1   2    2.98    0.28
  -4  -1  -2    3.06    0.34
  -4  -1  -2    2.79    0.24
   4   1   3    0.58    0.24
   4   1   3    0.45    0.17
   4   1   3    0.55    0.16
  -4  -1  -3    0.55    0.21
  -4  -1  -3    0.50    0.13
   4   1   4    6.23    0.45
   4   1   4    6.04    0.42
   4   1   4    6.43    0.47
  -4  -1  -4    6.64    0.55
   4   1   5   15.98    1.02
   4   1   5   17.06    1.14
  -4  -1  -5   17.16    1.10
   4   1   6   12.47    0.80
   4   1   6   14.57    0.92
  -4  -1  -6   15.05    0.98
   4   1   7    0.58    0.17
   4   1   7    0.68    0.20
  -4  -1  -7    0.67    0.21
   4   1   8    7.20    0.56
   4   1   8    8.10    0.61
  -4  -1  -8    7.81    0.69
   4   1   9    3.13    0.43
   4   1   9    3.73    0.48
  -4  -1  -9    3.11    0.32
   4   1  10    1.90    0.26
   4   1  10    2.12    0.27
   4   1  11    0.91    0.19
   4   1  11    1.86    0.23
   4   1  12    5.66    0.80
   4   1  12   12.50    0.80
   4   1  13    0.10    0.06
   4   2 -17    0.08    0.12
   4   2 -17    0.16    0.12
   4   2 -16    0.98    0.17
   4   2 -16    1.49    0.33
   4   2 -15   16.46    1.15
   4   2 -15   23.99    1.40
   4   2 -14    2.66    0.32
   4   2 -14    4.25    0.40
   4   2 -13    0.21    0.29
   4   2 -12    7.93    0.57
  -4  -2  12    3.02    0.43
   4   2 -11    1.74    0.26
  -4  -2  11    0.99    0.23
   4   2 -10   10.47    0.65
   4   2 -10   13.47    0.84
  -4  -2  10    8.60    0.80
   4   2  -9   21.30    1.22
   4   2  -9   22.65    1.31
  -4  -2   9   21.86    1.33
   4   2  -8    9.59    0.71
   4   2  -8    9.73    0.76
  -4  -2   8    9.58    0.80
   4   2  -7    0.62    0.26
   4   2  -7    0.56    0.17
  -4  -2   7    0.53    0.19
   4   2  -6   10.59    0.78
   4   2  -6   10.30    0.66
  -4  -2   6   10.71    0.74
   4   2  -5    5.01    0.41
   4   2  -5    4.83    0.39
  -4  -2   5    4.80    0.43
   4   2  -4    0.85    0.21
   4   2  -4    0.88    0.18
  -4  -2   4    0.71    0.21
   4   2  -3    4.18    0.52
   4   2  -3    4.00    0.33
  -4  -2   3    3.96    0.38
   4   2  -2   22.87    1.35
   4   2  -2   22.55    1.25
  -4  -2   2   22.40    1.47
   4   2  -1    8.01    0.60
   4   2  -1    8.03    0.54
  -4  -2   1    8.24    0.61
   4   2   0    0.58    0.21
   4   2   0    0.59    0.18
  -4  -2   0    0.54    0.21
   4   2   1    0.26    0.27
   4   2   1    0.23    0.15
  -4  -2  -1    0.19    0.19
   4   2   2    5.56    0.47
   4   2   2    6.11    0.60
  -4  -2  -2    6.17    0.69
   4   2   3    6.96    0.53
   4   2   3    7.41    0.56
  -4  -2  -3    6.91    0.74
   4   2   4    4.56    0.48
   4   2   4    5.29    0.46
  -4  -2  -4    4.76    0.46
   4   2   5    1.72    0.24
   4   2   5    2.76    0.45
  -4  -2  -5    2.57    0.45
   4   2   6   12.19    0.83
  -4  -2  -6   11.92    0.94
   4   2   7    3.65    0.38
  -4  -2  -7    3.06    0.33
   4   2   8    5.98    0.60
  -4  -2  -8    4.29    0.49
   4   2   9    0.23    0.16
   4   2  10    0.03    0.11
   4   2  11    1.44    0.21
   4   3 -17    5.27    0.36
   4   3 -16    6.52    0.62
   4   3 -16   15.93    0.96
   4   3 -15    0.08    0.12
   4   3 -14    7.00    0.49
  -4  -3  14    2.10    0.43
   4   3 -13    0.34    0.26
  -4  -3  13    0.08    0.21
   4   3 -12    8.12    0.59
  -4  -3  12    4.28    0.53
   4   3 -11   14.76    0.94
  -4  -3  11   12.58    0.90
   4   3 -10   21.84    1.31
  -4  -3  10   19.44    1.43
   4   3  -9    3.11    0.31
   4   3  -9    3.42    0.48
  -4  -3   9    3.47    0.55
   4   3  -8   17.62    1.08
   4   3  -8   17.45    1.18
  -4  -3   8   17.82    1.17
   4   3  -7    2.17    0.28
   4   3  -7    2.26    0.28
  -4  -3   7    2.32    0.37
   4   3  -6    2.05    0.29
   4   3  -6    2.10    0.28
  -4  -3   6    2.04    0.33
   4   3  -5   23.49    1.42
   4   3  -5   23.84    1.39
  -4  -3   5   22.64    1.60
   4   3  -4   44.94    2.76
   4   3  -4   45.27    2.54
  -4  -3   4   44.63    2.64
   4   3  -3    1.08    0.26
   4   3  -3    0.86    0.22
  -4  -3   3    0.83    0.27
   4   3  -2   66.61    3.87
   4   3  -2   69.38    3.89
  -4  -3   2   64.88    3.97
   4   3  -1    6.69    0.77
   4   3  -1    7.16    0.69
  -4  -3   1    6.89    0.62
   4   3   0    0.07    0.28
   4   3   0    0.10    0.15
  -4  -3   0    0.04    0.29
   4   3   1    1.86    0.47
   4   3   1    2.16    0.31
  -4  -3  -1    2.11    0.36
   4   3   2    2.93    0.36
   4   3   2    3.17    0.51
  -4  -3  -2    2.82    0.40
   4   3   3   13.53    0.91
   4   3   3   14.03    0.93
  -4  -3  -3   12.98    0.96
   4   3   4    0.48    0.26
   4   3   4    0.67    0.22
  -4  -3  -4    0.64    0.22
   4   3   5    7.76    0.59
  -4  -3  -5    6.10    0.54
   4   3   6    0.20    0.16
  -4  -3  -6    0.11    0.12
   4   3   7    0.92    0.22
   4   3   8   -0.02    0.11
   4   3   9    4.00    0.45
   4   3  10    0.41    0.14
   4   4 -15    0.32    0.10
  -4  -4  15    0.03    0.09
   4   4 -14    1.11    0.18
  -4  -4  14    0.38    0.18
   4   4 -13    6.39    0.46
  -4  -4  13    3.17    0.46
   4   4 -12    0.11    0.20
  -4  -4  12   -0.04    0.21
   4   4 -11    3.30    0.34
  -4  -4  11    3.17    0.42
   4   4 -10   23.76    1.41
  -4  -4  10   22.60    1.47
   4   4  -9    4.02    0.37
  -4  -4   9    4.21    0.48
   4   4  -8    5.85    0.49
   4   4  -8    6.29    0.48
  -4  -4   8    6.20    0.59
   4   4  -7    3.40    0.37
   4   4  -7    3.53    0.35
  -4  -4   7    3.47    0.62
   4   4  -6    9.74    0.72
   4   4  -6    9.60    0.66
  -4  -4   6    9.63    0.77
   4   4  -5   15.28    1.04
   4   4  -5   15.77    0.98
  -4  -4   5   15.25    1.10
   4   4  -4    4.69    0.48
   4   4  -4    4.83    0.43
  -4  -4   4    4.47    0.51
   4   4  -3   32.68    2.00
   4   4  -3   33.32    1.92
  -4  -4   3   32.40    2.03
   4   4  -2    2.79    0.39
   4   4  -2    2.80    0.33
  -4  -4   2    2.90    0.62
   4   4  -1    5.73    0.56
   4   4  -1    6.05    0.62
  -4  -4   1    5.79    0.61
   4   4   0    3.40    0.43
   4   4   0    3.75    0.39
  -4  -4   0    3.35    0.46
   4   4   1    1.79    0.32
   4   4   1    1.78    0.43
  -4  -4  -1    1.71    0.33
   4   4   2    0.28    0.19
   4   4   2    0.23    0.19
  -4  -4  -2    0.20    0.19
   4   4   3   38.94    2.46
   4   4   3   41.48    2.44
   4   4   4    2.73    0.33
   4   4   4    3.53    0.53
   4   4   5    0.99    0.22
   4   4   5    2.57    0.42
   4   4   6    5.03    0.56
   4   4   7    2.85    0.30
   4   4   8    0.39    0.14
  -4  -5  14    0.67    0.19
   4   5 -13    3.54    0.31
  -4  -5  13    2.87    0.52
   4   5 -12   10.77    0.71
  -4  -5  12   14.51    1.05
   4   5 -11    0.09    0.10
  -4  -5  11    0.01    0.15
   4   5 -10   10.81    0.71
  -4  -5  10   12.26    1.03
   4   5  -9    2.27    0.26
  -4  -5   9    2.42    0.52
   4   5  -8    0.90    0.21
   4   5  -8    1.12    0.20
  -4  -5   8    1.00    0.28
   4   5  -7   10.53    0.78
   4   5  -7   11.35    0.72
  -4  -5   7   12.07    0.92
   4   5  -6   20.74    1.43
   4   5  -6   20.02    1.19
  -4  -5   6   20.56    1.54
   4   5  -5    8.44    0.66
   4   5  -5    7.89    0.56
  -4  -5   5    8.21    0.72
   4   5  -4    9.10    0.72
   4   5  -4    8.64    0.61
  -4  -5   4    8.73    0.76
   4   5  -3   14.38    1.01
   4   5  -3   14.05    1.02
  -4  -5   3   13.64    1.03
   4   5  -2    2.42    0.36
   4   5  -2    2.45    0.30
  -4  -5   2    2.11    0.37
   4   5  -1    1.01    0.27
   4   5  -1    0.94    0.22
  -4  -5   1    0.60    0.38
   4   5   0    2.77    0.37
   4   5   0    2.97    0.45
  -4  -5   0    2.00    0.47
   4   5   1   12.06    0.87
   4   5   1   12.24    0.83
   4   5   2    5.36    0.48
   4   5   2    5.55    0.47
   4   5   3    1.23    0.23
   4   5   3    1.57    0.24
   4   5   4    2.77    0.44
   4   5   4    4.92    0.40
   4   5   5    5.96    0.45
  -4  -6  11    0.37    0.17
  -4  -6  10    0.03    0.12
   4   6  -9    1.23    0.19
  -4  -6   9    2.57    0.33
   4   6  -8    2.56    0.37
   4   6  -8    2.71    0.31
  -4  -6   8    5.19    0.58
   4   6  -7    4.71    0.52
   4   6  -7    3.78    0.39
  -4  -6   7    5.48    0.54
   4   6  -6    0.74    0.29
   4   6  -6    0.54    0.14
  -4  -6   6    0.72    0.37
   4   6  -5    3.71    0.38
   4   6  -5    2.86    0.29
  -4  -6   5    3.31    0.40
   4   6  -4    2.84    0.45
   4   6  -4    2.18    0.25
  -4  -6   4    1.76    0.33
   4   6  -3    0.13    0.15
   4   6  -3    0.09    0.16
  -4  -6   3    0.06    0.14
   4   6  -2    0.18    0.15
   4   6  -2    0.12    0.11
  -4  -6   2    0.06    0.13
   4   6  -1    2.39    0.30
   4   6  -1    2.00    0.33
   4   6   0    0.04    0.11
   4   6   0    0.02    0.09
   4   6   1    4.39    0.48
   4   6   1    3.72    0.34
   5  -9  -4    3.42    0.47
   5  -9  -3    3.20    0.44
   5  -9  -3    1.39    0.26
   5  -9  -2    1.77    0.36
   5  -9  -2    0.89    0.21
   5  -9  -1    9.07    0.81
   5  -9  -1    5.10    0.70
   5  -9   0    0.25    0.13
   5  -8  -8    2.65    0.32
   5  -8  -8    1.23    0.23
   5  -8  -7    0.27    0.30
   5  -8  -7    0.09    0.17
   5  -8  -6    0.07    0.15
   5  -8  -6   -0.03    0.16
   5  -8  -5    0.95    0.43
   5  -8  -5    0.57    0.29
   5  -8  -4    6.17    0.57
   5  -8  -4    3.95    0.48
   5  -8  -3   23.33    1.53
   5  -8  -3   15.35    1.42
   5  -8  -2   15.13    1.06
   5  -8  -2    9.57    0.88
   5  -8  -1    0.87    0.27
   5  -8   0    0.70    0.36
   5  -8   1   -0.00    0.09
   5  -8   8    0.64    0.18
   5  -8   9    0.51    0.24
   5  -8  10    1.67    0.26
   5  -7 -11    9.39    0.64
   5  -7 -10    3.89    0.48
   5  -7 -10    2.61    0.28
   5  -7  -9    1.84    0.40
   5  -7  -9    1.14    0.21
   5  -7  -8    0.15    0.27
   5  -7  -8    0.08    0.13
   5  -7  -7    1.58    0.32
   5  -7  -7    1.06    0.24
   5  -7  -6    0.59    0.42
   5  -7  -6    0.46    0.19
   5  -7  -5    0.20    0.22
   5  -7  -5    0.05    0.20
   5  -7  -4   11.49    0.88
   5  -7  -4    7.88    0.64
   5  -7  -3    5.94    0.81
   5  -7  -2    0.37    0.41
   5  -7  -1   22.12    1.67
   5  -7   0    0.09    0.17
   5  -7   1    2.42    0.33
   5  -7   6    5.21    0.46
   5  -7   7    0.36    0.17
   5  -7   8    1.86    0.28
   5  -7   9    3.56    0.48
   5  -7  10    0.54    0.19
   5  -7  11    7.25    0.63
   5  -7  12   18.25    1.15
   5  -6 -12    4.53    0.43
   5  -6 -12    4.06    0.34
   5  -6 -11    0.36    0.14
   5  -6 -11    0.24    0.13
  -5   6  11    0.15    0.13
   5  -6 -10    8.72    0.74
  -5   6  10    6.24    0.62
   5  -6  -9    5.48    0.59
  -5   6   9    4.21    0.51
   5  -6  -8    0.81    0.26
   5  -6  -8    0.56    0.19
  -5   6   8    0.43    0.30
   5  -6  -7    8.62    0.88
   5  -6  -7    6.40    0.56
  -5   6   7    6.42    0.69
   5  -6  -6    8.48    0.70
  -5   6   6    4.87    0.67
   5  -6  -5    5.49    0.74
  -5   6   5    4.42    0.42
   5  -6  -4   15.33    1.07
  -5   6   4    9.45    0.84
   5  -6  -3    9.43    0.78
   5  -6  -3    7.97    0.57
   5  -6  -2   33.99    2.14
   5  -6  -2   32.38    1.87
   5  -6  -1    0.37    0.23
   5  -6  -1    0.28    0.12
   5  -6   0    3.48    0.41
   5  -6   0    3.04    0.27
   5  -6   1    0.06    0.19
   5  -6   1    0.04    0.08
   5  -6   2    3.26    0.35
   5  -6   2    3.87    0.31
   5  -6   3    0.22    0.10
   5  -6   4    4.37    0.39
   5  -6   4    4.94    0.37
   5  -6   5    4.22    0.50
   5  -6   5    4.47    0.43
   5  -6   6   19.96    1.40
   5  -6   6   19.57    1.20
   5  -6   7    1.41    0.27
   5  -6   7    1.22    0.28
   5  -6   8    0.97    0.24
   5  -6   8    0.72    0.18
   5  -6   9    2.07    0.30
   5  -6   9    1.43    0.24
   5  -6  10    5.93    0.51
   5  -6  11    3.27    0.36
   5  -6  12    8.95    0.63
   5  -6  13    2.14    0.25
   5  -5 -14    1.37    0.15
  -5   5  14    1.34    0.23
   5  -5 -13   -0.04    0.12
  -5   5  13    0.00    0.17
   5  -5 -12   14.94    1.04
   5  -5 -12   14.15    0.95
  -5   5  12   17.67    1.09
   5  -5 -11   11.73    0.92
   5  -5 -11    8.97    0.78
  -5   5  11   11.87    0.86
   5  -5 -10    0.11    0.25
   5  -5 -10    0.07    0.20
  -5   5  10    0.09    0.18
   5  -5  -9    2.69    0.49
   5  -5  -9    1.70    0.37
  -5   5   9    2.66    0.41
   5  -5  -8    1.81    0.34
  -5   5   8    1.79    0.49
   5  -5  -7   72.16    4.27
  -5   5   7   67.88    4.10
   5  -5  -6    7.06    0.80
  -5   5   6    6.99    0.58
   5  -5  -5   17.35    1.19
   5  -5  -5   15.54    0.95
   5  -5  -4    9.06    0.74
   5  -5  -4    8.43    0.57
   5  -5  -3   15.19    1.22
   5  -5  -3   13.71    0.81
   5  -5  -2   11.27    1.01
   5  -5  -2   10.85    0.65
   5  -5  -1    2.63    0.52
   5  -5  -1    2.84    0.35
   5  -5   0   17.81    1.29
   5  -5   0   16.88    1.02
   5  -5   1    6.56    0.55
   5  -5   1    9.96    0.66
   5  -5   2   11.51    0.89
   5  -5   2   11.87    0.70
   5  -5   2   12.67    0.82
   5  -5   3    0.49    0.15
   5  -5   3    0.62    0.22
   5  -5   4   30.26    1.76
   5  -5   4   31.44    1.75
   5  -5   5   18.14    1.14
   5  -5   5   18.49    1.08
   5  -5   6    2.45    0.32
   5  -5   6    2.47    0.28
   5  -5   7    2.19    0.32
   5  -5   7    2.08    0.28
   5  -5   8    1.00    0.26
   5  -5   8    0.97    0.23
   5  -5   9   -0.00    0.23
   5  -5   9   -0.04    0.14
   5  -5  10    9.34    0.70
   5  -5  10    8.24    0.68
   5  -5  11    9.52    0.70
   5  -5  11   10.31    0.76
   5  -5  12    3.87    0.50
   5  -5  12    3.73    0.47
   5  -5  13    1.95    0.25
   5  -5  13    1.60    0.22
   5  -4 -15    0.07    0.06
  -5   4  15    0.09    0.12
   5  -4 -14    6.52    0.46
   5  -4 -14    4.92    0.45
   5  -4 -13   11.64    0.78
  -5   4  13   16.25    1.05
   5  -4 -12    2.51    0.29
   5  -4 -12    2.13    0.27
  -5   4  12    2.92    0.43
   5  -4 -11   22.68    1.53
  -5   4  11   23.70    1.70
   5  -4 -10    1.68    0.28
  -5   4  10    1.57    0.56
   5  -4  -9    6.14    0.55
  -5   4   9    5.73    0.76
  -5   4   8    8.27    0.67
   5  -4  -7   62.04    3.66
  -5   4   7   61.99    3.56
   5  -4  -6    1.32    0.28
   5  -4  -6    1.12    0.23
   5  -4  -5   29.28    1.75
   5  -4  -5   28.77    1.70
   5  -4  -4   28.24    1.70
   5  -4  -4   26.24    1.43
   5  -4  -3    4.19    0.43
   5  -4  -3    4.18    0.33
   5  -4  -2    5.47    0.49
   5  -4  -2    5.63    0.38
   5  -4  -1    0.94    0.36
   5  -4  -1    1.16    0.17
   5  -4   0   17.91    1.12
   5  -4   0   17.81    0.94
   5  -4   0   19.33    1.14
  -5   4   0   19.60    1.10
   5  -4   1    0.18    0.14
   5  -4   1    0.18    0.09
   5  -4   1    0.14    0.19
  -5   4  -1    0.21    0.16
   5  -4   2    6.59    0.57
   5  -4   2    7.44    0.57
   5  -4   2    7.61    0.50
  -5   4  -2    7.21    0.50
   5  -4   3   12.79    0.79
   5  -4   3   12.83    0.76
   5  -4   4    0.16    0.14
   5  -4   4    0.20    0.14
   5  -4   5    3.34    0.49
   5  -4   5    3.51    0.46
   5  -4   6    0.06    0.17
   5  -4   6    0.17    0.16
   5  -4   7   24.92    1.56
   5  -4   7   25.60    1.56
   5  -4   8    8.82    0.70
   5  -4   8    8.62    0.81
   5  -4   9    3.83    0.58
   5  -4   9    3.29    0.55
   5  -4  10    0.80    0.24
   5  -4  10    0.75    0.36
   5  -4  11    3.60    0.54
   5  -4  11    3.94    0.42
   5  -4  12    1.27    0.25
   5  -4  12    1.40    0.25
   5  -4  13    0.52    0.17
   5  -4  13    0.63    0.26
   5  -4  14    8.35    0.63
  -5   4 -14    6.78    0.65
   5  -3 -16    1.22    0.21
  -5   3  16    1.11    0.22
   5  -3 -15    0.50    0.18
   5  -3 -15    0.73    0.15
  -5   3  15    0.68    0.22
   5  -3 -14   -0.01    0.07
   5  -3 -14   -0.02    0.08
  -5   3  14    0.01    0.13
   5  -3 -13   23.78    1.42
  -5   3  13   26.59    1.66
   5  -3 -12    1.45    0.32
   5  -3 -12    1.67    0.22
  -5   3  12    1.80    0.36
   5  -3 -11    7.92    0.60
   5  -3 -11    7.01    0.52
  -5   3  11    8.26    0.75
   5  -3 -10    0.04    0.13
  -5   3  10    0.00    0.18
   5  -3  -9   68.23    3.91
   5  -3  -9   58.87    3.37
  -5   3   9   68.78    4.11
   5  -3  -8    5.54    0.49
   5  -3  -8    4.85    0.36
  -5   3   8    5.90    0.50
   5  -3  -7    1.45    0.41
   5  -3  -7    1.39    0.24
   5  -3  -7    1.30    0.17
   5  -3  -6   64.31    3.67
   5  -3  -6   60.15    3.29
   5  -3  -5    8.64    0.64
   5  -3  -5    7.75    0.61
   5  -3  -4    0.07    0.21
   5  -3  -4    0.01    0.09
   5  -3  -3    2.04    0.30
   5  -3  -3    1.78    0.21
  -5   3   3    1.88    0.24
   5  -3  -2    2.08    0.29
   5  -3  -2    1.71    0.20
  -5   3   2    1.73    0.32
  -5   3   2    1.38    0.15
  -5   3   2    1.91    0.22
   5  -3  -1    0.07    0.13
   5  -3  -1    0.02    0.15
  -5   3   1    0.01    0.10
  -5   3   1    0.03    0.06
  -5   3   1    0.06    0.15
   5  -3   0   69.42    4.05
   5  -3   0   76.54    4.11
   5  -3   0   84.45    4.52
  -5   3   0   80.26    4.33
  -5   3   0   86.99    4.67
   5  -3   1    7.00    0.52
   5  -3   1    7.37    0.47
   5  -3   1    7.12    0.47
  -5   3  -1    7.18    0.45
   5  -3   2    0.27    0.13
   5  -3   2    0.33    0.20
   5  -3   2    0.27    0.14
  -5   3  -2    0.26    0.10
   5  -3   3   14.43    0.87
   5  -3   3   15.70    1.02
   5  -3   4    9.09    0.63
   5  -3   4    9.99    0.66
   5  -3   5    2.84    0.33
   5  -3   5    2.68    0.32
   5  -3   6    0.01    0.13
   5  -3   6    0.03    0.13
   5  -3   7    2.54    0.35
   5  -3   7    2.75    0.35
   5  -3   8    0.59    0.24
   5  -3   8    0.63    0.36
   5  -3   9    0.15    0.17
   5  -3   9    0.12    0.29
   5  -3  10   27.70    1.70
   5  -3  10   27.51    1.72
   5  -3  11    1.66    0.28
   5  -3  11    1.79    0.30
   5  -3  12    0.21    0.16
   5  -3  13    3.30    0.32
  -5   3 -13    2.97    0.40
   5  -3  14    5.06    0.38
  -5   3 -14    3.74    0.34
   5  -2 -17    1.53    0.23
  -5   2  17    0.96    0.20
   5  -2 -16    0.19    0.08
   5  -2 -16    0.39    0.13
  -5   2  16    0.25    0.24
   5  -2 -15    2.58    0.28
  -5   2  15    2.46    0.35
   5  -2 -14   14.22    0.89
  -5   2  14   14.43    1.01
   5  -2 -13    0.02    0.11
  -5   2  13    0.02    0.15
   5  -2 -12    3.87    0.36
  -5   2  12    3.70    0.68
   5  -2 -11    5.33    0.44
   5  -2 -11    5.59    0.44
  -5   2  11    6.00    0.80
   5  -2 -10    2.90    0.32
   5  -2 -10    2.86    0.31
  -5   2  10    3.06    0.42
   5  -2  -9    3.02    0.33
   5  -2  -9    2.84    0.29
  -5   2   9    3.07    0.38
   5  -2  -8    0.59    0.19
   5  -2  -8    0.54    0.15
  -5   2   8    0.61    0.20
   5  -2  -7    6.31    0.51
   5  -2  -7    5.81    0.55
   5  -2  -7    5.55    0.39
   5  -2  -6    0.28    0.17
   5  -2  -6    0.24    0.13
   5  -2  -6    0.19    0.10
  -5   2   6    0.20    0.09
   5  -2  -5   16.06    1.09
   5  -2  -5   14.76    0.83
   5  -2  -5   14.27    0.77
  -5   2   5   14.53    0.76
   5  -2  -4   13.92    0.86
   5  -2  -4   12.73    0.81
   5  -2  -4   12.48    0.70
  -5   2   4   14.13    0.86
  -5   2   4   13.03    0.73
  -5   2   4   12.53    0.65
   5  -2  -3    0.16    0.24
   5  -2  -3    0.12    0.10
   5  -2  -3    0.16    0.10
   5  -2  -3    0.13    0.06
  -5   2   3    0.17    0.15
  -5   2   3    0.23    0.08
  -5   2   3    0.16    0.11
   5  -2  -2    0.50    0.18
   5  -2  -2    0.41    0.13
   5  -2  -2    0.36    0.07
   5  -2  -2    0.38    0.10
  -5   2   2    0.44    0.16
  -5   2   2    0.35    0.16
  -5   2   2    0.41    0.12
   5  -2  -1   41.67    2.33
   5  -2  -1   42.63    2.23
   5  -2  -1   38.24    1.95
   5  -2  -1   38.68    1.92
  -5   2   1   43.35    2.39
  -5   2   1   42.46    2.23
  -5   2   1   43.08    2.26
   5  -2   0    6.29    0.49
   5  -2   0    7.28    0.55
   5  -2   0    6.16    0.38
   5  -2   0    6.61    0.35
  -5   2   0    7.19    0.46
  -5   2   0    7.34    0.48
  -5   2   0    7.66    0.58
   5  -2   1    0.21    0.15
   5  -2   1    0.29    0.20
  -5   2  -1    0.22    0.11
   5  -2   2   67.68    3.78
   5  -2   2   65.44    3.61
   5  -2   2   67.24    3.74
  -5   2  -2   64.99    3.55
   5  -2   3    0.15    0.15
   5  -2   3    0.14    0.08
   5  -2   3    0.24    0.16
   5  -2   3    0.24    0.14
   5  -2   4    8.74    0.77
   5  -2   4    8.99    0.61
   5  -2   5   17.99    1.12
   5  -2   5   19.95    1.19
   5  -2   6    1.36    0.41
   5  -2   6    1.54    0.40
   5  -2   7    1.59    0.43
   5  -2   7    1.80    0.30
   5  -2   8    5.75    0.51
   5  -2   8    5.48    0.51
   5  -2   9    4.23    0.43
   5  -2   9    3.95    0.43
   5  -2  10    1.66    0.43
  -5   2 -10    1.39    0.27
   5  -2  11   10.54    0.74
  -5   2 -11    9.57    0.81
   5  -2  12    8.40    0.60
  -5   2 -12    7.08    0.66
   5  -2  13    0.02    0.09
  -5   2 -13    0.01    0.12
   5  -1 -17    0.15    0.11
  -5   1  17    0.05    0.16
   5  -1 -16    6.81    0.56
  -5   1  16    3.84    0.44
   5  -1 -15    0.41    0.17
  -5   1  15    0.20    0.26
   5  -1 -14    3.96    0.38
  -5   1  14    3.35    0.40
   5  -1 -13   21.24    1.28
  -5   1  13   19.49    1.29
   5  -1 -12    0.18    0.16
  -5   1  12    0.03    0.18
   5  -1 -11   28.38    1.68
   5  -1 -11   31.89    1.84
  -5   1  11   32.54    2.22
   5  -1 -10   11.47    0.76
   5  -1 -10   11.86    0.78
  -5   1  10   12.20    1.05
   5  -1  -9   28.08    1.64
   5  -1  -9   25.79    1.49
  -5   1   9   27.83    1.65
   5  -1  -8   14.37    0.89
   5  -1  -8   13.59    0.81
  -5   1   8   15.11    0.93
   5  -1  -7   75.30    4.21
   5  -1  -7   74.61    4.16
   5  -1  -7   72.33    4.02
   5  -1  -6    8.96    0.61
   5  -1  -6    8.48    0.52
   5  -1  -6    7.93    0.56
   5  -1  -5    3.04    0.32
   5  -1  -5    2.98    0.25
   5  -1  -5    2.84    0.23
  -5   1   5    2.57    0.23
  -5   1   5    2.90    0.24
  -5   1   5    2.85    0.23
   5  -1  -4    9.79    0.64
   5  -1  -4    9.59    0.62
   5  -1  -4    9.19    0.52
   5  -1  -4    8.74    0.48
  -5   1   4    9.12    0.55
  -5   1   4    9.98    0.57
   5  -1  -3    1.78    0.25
   5  -1  -3    1.70    0.18
   5  -1  -3    1.65    0.17
   5  -1  -3    1.56    0.15
  -5   1   3    1.85    0.30
  -5   1   3    1.51    0.19
  -5   1   3    1.75    0.18
   5  -1  -2   17.22    1.02
   5  -1  -2   18.35    0.98
   5  -1  -2   17.08    0.95
   5  -1  -2   16.49    0.85
  -5   1   2   18.85    1.10
  -5   1   2   18.28    1.01
  -5   1   2   17.86    0.96
   5  -1  -1   15.28    1.03
   5  -1  -1   16.09    0.95
   5  -1  -1   14.65    0.83
   5  -1  -1   14.74    0.77
  -5   1   1   17.76    1.03
  -5   1   1   16.36    0.93
  -5   1   1   16.74    0.99
   5  -1   0   39.09    2.32
   5  -1   0   41.35    2.18
   5  -1   0   39.25    2.03
   5  -1   0   39.16    2.02
  -5   1   0   44.04    2.35
  -5   1   0   43.82    2.38
  -5   1   0   42.38    2.24
   5  -1   1    1.20    0.32
   5  -1   1    1.20    0.18
   5  -1   1    1.31    0.18
   5  -1   1    1.15    0.14
   5  -1   1    1.12    0.18
  -5   1  -1    1.34    0.22
   5  -1   2   15.56    1.05
   5  -1   2   13.47    0.78
   5  -1   2   13.06    0.72
   5  -1   2   12.57    0.68
  -5   1  -2   14.89    0.92
   5  -1   3   52.84    2.99
   5  -1   3   52.79    2.88
   5  -1   3   45.86    2.53
  -5   1  -3   53.96    3.17
   5  -1   4    0.28    0.15
   5  -1   4    0.20    0.10
  -5   1  -4    0.28    0.19
   5  -1   5    1.30    0.23
   5  -1   5    0.95    0.17
  -5   1  -5    1.20    0.28
   5  -1   6    7.98    0.71
   5  -1   6    5.81    0.46
  -5   1  -6    7.74    0.62
   5  -1   7    2.84    0.35
  -5   1  -7    3.21    0.54
   5  -1   8    1.11    0.26
  -5   1  -8    1.17    0.27
   5  -1   9   10.50    0.90
  -5   1  -9    9.86    0.72
   5  -1  10    0.99    0.35
  -5   1 -10    0.94    0.21
   5  -1  11    2.45    0.30
  -5   1 -11    1.99    0.36
   5  -1  12    0.32    0.22
  -5   1 -12    0.23    0.12
   5  -1  13    3.85    0.40
   5   0 -17    0.20    0.19
   5   0 -16    5.78    0.39
  -5   0  16    0.54    0.28
   5   0 -15   15.47    0.87
  -5   0  15    3.75    0.66
   5   0 -14   11.48    0.71
  -5   0  14    3.76    0.56
   5   0 -13   10.53    0.69
  -5   0  13    3.91    0.57
   5   0 -12    6.89    0.54
  -5   0  12    5.02    0.59
   5   0 -11    0.13    0.19
   5   0 -11    0.20    0.27
  -5   0  11    0.14    0.24
   5   0 -10    1.08    0.20
   5   0 -10    1.21    0.34
  -5   0  10    0.65    0.22
   5   0  -9   14.16    0.87
   5   0  -9   14.08    0.87
  -5   0   9   11.96    0.81
   5   0  -8   28.17    1.60
   5   0  -8   26.94    1.50
  -5   0   8   24.24    1.51
   5   0  -7    9.05    0.60
   5   0  -7    7.91    0.50
   5   0  -7    8.33    0.54
  -5   0   7    6.79    0.56
   5   0  -6    8.14    0.56
   5   0  -6    7.61    0.47
   5   0  -6    7.70    0.49
  -5   0   6    6.74    0.48
   5   0  -5   28.23    1.71
   5   0  -5   24.81    1.35
   5   0  -5   25.85    1.38
  -5   0   5   25.45    1.52
  -5   0   5   23.90    1.32
   5   0  -4    0.52    0.19
   5   0  -4    0.47    0.11
   5   0  -4    0.51    0.21
  -5   0   4    0.43    0.15
  -5   0   4    0.46    0.10
   5   0  -3    9.09    0.63
   5   0  -3    7.96    0.52
   5   0  -3    8.44    0.59
  -5   0   3    7.96    0.53
  -5   0   3    8.43    0.50
   5   0  -2   20.21    1.20
   5   0  -2   18.28    0.97
   5   0  -2   18.30    0.99
  -5   0   2   18.10    1.04
  -5   0   2   18.76    1.00
   5   0  -1   21.55    1.30
   5   0  -1   21.50    1.15
   5   0  -1   21.14    1.14
  -5   0   1   22.30    1.28
  -5   0   1   21.28    1.21
   5   0   0   11.36    0.89
   5   0   0   10.72    0.63
   5   0   0   10.93    0.64
  -5   0   0   11.64    0.89
   5   0   1    0.26    0.26
   5   0   1    0.28    0.11
   5   0   1    0.31    0.19
  -5   0  -1    0.31    0.19
   5   0   2   22.27    1.35
   5   0   2   22.41    1.25
   5   0   2   21.61    1.21
  -5   0  -2   22.90    1.39
   5   0   3    1.85    0.25
   5   0   3    1.93    0.23
   5   0   3    1.83    0.22
  -5   0  -3    1.96    0.50
   5   0   4    2.00    0.34
   5   0   4    1.93    0.24
  -5   0  -4    2.16    0.35
   5   0   5    0.66    0.18
   5   0   5    0.60    0.18
  -5   0  -5    0.68    0.26
   5   0   6    3.17    0.34
   5   0   6    3.03    0.32
  -5   0  -6    3.37    0.56
   5   0   7    0.25    0.15
   5   0   7    0.13    0.14
  -5   0  -7    0.27    0.29
   5   0   8   13.33    0.92
   5   0   8   11.67    0.81
  -5   0  -8   14.61    0.96
   5   0   9    0.28    0.15
   5   0   9    0.13    0.20
  -5   0  -9    0.14    0.24
   5   0  10    7.09    0.65
  -5   0 -10    6.52    0.50
   5   0  11    0.25    0.11
   5   0  11    0.09    0.08
  -5   0 -11    0.20    0.15
   5   0  12    1.17    0.18
   5   1 -17    0.08    0.10
   5   1 -15    7.57    0.57
   5   1 -14    4.10    0.40
   5   1 -13   12.73    0.86
   5   1 -12    4.08    0.41
   5   1 -11    2.35    0.27
   5   1 -11    3.26    0.49
   5   1 -10    5.36    0.43
   5   1 -10    5.42    0.59
   5   1  -9    0.72    0.27
   5   1  -9    0.79    0.20
  -5  -1   9    0.44    0.24
   5   1  -8   17.98    1.05
  -5  -1   8   15.62    0.99
   5   1  -7   30.12    1.83
   5   1  -7   28.40    1.59
  -5  -1   7   27.42    1.61
   5   1  -6    0.10    0.15
   5   1  -6    0.07    0.13
  -5  -1   6    0.08    0.21
   5   1  -5   23.01    1.36
   5   1  -5   21.56    1.23
  -5  -1   5   20.71    1.25
   5   1  -4   14.24    1.06
   5   1  -4   13.22    0.80
  -5  -1   4   12.42    0.82
   5   1  -3   10.61    0.73
   5   1  -3   10.10    0.64
  -5  -1   3    9.63    0.81
   5   1  -2   45.17    2.59
   5   1  -2   43.69    2.39
  -5  -1   2   43.94    2.64
   5   1  -1   39.77    2.46
   5   1  -1   39.33    2.16
  -5  -1   1   37.85    2.20
   5   1   0    3.61    0.54
   5   1   0    3.88    0.34
  -5  -1   0    3.84    0.56
   5   1   1   34.15    2.19
   5   1   1   39.96    2.32
  -5  -1  -1   39.51    2.32
   5   1   2   41.65    2.44
   5   1   2   43.49    2.45
  -5  -1  -2   43.59    2.58
   5   1   3    0.57    0.18
   5   1   3    0.78    0.30
   5   1   4    0.41    0.23
   5   1   4    0.66    0.20
  -5  -1  -4    0.63    0.39
   5   1   5    3.81    0.38
  -5  -1  -5    3.89    0.59
   5   1   6   15.01    0.97
  -5  -1  -6   16.03    1.06
   5   1   7    2.30    0.30
  -5  -1  -7    2.34    0.31
   5   1   8    5.47    0.51
   5   1   8    8.11    0.58
  -5  -1  -8    7.31    0.66
   5   1   9    2.65    0.38
  -5  -1  -9    2.33    0.34
   5   1  10    0.02    0.05
   5   1  10    0.08    0.08
  -5  -1 -10    0.04    0.10
   5   1  11    1.87    0.15
   5   2 -16   18.62    1.09
   5   2 -15    0.74    0.20
   5   2 -14    1.91    0.29
   5   2 -13    0.10    0.26
   5   2 -12    2.95    0.35
   5   2 -11    0.41    0.20
  -5  -2  11    0.15    0.21
   5   2 -10   18.63    1.15
   5   2 -10   21.61    1.30
   5   2  -9    7.41    0.66
   5   2  -9    7.80    0.58
  -5  -2   9    5.45    0.55
   5   2  -8    2.29    0.40
   5   2  -8    2.16    0.30
  -5  -2   8    2.05    0.45
   5   2  -7   27.29    1.62
   5   2  -7   25.39    1.47
  -5  -2   7   25.52    1.70
   5   2  -6    7.01    0.57
   5   2  -6    6.28    0.50
  -5  -2   6    6.62    0.73
   5   2  -5    0.38    0.20
   5   2  -5    0.37    0.19
  -5  -2   5    0.29    0.32
   5   2  -4    0.88    0.26
   5   2  -4    0.94    0.22
  -5  -2   4    0.76    0.26
   5   2  -3   96.65    5.79
   5   2  -3   96.73    5.47
  -5  -2   3   90.09    5.30
   5   2  -2    6.68    0.61
   5   2  -2    6.62    0.53
  -5  -2   2    6.38    0.59
   5   2  -1    6.89    0.61
   5   2  -1    7.15    0.55
  -5  -2   1    7.15    0.65
   5   2   0   51.25    3.08
   5   2   0   56.20    3.31
  -5  -2   0   56.55    3.54
   5   2   1   13.33    0.95
   5   2   1   14.64    0.94
  -5  -2  -1   14.90    1.07
   5   2   2    6.66    0.57
   5   2   2    7.23    0.70
  -5  -2  -2    7.03    0.65
   5   2   3    0.77    0.30
   5   2   3    0.98    0.24
  -5  -2  -3    0.97    0.30
   5   2   4    2.91    0.35
  -5  -2  -4    2.61    0.39
   5   2   5    1.26    0.26
  -5  -2  -5    1.29    0.28
   5   2   6   23.98    1.43
  -5  -2  -6   20.76    1.54
   5   2   7   19.71    1.22
  -5  -2  -7   15.58    1.10
   5   2   8    0.49    0.15
  -5  -2  -8    0.21    0.11
   5   2   9    0.41    0.14
   5   3 -15    1.84    0.23
   5   3 -14    0.01    0.11
   5   3 -13    1.54    0.36
  -5  -3  13    0.39    0.24
   5   3 -12    4.77    0.41
  -5  -3  12    2.05    0.34
   5   3 -11   17.79    1.07
  -5  -3  11   10.59    0.95
   5   3 -10    0.49    0.16
   5   3 -10    0.89    0.23
  -5  -3  10    0.57    0.32
   5   3  -9   17.36    1.17
   5   3  -9   21.93    1.30
  -5  -3   9   19.18    1.39
   5   3  -8    0.90    0.22
   5   3  -8    0.97    0.24
  -5  -3   8    0.77    0.38
   5   3  -7    2.62    0.35
   5   3  -7    2.82    0.34
  -5  -3   7    2.51    0.54
   5   3  -6    4.16    0.60
   5   3  -6    4.11    0.40
  -5  -3   6    3.98    0.47
   5   3  -5    5.95    0.55
   5   3  -5    6.22    0.52
  -5  -3   5    5.68    0.55
   5   3  -4    5.95    0.74
   5   3  -4    6.36    0.54
  -5  -3   4    5.75    0.58
   5   3  -3   31.53    1.96
   5   3  -3   32.52    1.90
  -5  -3   3   31.24    1.97
   5   3  -2    3.33    0.43
   5   3  -2    3.48    0.41
  -5  -3   2    3.23    0.45
   5   3  -1    1.41    0.33
   5   3  -1    1.46    0.27
  -5  -3   1    1.47    0.35
   5   3   0   12.20    0.89
   5   3   0   13.29    1.02
   5   3   1    1.65    0.30
   5   3   1    1.69    0.29
  -5  -3  -1    1.55    0.35
   5   3   2    1.62    0.28
   5   3   2    1.89    0.30
  -5  -3  -2    1.66    0.33
   5   3   3    2.35    0.31
   5   3   3    3.19    0.49
  -5  -3  -3    2.92    0.52
   5   3   4    9.89    0.69
  -5  -3  -4    8.10    0.81
   5   3   5    4.91    0.42
  -5  -3  -5    3.38    0.38
   5   3   6    1.59    0.22
  -5  -3  -6    0.48    0.17
   5   3   7    5.50    0.53
   5   4 -14    5.09    0.44
   5   4 -13    0.29    0.13
  -5  -4  13    0.12    0.12
   5   4 -12   -0.00    0.09
  -5  -4  12    0.01    0.09
   5   4 -11    0.70    0.28
  -5  -4  11    0.34    0.30
   5   4 -10    0.19    0.19
   5   4 -10    0.64    0.27
  -5  -4  10    0.41    0.31
   5   4  -9    0.07    0.11
   5   4  -9    0.08    0.22
  -5  -4   9    0.12    0.25
   5   4  -8    1.51    0.26
   5   4  -8    1.76    0.38
  -5  -4   8    1.51    0.33
   5   4  -7    7.35    0.75
   5   4  -7    8.09    0.71
  -5  -4   7    7.52    0.66
   5   4  -6    0.03    0.14
   5   4  -6    0.02    0.13
  -5  -4   6    0.06    0.16
   5   4  -5   16.38    1.08
   5   4  -5   16.16    1.01
  -5  -4   5   15.73    1.29
   5   4  -4    8.42    0.69
   5   4  -4    8.85    0.65
  -5  -4   4    8.57    0.75
   5   4  -3   13.03    1.12
   5   4  -3   14.13    0.91
  -5  -4   3   13.38    1.19
   5   4  -2    0.09    0.29
   5   4  -2    0.08    0.17
  -5  -4   2    0.10    0.20
   5   4  -1    8.92    0.71
   5   4  -1    9.76    0.70
  -5  -4   1    8.86    0.77
   5   4   0    0.20    0.31
   5   4   0    0.29    0.18
  -5  -4   0    0.19    0.21
   5   4   1    2.47    0.32
   5   4   1    2.62    0.46
  -5  -4  -1    1.99    0.33
   5   4   2    1.73    0.26
   5   4   2    2.09    0.28
  -5  -4  -2    1.19    0.27
   5   4   3    0.41    0.15
   5   4   3    0.74    0.19
  -5  -4  -3    0.39    0.24
   5   4   4    0.12    0.10
  -5  -4  -4    0.21    0.12
   5   4   5    5.12    0.40
   5   5 -11    1.90    0.26
  -5  -5  11    1.21    0.25
   5   5 -10    2.31    0.24
  -5  -5  10    1.83    0.30
   5   5  -9    0.19    0.19
   5   5  -9    0.78    0.16
  -5  -5   9    0.76    0.22
   5   5  -8    0.31    0.15
   5   5  -8    0.58    0.15
  -5  -5   8    0.48    0.31
   5   5  -7    0.83    0.20
   5   5  -7    0.97    0.18
  -5  -5   7    0.94    0.25
   5   5  -6    0.33    0.27
   5   5  -6    0.37    0.15
  -5  -5   6    0.34    0.22
   5   5  -5    2.11    0.30
   5   5  -5    2.13    0.25
  -5  -5   5    2.08    0.36
   5   5  -4    0.02    0.14
   5   5  -4    0.01    0.17
  -5  -5   4    0.06    0.15
   5   5  -3    3.89    0.54
   5   5  -3    3.90    0.36
  -5  -5   3    3.24    0.42
   5   5  -2    6.04    0.63
   5   5  -2    6.59    0.60
  -5  -5   2    4.32    0.52
   5   5  -1    0.47    0.29
   5   5  -1    0.52    0.17
  -5  -5   1    0.20    0.18
   5   5   0    5.13    0.44
   5   5   0    5.25    0.43
   5   5   1    0.08    0.11
   5   5   1    0.08    0.18
   6  -9  -4    0.28    0.34
   6  -9  -3    0.20    0.33
   6  -9  -2    0.12    0.29
   6  -9  -1    0.14    0.25
   6  -9   0    1.62    0.30
   6  -8  -8    1.62    0.41
   6  -8  -7    1.22    0.27
   6  -8  -6   15.26    1.02
   6  -8  -5    1.72    0.32
   6  -8  -4    1.62    0.50
   6  -8  -3    8.13    0.70
   6  -8  -2    7.08    0.82
   6  -8  -1    0.02    0.21
   6  -8   0    9.96    0.83
   6  -7 -10    0.45    0.26
   6  -7  -9    8.90    0.70
  -6   7   9    1.77    0.41
   6  -7  -8   11.90    0.89
  -6   7   8    2.88    0.50
   6  -7  -7    1.71    0.30
  -6   7   7    0.55    0.18
   6  -7  -6    0.71    0.38
  -6   7   6    0.23    0.15
   6  -7  -5    9.08    0.71
  -6   7   5    3.74    0.48
   6  -7  -4   13.63    0.95
  -6   7   4    6.08    0.66
   6  -7  -3    2.69    0.43
   6  -7  -2   25.85    1.74
   6  -7  -1    6.92    0.65
   6  -7   0    4.04    0.45
   6  -7   1    0.59    0.18
   6  -7   6    1.51    0.34
   6  -7   7    4.28    0.57
   6  -7   8    0.84    0.20
   6  -7   9    4.23    0.41
   6  -7  10    0.01    0.13
   6  -6 -12    0.18    0.15
  -6   6  12    0.11    0.17
   6  -6 -11    8.67    0.58
  -6   6  11    4.38    0.53
   6  -6 -10    9.65    0.67
  -6   6  10    5.57    0.62
   6  -6  -9    6.58    0.56
  -6   6   9    3.78    0.63
   6  -6  -8   22.99    1.46
  -6   6   8   18.80    1.42
   6  -6  -7    4.55    0.66
  -6   6   7    2.87    0.56
   6  -6  -6    8.93    0.75
  -6   6   6    7.16    0.73
   6  -6  -5    0.41    0.27
  -6   6   5    0.34    0.18
   6  -6  -4   14.10    1.24
   6  -6  -4   12.71    0.83
   6  -6  -3   12.19    0.95
   6  -6  -3   12.20    0.80
   6  -6  -2    5.63    0.58
   6  -6  -2    5.95    0.45
   6  -6  -1    7.34    0.66
   6  -6  -1    7.08    0.50
   6  -6   0    2.11    0.51
   6  -6   0    5.67    0.52
   6  -6   1    0.10    0.15
   6  -6   1    0.38    0.21
   6  -6   2    0.08    0.11
   6  -6   3    7.60    0.53
   6  -6   4   11.16    0.82
   6  -6   4   14.97    0.98
   6  -6   5    3.42    0.36
   6  -6   5    4.17    0.35
   6  -6   6    0.06    0.13
   6  -6   6    0.08    0.18
   6  -6   7    3.33    0.37
   6  -6   7    3.49    0.34
   6  -6   8    0.15    0.23
   6  -6   8    0.09    0.12
   6  -6   9    1.22    0.23
   6  -6   9    0.92    0.21
   6  -6  10    1.60    0.25
   6  -6  10    1.69    0.38
   6  -6  11    6.36    0.46
   6  -6  11    4.29    0.46
  -6   5  14    0.82    0.18
   6  -5 -13    0.02    0.06
  -6   5  13    0.04    0.11
   6  -5 -12    2.31    0.27
  -6   5  12    2.72    0.50
   6  -5 -11    0.17    0.24
  -6   5  11    0.17    0.19
   6  -5 -10    0.67    0.34
  -6   5  10    0.47    0.28
   6  -5  -9   16.61    1.11
  -6   5   9   15.20    1.09
   6  -5  -8    0.09    0.18
  -6   5   8    0.00    0.17
   6  -5  -7    6.30    0.61
  -6   5   7    5.85    0.56
   6  -5  -6   28.68    1.85
   6  -5  -5   10.51    1.06
   6  -5  -5    9.58    0.80
   6  -5  -4    3.28    0.46
   6  -5  -4    3.14    0.45
   6  -5  -3   32.64    2.09
   6  -5  -3   31.35    1.89
   6  -5  -2   12.67    0.97
   6  -5  -2   13.50    0.83
   6  -5  -1    1.40    0.33
   6  -5   0    0.41    0.24
   6  -5   0    1.51    0.32
   6  -5   1    0.48    0.20
   6  -5   1    0.60    0.25
   6  -5   2    0.66    0.23
   6  -5   2    1.09    0.21
   6  -5   3    7.76    0.57
   6  -5   3    9.24    0.62
   6  -5   4   42.04    2.44
   6  -5   4   45.88    2.70
   6  -5   5    3.46    0.51
   6  -5   5    4.34    0.40
   6  -5   6    1.15    0.39
   6  -5   6    1.54    0.27
   6  -5   7   24.48    1.67
   6  -5   7   26.63    1.77
   6  -5   8    1.33    0.27
   6  -5   8    1.22    0.39
   6  -5   9    0.32    0.19
   6  -5   9    0.28    0.28
   6  -5  10    6.47    0.53
   6  -5  10    6.83    0.69
   6  -5  11    3.82    0.36
   6  -5  11    4.02    0.38
   6  -5  12    0.77    0.23
  -6   5 -12    0.85    0.18
  -6   4  15    0.18    0.13
  -6   4  14    4.95    0.43
   6  -4 -13    0.06    0.08
  -6   4  13    0.07    0.25
   6  -4 -12    0.37    0.15
  -6   4  12    0.37    0.23
   6  -4 -11   20.63    1.40
  -6   4  11   20.35    1.37
   6  -4 -10    8.14    0.81
  -6   4  10    7.71    0.71
  -6   4   9    1.40    0.34
   6  -4  -8    0.10    0.19
  -6   4   8    0.07    0.18
   6  -4  -7    8.36    0.69
   6  -4  -6    0.36    0.37
   6  -4  -6    0.23    0.18
   6  -4  -5    0.09    0.20
   6  -4  -5    0.07    0.14
   6  -4  -4   24.88    1.59
   6  -4  -4   23.62    1.36
   6  -4  -3    2.94    0.60
   6  -4  -3    2.95    0.32
   6  -4  -2    6.75    0.62
   6  -4  -2    7.00    0.50
   6  -4  -1    3.18    0.41
   6  -4  -1    3.42    0.32
   6  -4   0    5.45    0.53
   6  -4   0    5.73    0.44
   6  -4   1    0.16    0.24
   6  -4   1    0.20    0.15
  -6   4  -1    0.12    0.11
   6  -4   2   49.94    2.81
   6  -4   2   54.15    3.13
   6  -4   3   17.38    1.18
   6  -4   3   18.82    1.15
   6  -4   4    1.74    0.28
   6  -4   4    2.07    0.29
   6  -4   5   15.90    1.06
   6  -4   5   17.55    1.10
   6  -4   6    9.65    0.73
   6  -4   6   10.41    0.89
   6  -4   7    4.95    0.48
   6  -4   7    5.09    0.48
   6  -4   8    1.29    0.41
   6  -4   8    1.18    0.28
   6  -4   9    0.38    0.20
   6  -4   9    0.36    0.21
   6  -4  10    0.05    0.15
   6  -4  11    2.59    0.30
  -6   4 -11    2.57    0.31
   6  -4  12    2.00    0.23
  -6   4 -12    1.92    0.25
   6  -3 -15    6.85    0.60
  -6   3  15    9.76    0.76
   6  -3 -14    1.60    0.19
  -6   3  14    2.16    0.32
   6  -3 -13    3.71    0.32
  -6   3  13    4.81    0.50
   6  -3 -12    3.89    0.37
   6  -3 -12    3.73    0.32
  -6   3  12    4.65    0.72
   6  -3 -11    0.76    0.32
   6  -3 -11    0.56    0.15
  -6   3  11    0.67    0.47
   6  -3 -10    9.95    0.87
  -6   3  10   10.22    0.84
   6  -3  -9    0.49    0.35
  -6   3   9    0.45    0.24
   6  -3  -8   23.05    1.62
  -6   3   8   23.30    1.45
   6  -3  -7   16.38    1.10
   6  -3  -7   14.74    0.93
   6  -3  -6   49.75    2.93
   6  -3  -6   46.00    2.70
   6  -3  -5    2.48    0.37
   6  -3  -5    2.25    0.39
   6  -3  -4   31.94    1.95
   6  -3  -4   29.09    1.63
   6  -3  -3   23.50    1.49
   6  -3  -3   20.85    1.19
   6  -3  -2    0.02    0.17
   6  -3  -2    0.06    0.11
   6  -3  -1    2.89    0.38
   6  -3  -1    3.08    0.31
  -6   3   1    2.45    0.24
   6  -3   0   24.57    1.59
   6  -3   0   24.11    1.37
  -6   3   0   21.60    1.24
   6  -3   1    0.57    0.22
   6  -3   1    0.64    0.30
  -6   3  -1    0.46    0.26
   6  -3   2   21.52    1.45
   6  -3   2   25.96    1.49
  -6   3  -2   24.81    1.44
   6  -3   3    5.04    0.44
   6  -3   4   17.68    1.23
   6  -3   5    5.38    0.50
   6  -3   5    5.97    0.52
   6  -3   6   16.01    1.08
   6  -3   6   17.25    1.13
   6  -3   7    1.46    0.45
   6  -3   8    3.23    0.56
  -6   3  -8    3.56    0.41
   6  -3   9    3.73    0.58
  -6   3  -9    3.94    0.42
   6  -3  10    5.95    0.52
  -6   3 -10    5.77    0.51
   6  -3  11    0.09    0.13
  -6   3 -11   -0.02    0.20
   6  -3  12    1.06    0.18
  -6   3 -12    0.82    0.28
   6  -2 -16    3.12    0.30
  -6   2  16    1.89    0.28
   6  -2 -15    0.92    0.15
  -6   2  15    0.65    0.20
   6  -2 -14    0.63    0.15
  -6   2  14    0.38    0.21
   6  -2 -13    0.58    0.25
  -6   2  13    0.55    0.37
   6  -2 -12   18.07    1.13
   6  -2 -12   17.25    1.04
  -6   2  12   21.26    1.57
   6  -2 -11   17.77    1.20
   6  -2 -11   15.91    0.96
  -6   2  11   19.82    1.34
   6  -2 -10    3.77    0.53
   6  -2 -10    3.37    0.32
  -6   2  10    3.94    0.51
   6  -2  -9   15.66    1.18
   6  -2  -9   12.93    0.82
  -6   2   9   15.98    1.08
   6  -2  -8    0.06    0.18
   6  -2  -8    0.15    0.11
  -6   2   8    0.04    0.17
   6  -2  -7    2.58    0.37
   6  -2  -7    2.47    0.43
   6  -2  -7    2.12    0.23
   6  -2  -6    9.87    0.73
   6  -2  -6    9.69    0.63
   6  -2  -6    8.69    0.54
   6  -2  -5   35.99    2.10
   6  -2  -5   35.32    1.93
   6  -2  -5   30.90    1.71
   6  -2  -4    1.20    0.27
   6  -2  -4    1.21    0.20
   6  -2  -4    1.02    0.14
   6  -2  -3    5.69    0.49
   6  -2  -3    5.40    0.39
  -6   2   3    4.18    0.35
   6  -2  -2   25.41    1.54
   6  -2  -2   25.91    1.43
  -6   2   2   25.17    1.42
   6  -2  -1    1.69    0.41
   6  -2  -1    1.98    0.25
  -6   2   1    1.76    0.24
   6  -2   0    6.88    0.73
   6  -2   0    8.02    0.55
  -6   2   0    8.31    0.59
   6  -2   1   20.02    1.35
   6  -2   1   17.83    1.07
  -6   2  -1   18.18    1.14
   6  -2   2   39.22    2.32
   6  -2   2   44.78    2.49
  -6   2  -2   45.16    2.59
   6  -2   3    0.08    0.14
  -6   2  -3    0.08    0.16
   6  -2   4    2.62    0.33
  -6   2  -4    2.48    0.36
   6  -2   5    9.81    0.71
  -6   2  -5    9.08    0.72
   6  -2   6    7.04    0.74
  -6   2  -6    6.56    0.59
   6  -2   7    0.48    0.35
  -6   2  -7    0.48    0.22
   6  -2   8    1.06    0.39
  -6   2  -8    1.14    0.27
   6  -2   9    0.06    0.23
  -6   2  -9    0.04    0.15
   6  -2  10    0.19    0.16
  -6   2 -10    0.15    0.25
   6  -2  11    8.19    0.58
  -6   2 -11   10.48    0.69
   6  -1 -16    0.02    0.13
  -6   1  16    0.02    0.10
   6  -1 -15    0.09    0.11
  -6   1  15    0.01    0.09
   6  -1 -14    0.84    0.18
  -6   1  14    0.42    0.17
   6  -1 -13   19.20    1.12
  -6   1  13   11.12    1.05
   6  -1 -12    0.03    0.10
   6  -1 -12    0.06    0.12
  -6   1  12    0.00    0.13
   6  -1 -11    0.47    0.18
   6  -1 -11    0.62    0.19
  -6   1  11    0.36    0.37
   6  -1 -10   22.10    1.37
   6  -1 -10   21.73    1.29
  -6   1  10   19.30    1.43
   6  -1  -9    0.64    0.22
   6  -1  -9    0.54    0.18
  -6   1   9    0.42    0.20
   6  -1  -8   19.42    1.21
   6  -1  -8   17.76    1.05
  -6   1   8   18.03    1.14
   6  -1  -7    3.17    0.37
   6  -1  -7    2.98    0.31
   6  -1  -7    2.96    0.29
   6  -1  -6   20.78    1.42
   6  -1  -6   20.33    1.25
   6  -1  -6   19.36    1.18
   6  -1  -5   20.67    1.28
   6  -1  -5   20.13    1.13
   6  -1  -5   18.84    1.13
   6  -1  -4   23.55    1.56
   6  -1  -4   23.74    1.31
   6  -1  -4   20.53    1.21
  -6   1   4   21.20    1.24
   6  -1  -3    5.10    0.48
   6  -1  -3    5.12    0.38
   6  -1  -3    4.68    0.41
  -6   1   3    4.84    0.40
   6  -1  -2   38.16    2.24
   6  -1  -2   37.35    2.01
   6  -1  -2   36.04    2.00
  -6   1   2   36.52    2.08
   6  -1  -1    0.11    0.16
   6  -1  -1    0.11    0.11
   6  -1  -1    0.01    0.09
  -6   1   1    0.06    0.14
   6  -1   0    3.96    0.44
   6  -1   0    4.76    0.37
   6  -1   0    4.20    0.32
  -6   1   0    4.88    0.45
   6  -1   1    1.04    0.24
   6  -1   1    0.90    0.19
   6  -1   1    0.74    0.14
  -6   1  -1    0.85    0.25
   6  -1   2   56.80    3.36
   6  -1   2   61.73    3.52
   6  -1   2   53.29    3.00
  -6   1  -2   63.51    3.67
   6  -1   3    7.34    0.54
  -6   1  -3    7.94    0.85
   6  -1   4   10.34    0.74
  -6   1  -4   18.75    1.33
   6  -1   5   18.57    1.16
  -6   1  -5   18.22    1.39
   6  -1   6    2.02    0.29
  -6   1  -6    2.03    0.50
   6  -1   7   10.77    0.77
  -6   1  -7   11.01    0.81
   6  -1   8    5.88    0.50
  -6   1  -8    5.79    0.50
   6  -1   9   12.19    0.83
  -6   1  -9   11.65    0.79
   6  -1  10    5.67    0.45
  -6   1 -10    5.63    0.55
   6  -1  11    1.56    0.26
  -6   1 -11    1.55    0.26
   6   0 -16    0.81    0.25
   6   0 -15    8.15    0.56
   6   0 -14    0.05    0.12
   6   0 -13    8.78    0.63
   6   0 -12    3.00    0.32
   6   0 -12    3.92    0.39
   6   0 -11    4.00    0.46
   6   0 -11    2.27    0.31
   6   0 -10    1.33    0.35
   6   0 -10    1.52    0.37
   6   0  -9    1.33    0.25
   6   0  -9    1.39    0.35
   6   0  -8    0.39    0.30
   6   0  -8    0.39    0.26
   6   0  -7    4.23    0.42
   6   0  -7    3.85    0.35
   6   0  -6   27.55    1.62
   6   0  -6   21.87    1.31
   6   0  -6   25.80    1.53
  -6   0   6   22.08    1.33
   6   0  -5    0.33    0.30
   6   0  -5    0.13    0.10
   6   0  -5    0.23    0.21
  -6   0   5    0.20    0.15
   6   0  -4   38.11    2.22
   6   0  -4   30.78    1.70
   6   0  -4   36.62    2.10
  -6   0   4   36.20    2.10
   6   0  -3    0.51    0.23
   6   0  -3    0.41    0.12
   6   0  -3    0.56    0.25
  -6   0   3    0.44    0.20
   6   0  -2    0.49    0.36
   6   0  -2    0.33    0.11
   6   0  -2    0.44    0.23
  -6   0   2    0.40    0.19
   6   0  -1    0.78    0.26
   6   0  -1    0.63    0.14
   6   0  -1    0.75    0.17
  -6   0   1    0.70    0.24
   6   0   0   44.30    2.69
   6   0   0   48.72    2.67
   6   0   0   49.03    2.71
  -6   0   0   50.82    2.96
   6   0   1   41.30    2.59
   6   0   1   38.97    2.19
   6   0   1   40.30    2.34
  -6   0  -1   42.14    2.50
   6   0   2    0.97    0.22
   6   0   2    1.09    0.18
   6   0   2    1.24    0.20
  -6   0  -2    1.20    0.48
   6   0   3   12.79    0.80
   6   0   3   12.50    0.90
  -6   0  -3   14.26    1.02
   6   0   4   21.11    1.33
   6   0   4   21.35    1.26
  -6   0  -4   24.17    1.54
   6   0   5    0.65    0.16
   6   0   5    0.51    0.17
  -6   0  -5    0.78    0.26
   6   0   6    0.02    0.08
   6   0   6   -0.01    0.08
  -6   0  -6    0.05    0.20
   6   0   7    8.04    0.60
   6   0   7    6.17    0.56
   6   0   8    0.22    0.11
   6   0   8    0.14    0.15
  -6   0  -8    0.32    0.15
   6   0   9    5.22    0.54
   6   0   9    2.36    0.42
   6   1 -15   13.45    0.93
   6   1 -14    0.30    0.17
   6   1 -13    3.54    0.37
   6   1 -12    9.76    0.70
   6   1 -11    2.00    0.37
   6   1 -11    2.33    0.31
   6   1 -10    4.36    0.42
   6   1 -10    5.19    0.44
   6   1  -9    5.56    0.48
   6   1  -9    5.58    0.47
   6   1  -8   27.93    1.78
   6   1  -8   26.99    1.55
  -6  -1   8   21.22    1.44
   6   1  -7    1.57    0.28
   6   1  -7    1.52    0.26
  -6  -1   7    1.12    0.25
   6   1  -6    4.66    0.46
   6   1  -6    4.45    0.40
  -6  -1   6    4.14    0.44
   6   1  -5    0.82    0.40
   6   1  -5    0.78    0.20
  -6  -1   5    0.70    0.23
   6   1  -4   10.52    0.80
   6   1  -4    9.99    0.68
  -6  -1   4    9.59    0.73
   6   1  -3    5.97    0.56
   6   1  -3    5.93    0.48
  -6  -1   3    5.62    0.70
   6   1  -2    1.81    0.49
   6   1  -2    1.74    0.26
  -6  -1   2    1.64    0.33
   6   1  -1    0.70    0.40
   6   1  -1    0.70    0.20
  -6  -1   1    0.66    0.27
   6   1   0    5.91    0.73
   6   1   0    6.59    0.51
  -6  -1   0    6.92    0.63
   6   1   1   12.03    0.87
   6   1   1   12.29    0.92
  -6  -1  -1   13.05    1.16
   6   1   2    5.15    0.46
   6   1   2    5.97    0.48
  -6  -1  -2    6.10    0.59
   6   1   3    0.06    0.18
   6   1   3    0.19    0.15
  -6  -1  -3    0.17    0.21
   6   1   4    0.60    0.29
  -6  -1  -4    0.67    0.25
   6   1   5    2.14    0.39
  -6  -1  -5    2.57    0.49
   6   1   6    0.14    0.13
  -6  -1  -6    0.17    0.17
   6   1   7    3.15    0.32
  -6  -1  -7    3.81    0.46
   6   1   8    4.02    0.46
  -6  -1  -8    5.69    0.43
   6   2 -15    7.22    0.60
   6   2 -14    0.21    0.16
   6   2 -13    8.63    0.62
   6   2 -12    0.18    0.17
   6   2 -11    0.17    0.12
   6   2 -11    0.35    0.26
  -6  -2  11    0.12    0.12
   6   2 -10    1.35    0.23
   6   2 -10    1.64    0.39
  -6  -2  10    0.94    0.32
   6   2  -9    1.56    0.26
   6   2  -9    1.67    0.39
  -6  -2   9    1.09    0.25
   6   2  -8    3.41    0.37
   6   2  -8    3.46    0.48
  -6  -2   8    2.48    0.36
   6   2  -7    2.94    0.36
   6   2  -7    3.01    0.47
  -6  -2   7    2.48    0.36
   6   2  -6    0.26    0.31
   6   2  -6    0.20    0.17
  -6  -2   6    0.21    0.19
   6   2  -5    4.57    0.48
   6   2  -5    4.43    0.41
  -6  -2   5    4.38    0.47
   6   2  -4    3.14    0.58
   6   2  -4    3.02    0.35
  -6  -2   4    3.01    0.57
   6   2  -3    0.82    0.28
   6   2  -3    0.72    0.23
  -6  -2   3    0.68    0.27
   6   2  -2    0.17    0.22
   6   2  -2    0.16    0.28
  -6  -2   2    0.24    0.35
   6   2  -1   10.46    0.83
   6   2  -1   11.30    0.77
  -6  -2   1   11.31    0.88
   6   2   0   28.68    1.80
   6   2   0   31.20    1.96
  -6  -2   0   31.43    1.99
   6   2   1    0.44    0.31
   6   2   1    0.44    0.20
  -6  -2  -1    0.46    0.41
   6   2   2    1.05    0.23
   6   2   2    1.49    0.24
  -6  -2  -2    1.42    0.49
   6   2   3    2.57    0.39
   6   2   3    4.19    0.50
  -6  -2  -3    4.33    0.62
   6   2   4    0.74    0.29
  -6  -2  -4    0.72    0.23
   6   2   5    0.37    0.24
  -6  -2  -5    0.36    0.17
   6   2   6    1.61    0.22
  -6  -2  -6    1.39    0.21
   6   3 -13    0.25    0.15
   6   3 -12    2.15    0.25
  -6  -3  12    0.42    0.17
   6   3 -11    0.09    0.10
   6   3 -11    0.53    0.17
  -6  -3  11    0.18    0.20
   6   3 -10    1.62    0.26
   6   3 -10    3.13    0.33
  -6  -3  10    1.66    0.28
   6   3  -9    3.73    0.38
   6   3  -9    5.07    0.44
  -6  -3   9    3.26    0.43
   6   3  -8   23.48    1.42
   6   3  -8   26.00    1.52
  -6  -3   8   22.37    1.43
   6   3  -7    1.62    0.28
   6   3  -7    1.90    0.30
  -6  -3   7    1.49    0.30
   6   3  -6    0.67    0.37
   6   3  -6    0.77    0.23
  -6  -3   6    0.60    0.39
   6   3  -5    1.86    0.33
   6   3  -5    1.90    0.29
  -6  -3   5    1.78    0.34
   6   3  -4    0.10    0.18
   6   3  -4    0.06    0.25
  -6  -3   4    0.06    0.19
   6   3  -3    4.44    0.66
   6   3  -3    4.48    0.43
  -6  -3   3    4.13    0.49
   6   3  -2   20.62    1.36
   6   3  -2   22.09    1.48
  -6  -3   2   21.96    1.65
   6   3  -1    0.22    0.19
   6   3  -1    0.11    0.17
  -6  -3   1    0.08    0.21
   6   3   0    1.88    0.44
   6   3   0    2.04    0.43
  -6  -3   0    2.07    0.36
   6   3   1   11.40    0.86
   6   3   1   13.50    0.87
  -6  -3  -1   13.54    0.97
   6   3   2    1.18    0.31
   6   3   2    1.84    0.26
  -6  -3  -2    1.72    0.30
   6   3   3    2.29    0.27
  -6  -3  -3    1.94    0.40
   6   3   4    0.02    0.09
  -6  -3  -4    0.02    0.08
   6   4 -10   16.09    0.91
  -6  -4  10    8.98    0.83
   6   4  -9    0.34    0.21
   6   4  -9    0.76    0.18
  -6  -4   9    0.50    0.19
   6   4  -8   10.57    0.84
   6   4  -8   13.40    0.81
  -6  -4   8   10.33    0.78
   6   4  -7   11.21    0.92
   6   4  -7   13.21    0.81
  -6  -4   7   11.38    0.87
   6   4  -6    0.72    0.20
   6   4  -6    0.77    0.20
  -6  -4   6    0.67    0.36
   6   4  -5    0.22    0.27
   6   4  -5    0.19    0.25
  -6  -4   5    0.26    0.20
   6   4  -4    0.09    0.16
   6   4  -4    0.19    0.14
  -6  -4   4    0.06    0.18
   6   4  -3    2.63    0.34
   6   4  -3    2.83    0.31
  -6  -4   3    2.50    0.37
   6   4  -2   10.50    0.75
   6   4  -2   11.71    0.74
  -6  -4   2   10.05    0.79
   6   4  -1   10.79    0.76
   6   4  -1   12.37    0.91
  -6  -4   1    9.75    0.78
   6   4   0    6.79    0.64
   6   4   0    8.24    0.56
  -6  -4   0    5.83    0.56
   7  -8  -6    4.17    0.41
   7  -8  -5    2.25    0.49
   7  -8  -4    0.42    0.22
   7  -8  -3    4.31    0.47
   7  -8  -2    1.78    0.32
   7  -8  -1   12.30    1.05
   7  -8   0    1.00    0.22
   7  -7  -9    2.55    0.27
  -7   7   9    0.64    0.14
   7  -7  -8    6.21    0.50
  -7   7   8    2.88    0.45
   7  -7  -7    0.15    0.29
  -7   7   7    0.09    0.21
   7  -7  -6    0.39    0.22
  -7   7   6    0.18    0.15
   7  -7  -5    3.57    0.43
  -7   7   5    1.90    0.31
   7  -7  -4    0.13    0.31
  -7   7   4    0.06    0.12
   7  -7  -3   12.45    1.11
  -7   7   3    8.25    0.80
   7  -7  -2   15.52    1.33
   7  -7  -1    2.72    0.38
   7  -7  -1    1.51    0.46
   7  -7   0    0.02    0.10
   7  -7   0    0.01    0.09
   7  -7   1   12.40    0.88
   7  -7   2    0.35    0.21
   7  -7   3    0.08    0.10
   7  -7   4    2.46    0.34
   7  -7   5    0.36    0.13
   7  -7   6    0.41    0.13
   7  -7   7    5.60    0.56
   7  -6 -11    1.60    0.30
  -7   6  11    0.85    0.21
   7  -6 -10    4.14    0.39
  -7   6  10    2.66    0.49
   7  -6  -9    0.92    0.37
  -7   6   9    0.58    0.25
   7  -6  -8    8.82    0.69
  -7   6   8    7.20    0.65
   7  -6  -7    4.86    0.51
  -7   6   7    4.01    0.47
   7  -6  -6   12.84    0.95
  -7   6   6   11.19    0.82
   7  -6  -5    8.62    0.74
  -7   6   5    8.11    0.65
   7  -6  -4    0.69    0.29
   7  -6  -4    0.61    0.20
   7  -6  -3    5.73    0.61
   7  -6  -3    5.89    0.48
   7  -6  -2    1.10    0.32
   7  -6  -2    1.15    0.23
   7  -6  -1   22.63    1.56
   7  -6   0    6.41    0.71
   7  -6   1    1.45    0.24
   7  -6   2    5.00    0.41
   7  -6   3    0.53    0.17
   7  -6   4    5.81    0.45
   7  -6   5   10.00    0.67
  -7   6  -5    7.93    0.65
   7  -6   6   29.35    1.74
  -7   6  -6   25.91    1.76
   7  -6   7    4.04    0.49
  -7   6  -7    3.98    0.40
   7  -6   8    5.28    0.44
  -7   6  -8    6.06    0.58
   7  -6   9    2.45    0.26
  -7   6  -9    2.30    0.27
   7  -5 -12    7.10    0.60
  -7   5  12    7.12    0.58
   7  -5 -11    0.15    0.14
  -7   5  11    0.13    0.18
   7  -5 -10   18.06    1.15
  -7   5  10   16.68    1.17
   7  -5  -9    1.64    0.31
  -7   5   9    1.55    0.36
   7  -5  -8    5.40    0.72
  -7   5   8    5.40    0.76
   7  -5  -7    1.11    0.33
  -7   5   7    1.00    0.43
   7  -5  -6    0.61    0.47
   7  -5  -5    0.30    0.27
   7  -5  -5    0.35    0.31
   7  -5  -4   45.45    2.88
   7  -5  -4   42.22    2.57
   7  -5  -3   19.20    1.39
   7  -5  -3   20.22    1.38
   7  -5  -2    6.33    0.68
   7  -5  -2    9.56    0.67
   7  -5  -1    4.73    0.57
   7  -5  -1    4.68    0.42
   7  -5   0   13.13    1.01
   7  -5   0   13.37    0.85
   7  -5   1    0.73    0.33
   7  -5   2    5.02    0.43
   7  -5   3    3.64    0.37
  -7   5  -3    2.83    0.32
   7  -5   4    0.62    0.21
  -7   5  -4    0.49    0.27
   7  -5   5    0.16    0.27
  -7   5  -5    0.14    0.15
   7  -5   6    6.38    0.54
  -7   5  -6    6.35    0.53
   7  -5   7    6.29    0.53
  -7   5  -7    6.66    0.55
   7  -5   8    0.10    0.14
  -7   5  -8    0.04    0.23
   7  -5   9    1.59    0.25
  -7   5  -9    1.57    0.25
   7  -5  10    3.66    0.32
  -7   5 -10    3.54    0.44
   7  -4 -13    0.36    0.11
  -7   4  13    0.54    0.31
   7  -4 -12    0.45    0.15
  -7   4  12    0.40    0.23
   7  -4 -11    6.15    0.50
  -7   4  11    6.37    0.63
   7  -4 -10    0.27    0.20
  -7   4  10    0.35    0.26
   7  -4  -9    0.36    0.24
  -7   4   9    0.38    0.27
   7  -4  -8   56.06    3.55
  -7   4   8   53.75    3.38
   7  -4  -7    9.78    0.78
   7  -4  -6    6.72    0.83
   7  -4  -6    6.18    0.67
   7  -4  -5    1.45    0.34
   7  -4  -5    1.26    0.40
   7  -4  -4    9.02    0.77
   7  -4  -4    8.92    0.78
   7  -4  -3    2.57    0.61
   7  -4  -2   12.22    1.17
   7  -4  -1   17.17    1.49
   7  -4  -1   16.77    1.04
   7  -4   0    8.27    0.73
   7  -4   0    7.89    0.58
   7  -4   1    9.39    0.72
   7  -4   1   12.05    0.78
  -7   4  -1    9.51    0.68
   7  -4   2    2.65    0.33
  -7   4  -2    2.45    0.40
   7  -4   3    2.44    0.32
  -7   4  -3    2.08    0.29
   7  -4   4    4.04    0.42
  -7   4  -4    3.72    0.40
   7  -4   5   56.14    3.42
  -7   4  -5   55.16    3.27
   7  -4   6    0.70    0.24
  -7   4  -6    0.61    0.23
   7  -4   7    0.04    0.14
  -7   4  -7    0.03    0.14
   7  -4   8    9.89    0.72
  -7   4  -8   11.40    0.78
   7  -4   9    3.82    0.49
  -7   4  -9    3.79    0.39
   7  -4  10    0.05    0.10
  -7   4 -10    0.03    0.18
  -7   3  14    0.02    0.10
   7  -3 -13    0.84    0.17
  -7   3  13    1.26    0.26
   7  -3 -12    0.22    0.22
  -7   3  12    0.15    0.19
   7  -3 -11    0.66    0.21
  -7   3  11    0.54    0.48
   7  -3 -10   15.99    1.05
  -7   3  10   16.27    1.16
   7  -3  -9   16.72    1.27
  -7   3   9   16.54    1.12
   7  -3  -8    2.75    0.55
  -7   3   8    2.52    0.38
   7  -3  -7    2.92    0.41
   7  -3  -7    2.83    0.34
   7  -3  -6    6.99    0.81
   7  -3  -6    6.86    0.54
   7  -3  -5    6.57    0.62
   7  -3  -5    6.30    0.50
   7  -3  -4   13.18    0.97
   7  -3  -4   12.93    0.83
   7  -3  -3   28.85    2.06
   7  -3  -3   28.62    1.66
   7  -3  -2    1.13    0.33
   7  -3  -2    1.28    0.24
   7  -3  -1   26.70    1.93
   7  -3  -1   27.17    1.55
  -7   3   1   21.94    1.39
   7  -3   0    2.95    0.65
   7  -3   0    2.35    0.46
  -7   3   0    1.88    0.36
   7  -3   1   11.92    0.89
   7  -3   1   13.33    0.86
  -7   3  -1   12.23    0.82
   7  -3   2    0.12    0.16
  -7   3  -2    0.11    0.16
   7  -3   3   12.34    0.83
  -7   3  -3   11.93    0.85
   7  -3   4    0.90    0.39
  -7   3  -4    0.96    0.26
   7  -3   5   40.69    2.40
  -7   3  -5   39.19    2.37
   7  -3   6    7.35    0.60
  -7   3  -6    7.53    0.63
   7  -3   7    1.21    0.26
  -7   3  -7    1.21    0.28
   7  -3   8   11.49    0.79
  -7   3  -8   12.01    0.97
   7  -3   9   -0.00    0.11
  -7   3  -9    0.05    0.12
   7  -3  10    5.79    0.42
  -7   3 -10    5.52    0.43
   7  -2 -14    4.87    0.42
  -7   2  14    4.57    0.50
   7  -2 -13    2.13    0.34
   7  -2 -13    2.81    0.25
  -7   2  13    2.71    0.33
   7  -2 -12    8.14    0.58
   7  -2 -12    7.64    0.52
  -7   2  12    6.25    0.63
   7  -2 -11    6.59    0.64
   7  -2 -11    5.80    0.43
  -7   2  11    6.36    0.81
   7  -2 -10   10.18    0.87
   7  -2 -10    7.90    0.57
  -7   2  10    9.17    0.94
   7  -2  -9    0.10    0.16
   7  -2  -9    0.04    0.10
  -7   2   9    0.00    0.16
   7  -2  -8    0.22    0.21
  -7   2   8    0.29    0.20
   7  -2  -7    4.72    0.51
   7  -2  -7    4.51    0.42
   7  -2  -6    9.92    0.78
   7  -2  -6   10.10    0.69
   7  -2  -5    0.32    0.23
   7  -2  -5    0.32    0.16
   7  -2  -4    0.07    0.19
   7  -2  -4    0.10    0.13
   7  -2  -3   12.17    0.92
   7  -2  -3   12.67    0.80
   7  -2  -2    0.35    0.36
   7  -2  -2    0.31    0.16
  -7   2   2    0.23    0.14
   7  -2  -1   21.46    1.61
   7  -2  -1   22.85    1.31
  -7   2   1   20.06    1.31
   7  -2   0    0.94    0.27
   7  -2   0    1.04    0.31
  -7   2   0    0.92    0.23
   7  -2   1    0.30    0.18
   7  -2   1    0.30    0.17
  -7   2  -1    0.28    0.19
   7  -2   2    4.95    0.43
  -7   2  -2    4.85    0.62
   7  -2   3   25.26    1.50
  -7   2  -3   24.66    1.55
   7  -2   4   22.16    1.47
  -7   2  -4   20.79    1.34
   7  -2   5   12.85    0.87
  -7   2  -5   12.49    0.90
   7  -2   6    5.17    0.46
  -7   2  -6    5.26    0.51
   7  -2   7    6.44    0.52
  -7   2  -7    6.76    0.72
   7  -2   8    0.10    0.12
  -7   2  -8    0.02    0.14
   7  -2   9    0.39    0.14
  -7   2  -9    0.38    0.24
   7  -1 -15    0.02    0.06
   7  -1 -14    2.03    0.26
  -7   1  14    0.26    0.17
   7  -1 -13    0.03    0.07
   7  -1 -13    0.05    0.14
  -7   1  13    0.01    0.08
   7  -1 -12    2.67    0.37
   7  -1 -12    3.20    0.39
  -7   1  12    1.43    0.36
   7  -1 -11    5.32    0.46
   7  -1 -11    5.12    0.53
   7  -1 -10    2.21    0.31
   7  -1 -10    2.09    0.26
  -7   1  10    1.29    0.28
   7  -1  -9    0.00    0.13
   7  -1  -9    0.01    0.09
  -7   1   9    0.02    0.11
   7  -1  -8    0.59    0.37
   7  -1  -8    0.56    0.16
  -7   1   8    0.31    0.19
   7  -1  -7    0.10    0.18
   7  -1  -7    0.10    0.18
   7  -1  -6    4.62    0.47
   7  -1  -6    4.18    0.47
   7  -1  -6    3.95    0.42
   7  -1  -5   23.48    1.48
   7  -1  -5   21.46    1.32
   7  -1  -5   19.39    1.22
   7  -1  -4    3.76    0.62
   7  -1  -4    4.44    0.45
   7  -1  -4    3.03    0.28
  -7   1   4    2.67    0.45
   7  -1  -3    0.34    0.23
   7  -1  -3    0.29    0.12
  -7   1   3    0.23    0.27
   7  -1  -2    0.23    0.21
   7  -1  -2    0.14    0.20
   7  -1  -2    0.18    0.11
  -7   1   2    0.21    0.18
   7  -1  -1    2.10    0.35
   7  -1  -1    2.40    0.26
  -7   1   1    2.43    0.34
   7  -1   0    6.26    0.58
   7  -1   0    6.58    0.47
  -7   1   0    7.22    0.76
   7  -1   1    1.52    0.39
   7  -1   1    2.05    0.25
  -7   1  -1    2.17    0.34
   7  -1   2    0.09    0.12
  -7   1  -2    0.10    0.18
   7  -1   3    4.31    0.47
  -7   1  -3    4.16    0.45
   7  -1   4    0.11    0.13
  -7   1  -4    0.19    0.28
   7  -1   5    0.68    0.18
  -7   1  -5    0.80    0.24
   7  -1   6    0.26    0.13
  -7   1  -6    0.32    0.19
   7  -1   7    2.75    0.28
  -7   1  -7    3.26    0.34
   7  -1   8    0.73    0.20
  -7   1  -8    0.84    0.19
   7   0 -14    0.35    0.14
   7   0 -13   18.45    1.20
   7   0 -12    7.70    0.66
   7   0 -12   10.86    0.70
   7   0 -11    3.39    0.36
   7   0 -11    3.98    0.37
   7   0 -10   13.32    0.92
   7   0 -10   13.07    0.84
   7   0  -9    0.83    0.24
   7   0  -9    0.81    0.20
   7   0  -8    1.14    0.39
   7   0  -8    1.06    0.22
   7   0  -7    0.08    0.17
   7   0  -7    0.02    0.12
  -7   0   7    0.09    0.16
   7   0  -6    7.32    0.62
   7   0  -6    6.69    0.59
   7   0  -5   17.03    1.12
   7   0  -5   16.40    1.07
  -7   0   5   12.02    0.96
   7   0  -4    0.19    0.34
   7   0  -4    0.24    0.14
  -7   0   4    0.13    0.28
   7   0  -3    2.48    0.38
   7   0  -3    2.34    0.27
  -7   0   3    2.48    0.49
   7   0  -2   13.29    0.96
   7   0  -2   13.02    0.91
  -7   0   2   14.31    0.98
   7   0  -1    3.95    0.45
   7   0  -1    4.28    0.37
  -7   0   1    4.94    0.66
   7   0   0    6.15    0.54
   7   0   0    5.86    0.47
  -7   0   0    7.32    0.63
   7   0   1    0.02    0.20
   7   0   1    0.08    0.11
  -7   0  -1    0.13    0.19
   7   0   2    0.11    0.11
   7   0   2    0.12    0.18
  -7   0  -2    0.16    0.31
   7   0   3   24.68    1.78
  -7   0  -3   40.49    2.49
   7   0   4    3.55    0.41
  -7   0  -4    8.16    0.76
   7   0   5    0.07    0.12
  -7   0  -5    0.12    0.26
  -7   0  -6    0.27    0.16
  -7   0  -7    0.18    0.21
   7   1 -13    0.36    0.16
   7   1 -12    3.19    0.36
   7   1 -12    6.57    0.47
   7   1 -11    5.77    0.48
   7   1 -11    7.29    0.54
   7   1 -10    0.18    0.22
   7   1 -10    0.11    0.25
   7   1  -9    2.67    0.47
   7   1  -9    2.88    0.45
   7   1  -8    2.57    0.33
   7   1  -8    2.62    0.30
  -7  -1   8    1.19    0.35
   7   1  -7    2.77    0.36
   7   1  -7    2.66    0.30
  -7  -1   7    1.79    0.31
   7   1  -6    2.02    0.47
   7   1  -6    1.79    0.26
  -7  -1   6    1.32    0.28
   7   1  -5   28.85    1.77
   7   1  -5   27.74    1.60
  -7  -1   5   26.69    1.66
   7   1  -4   10.91    0.83
   7   1  -4   10.42    0.83
  -7  -1   4   10.93    0.96
   7   1  -3    1.35    0.31
   7   1  -3    1.31    0.24
  -7  -1   3    1.34    0.30
   7   1  -2    2.07    0.50
   7   1  -2    2.25    0.28
  -7  -1   2    2.41    0.54
   7   1  -1    1.96    0.47
   7   1  -1    2.26    0.28
  -7  -1   1    2.37    0.37
   7   1   0    0.08    0.14
   7   1   0    0.02    0.12
  -7  -1   0    0.10    0.18
   7   1   1    1.08    0.23
   7   1   1    1.55    0.24
  -7  -1  -1    1.72    0.50
   7   1   2   13.43    0.92
  -7  -1  -2   16.34    1.26
   7   1   3    3.07    0.33
  -7  -1  -3    4.31    0.59
   7   1   4    5.24    0.47
  -7  -1  -4    8.37    0.74
   7   1   5    1.39    0.21
  -7  -1  -5    3.11    0.31
   7   2 -12    0.13    0.13
   7   2 -11    0.74    0.18
   7   2 -11    1.79    0.24
   7   2 -10    0.18    0.17
   7   2 -10    0.28    0.22
  -7  -2  10    0.01    0.09
   7   2  -9    0.09    0.19
   7   2  -9    0.10    0.14
  -7  -2   9    0.04    0.17
   7   2  -8    6.28    0.65
   7   2  -8    7.01    0.52
  -7  -2   8    3.97    0.57
   7   2  -7   24.59    1.55
   7   2  -7   25.29    1.47
   7   2  -6    4.21    0.58
   7   2  -6    4.17    0.38
  -7  -2   6    3.63    0.57
   7   2  -5    1.95    0.32
   7   2  -5    2.07    0.42
  -7  -2   5    1.67    0.33
   7   2  -4   39.23    2.34
   7   2  -4   39.86    2.25
  -7  -2   4   38.86    2.34
   7   2  -3    1.29    0.43
   7   2  -3    1.40    0.23
  -7  -2   3    1.34    0.46
   7   2  -2    5.28    0.65
   7   2  -2    5.60    0.45
  -7  -2   2    6.02    0.57
   7   2  -1    1.08    0.25
   7   2  -1    1.26    0.23
  -7  -2   1    1.37    0.31
   7   2   0    2.31    0.31
   7   2   0    2.97    0.31
  -7  -2   0    3.18    0.40
   7   2   1    0.51    0.24
   7   2   1    0.89    0.19
  -7  -2  -1    0.96    0.39
   7   2   2   17.86    1.13
  -7  -2  -2   20.85    1.28
   7   2   3   11.48    0.82
  -7  -2  -3   13.00    0.91
   7   3  -9    0.02    0.06
   7   3  -9   -0.00    0.13
  -7  -3   9   -0.01    0.07
   7   3  -8    0.16    0.13
   7   3  -8    0.30    0.22
  -7  -3   8    0.10    0.13
   7   3  -7    1.93    0.27
   7   3  -7    2.34    0.26
  -7  -3   7    1.60    0.29
   7   3  -6   14.13    0.93
   7   3  -6   15.25    0.90
  -7  -3   6   12.46    0.91
   7   3  -5    9.61    0.83
   7   3  -5   10.18    0.65
  -7  -3   5    9.50    0.85
   7   3  -4    0.34    0.17
   7   3  -4    0.16    0.17
  -7  -3   4    0.27    0.18
   7   3  -3    0.85    0.21
   7   3  -3    1.01    0.19
  -7  -3   3    1.02    0.37
   7   3  -2    2.77    0.31
   7   3  -2    3.20    0.30
  -7  -3   2    3.10    0.50
   7   3  -1    0.34    0.22
   7   3  -1    0.38    0.22
  -7  -3   1    0.39    0.18
   8  -8  -3    1.19    0.20
   8  -7  -7    2.22    0.28
  -8   7   7    1.11    0.35
   8  -7  -6    8.81    0.64
  -8   7   6    4.36    0.67
   8  -7  -5    0.53    0.22
  -8   7   5    0.33    0.28
   8  -7  -4    3.46    0.41
  -8   7   4    2.14    0.46
   8  -7  -3    0.82    0.25
  -8   7   3    0.48    0.29
   8  -7  -2    0.10    0.18
  -8   7   2    0.10    0.13
   8  -7  -1    5.95    0.77
   8  -7  -1    9.34    0.65
   8  -7   0   24.72    1.72
   8  -7   1    4.23    0.38
   8  -7   2    0.38    0.13
   8  -7   3    3.50    0.32
   8  -7   4    2.97    0.29
   8  -7   5    1.90    0.20
   8  -6  -9    0.03    0.18
  -8   6   9   -0.01    0.20
   8  -6  -8    3.93    0.39
  -8   6   8    2.74    0.43
   8  -6  -7   11.10    0.79
  -8   6   7    8.13    0.79
   8  -6  -6    2.34    0.35
  -8   6   6    1.73    0.33
   8  -6  -5    8.86    0.90
  -8   6   5    8.43    0.66
   8  -6  -4    0.25    0.34
   8  -6  -4    0.18    0.17
   8  -6  -3   11.41    0.92
   8  -6  -3   12.43    0.94
   8  -6  -2    0.40    0.52
   8  -6  -2    3.30    0.35
   8  -6  -1   13.79    1.01
   8  -6  -1   16.34    1.00
   8  -6   1    1.83    0.26
   8  -6   2   10.04    0.68
   8  -6   3    0.24    0.16
   8  -6   4   10.94    0.86
   8  -6   5    0.04    0.18
   8  -6   6    0.36    0.23
   8  -5 -11    0.17    0.20
  -8   5  11    0.16    0.16
   8  -5 -10    0.08    0.13
  -8   5  10    0.03    0.18
   8  -5  -9   10.67    0.89
  -8   5   9   10.25    0.81
   8  -5  -8    0.13    0.19
  -8   5   8    0.14    0.22
   8  -5  -7    8.30    0.69
  -8   5   7    7.97    0.67
   8  -5  -6   11.19    0.86
  -8   5   6   11.28    0.84
   8  -5  -5    1.72    0.53
   8  -5  -5    1.75    0.29
   8  -5  -4    4.30    0.53
   8  -5  -4    4.58    0.43
   8  -5  -3    1.05    0.32
   8  -5  -3    1.43    0.27
   8  -5  -2    2.74    0.43
   8  -5  -1   10.31    1.03
   8  -5   0   12.85    0.98
   8  -5   0   16.47    1.01
   8  -5   1    0.02    0.21
   8  -5   2    9.22    0.65
   8  -5   3    8.16    0.58
  -8   5  -3    5.18    0.47
   8  -5   4   18.14    1.21
  -8   5  -4   13.42    1.05
   8  -5   5    3.80    0.36
  -8   5  -5    3.16    0.33
   8  -5   6    2.57    0.29
  -8   5  -6    2.54    0.28
   8  -5   7    2.09    0.25
  -8   5  -7    2.14    0.34
   8  -4 -12    0.27    0.11
  -8   4  12    0.23    0.16
   8  -4 -11    0.55    0.27
   8  -4 -10    0.61    0.22
  -8   4  10    0.46    0.42
  -8   4   9   28.59    1.82
   8  -4  -8    2.72    0.39
  -8   4   8    2.49    0.41
   8  -4  -7    0.80    0.27
  -8   4   7    1.02    0.28
   8  -4  -6    1.26    0.31
   8  -4  -6    1.25    0.26
   8  -4  -5    0.56    0.41
   8  -4  -5    0.63    0.22
   8  -4  -4    4.04    0.51
   8  -4  -4    5.97    0.49
   8  -4  -3   11.31    0.90
   8  -4  -2    2.93    0.44
   8  -4  -1    0.43    0.40
   8  -4  -1    0.58    0.21
   8  -4   0    0.14    0.16
   8  -4   0    0.14    0.26
   8  -4   1    0.33    0.19
  -8   4  -1    0.25    0.13
   8  -4   2    2.58    0.42
  -8   4  -2    2.07    0.26
   8  -4   3    0.04    0.13
  -8   4  -3    0.04    0.11
   8  -4   4    9.24    0.65
  -8   4  -4    8.27    0.64
   8  -4   5   -0.03    0.20
  -8   4  -5    0.05    0.12
   8  -4   6    0.22    0.25
  -8   4  -6    0.28    0.16
   8  -4   7   18.77    1.21
  -8   4  -7   20.27    1.22
   8  -3 -12    0.05    0.09
  -8   3  12    0.03    0.19
   8  -3 -11    1.67    0.26
  -8   3  11    1.30    0.30
   8  -3 -10    6.21    0.53
  -8   3  10    5.59    0.57
   8  -3  -9    0.20    0.19
  -8   3   9    0.17    0.22
   8  -3  -8    0.53    0.24
  -8   3   8    0.40    0.24
   8  -3  -7    8.36    0.88
  -8   3   7    8.51    0.68
   8  -3  -6    1.27    0.33
   8  -3  -6    1.22    0.24
   8  -3  -5    0.69    0.29
   8  -3  -5    0.73    0.22
   8  -3  -4    0.27    0.39
   8  -3  -4    0.25    0.17
   8  -3  -3    0.08    0.35
   8  -3  -3    0.22    0.17
   8  -3  -2    8.13    0.92
   8  -3  -2   10.07    0.82
   8  -3  -1    0.54    0.37
  -8   3   1    0.44    0.23
   8  -3   0    6.40    0.57
   8  -3   0    7.84    0.55
  -8   3   0    6.23    0.50
   8  -3   1    0.10    0.24
  -8   3  -1    0.13    0.13
   8  -3   2    2.74    0.30
  -8   3  -2    2.43    0.31
   8  -3   3    4.67    0.41
  -8   3  -3    4.29    0.54
   8  -3   4    0.38    0.27
  -8   3  -4    0.41    0.28
   8  -3   5    0.64    0.29
  -8   3  -5    0.69    0.31
   8  -3   6    0.35    0.24
  -8   3  -6    0.39    0.17
   8  -3   7    0.03    0.09
  -8   3  -7    0.04    0.11
   8  -2 -12    2.78    0.36
  -8   2  12    1.48    0.25
   8  -2 -11    0.20    0.22
  -8   2  11    0.13    0.13
   8  -2 -10   13.96    0.91
  -8   2  10    8.80    0.95
   8  -2  -9   14.60    1.11
  -8   2   9    8.97    0.98
   8  -2  -8   15.61    1.03
  -8   2   8   10.02    0.87
   8  -2  -7   17.58    1.15
  -8   2   7   11.50    0.92
   8  -2  -6    0.79    0.28
   8  -2  -6    0.54    0.18
   8  -2  -5    0.22    0.36
   8  -2  -5    0.14    0.14
   8  -2  -4    0.56    0.32
   8  -2  -4    2.66    0.28
   8  -2  -3   14.27    1.06
   8  -2  -3   12.37    1.34
   8  -2  -2   18.40    1.28
   8  -2  -2   20.42    1.24
  -8   2   2   14.31    1.10
   8  -2  -1    3.18    0.41
   8  -2  -1    3.44    0.33
  -8   2   1    2.91    0.34
   8  -2   0    8.91    0.83
   8  -2   0   10.10    0.76
  -8   2   0    9.32    0.84
   8  -2   1    4.63    0.38
  -8   2  -1    4.30    0.43
   8  -2   2    0.64    0.26
  -8   2  -2    0.66    0.22
   8  -2   3    2.14    0.25
  -8   2  -3    2.13    0.31
   8  -2   4   12.87    0.82
  -8   2  -4   14.81    0.96
   8  -2   5    0.11    0.11
  -8   2  -5    0.13    0.15
   8  -2   6   17.04    1.05
  -8   2  -6   20.98    1.24
   8  -1 -12    0.18    0.10
   8  -1 -12    0.12    0.06
   8  -1 -11    8.55    0.61
   8  -1 -11    6.49    0.50
   8  -1 -10    7.40    0.57
   8  -1 -10    5.53    0.42
   8  -1  -9    4.27    0.56
   8  -1  -9    3.04    0.29
   8  -1  -8    6.10    0.54
   8  -1  -8    4.13    0.38
   8  -1  -7    2.67    0.38
   8  -1  -7    1.69    0.22
   8  -1  -6   -0.01    0.13
   8  -1  -6    0.00    0.06
   8  -1  -5    4.68    0.49
   8  -1  -4    0.37    0.22
  -8   1   4    0.14    0.21
   8  -1  -3    0.07    0.17
   8  -1  -3    0.10    0.16
   8  -1  -2   16.20    1.10
   8  -1  -2   13.06    0.93
  -8   1   2   16.66    1.13
   8  -1  -1   10.62    0.78
   8  -1  -1    8.29    0.64
  -8   1   1   11.80    0.82
   8  -1   0    0.31    0.25
   8  -1   0    0.36    0.18
  -8   1   0    0.48    0.20
   8  -1   1    0.64    0.17
   8  -1   1    0.80    0.15
  -8   1  -1    1.13    0.37
   8  -1   2    2.80    0.30
  -8   1  -2    4.62    0.43
   8  -1   3    0.40    0.11
  -8   1  -3    0.83    0.22
  -8   1  -4    0.99    0.23
  -8   1  -5    9.49    0.78
   8   0 -11    2.77    0.29
   8   0 -11    3.21    0.27
   8   0 -10   18.67    1.25
   8   0 -10   17.44    1.03
   8   0  -9    0.27    0.18
   8   0  -9    0.26    0.13
   8   0  -8    0.65    0.23
   8   0  -8    0.55    0.15
   8   0  -7    2.97    0.51
   8   0  -7    2.44    0.26
   8   0  -6    0.66    0.22
   8   0  -6    0.50    0.14
  -8   0   6    0.26    0.14
   8   0  -5    2.82    0.50
   8   0  -5    2.11    0.32
  -8   0   5    1.32    0.26
   8   0  -4   22.53    1.39
   8   0  -4   17.09    1.09
  -8   0   4   14.32    1.23
   8   0  -3   11.20    0.82
   8   0  -3    8.58    0.65
  -8   0   3   10.33    0.94
   8   0  -2    0.70    0.22
   8   0  -2    0.57    0.14
  -8   0   2    0.79    0.23
   8   0  -1   11.22    0.91
   8   0   0    2.51    0.30
   8   0   0    1.80    0.24
   8   0   1    0.61    0.15
  -8   0  -1    1.54    0.25
  -8   0  -2    6.19    0.52
  -8   0  -3    3.28    0.35
   8   1  -9    9.61    0.77
   8   1  -9    9.28    0.67
   8   1  -8    4.06    0.41
   8   1  -8    4.03    0.44
   8   1  -7    0.08    0.14
   8   1  -7    0.08    0.11
  -8  -1   7    0.04    0.13
   8   1  -6    0.37    0.18
   8   1  -6    0.29    0.13
  -8  -1   6    0.14    0.13
   8   1  -5    6.76    0.55
   8   1  -5    6.01    0.53
   8   1  -4    0.28    0.18
   8   1  -4    0.23    0.13
  -8  -1   4    0.28    0.25
   8   1  -3    6.12    0.53
   8   1  -3    6.14    0.53
  -8  -1   3    6.06    0.54
   8   1  -2   16.36    1.04
   8   1  -2   14.17    0.96
  -8  -1   2   18.34    1.32
   8   1  -1    3.32    0.46
   8   1  -1    3.14    0.31
  -8  -1   1    4.88    0.44
  -8  -1   0    0.67    0.20
   9  -6  -6    1.57    0.26
  -9   6   6    1.39    0.30
   9  -6  -5    8.26    0.75
  -9   6   5    7.18    0.65
   9  -6  -4    1.42    0.40
  -9   6   4    1.36    0.44
   9  -6  -3    1.46    0.37
  -9   6   3    2.20    0.33
   9  -6  -2    0.12    0.11
   9  -6  -2    0.21    0.14
   9  -6  -1    0.19    0.25
   9  -6   0    0.53    0.18
   9  -6   1    6.86    0.60
   9  -6   2    1.02    0.19
   9  -5  -8    1.73    0.38
  -9   5   8    1.32    0.32
   9  -5  -7    3.96    0.40
  -9   5   7    3.33    0.46
   9  -5  -6   14.70    0.99
  -9   5   6   13.52    1.02
   9  -5  -5    3.22    0.57
  -9   5   5    2.96    0.38
   9  -5  -4    0.96    0.27
   9  -5  -4    0.41    0.33
   9  -5  -3    6.84    0.71
   9  -5  -2    0.12    0.13
   9  -5  -1    0.44    0.13
   9  -5  -1    0.96    0.20
   9  -5   0    3.57    0.35
   9  -5   1    0.17    0.24
   9  -5   2    1.41    0.23
   9  -5   3    1.52    0.23
   9  -4  -9    0.49    0.27
  -9   4   9    0.23    0.33
   9  -4  -8    9.90    0.71
  -9   4   8    8.07    0.87
   9  -4  -7    2.10    0.47
  -9   4   7    1.39    0.48
   9  -4  -6   16.83    1.16
  -9   4   6   16.26    1.24
   9  -4  -5    4.76    0.50
  -9   4   5    4.28    0.47
   9  -4  -4    1.28    0.44
   9  -4  -4    1.50    0.25
   9  -4  -3    2.57    0.50
   9  -4  -3    3.45    0.35
   9  -4  -2    1.04    0.25
   9  -4  -2    4.06    0.46
   9  -4  -1    1.00    0.19
   9  -4  -1    1.22    0.25
   9  -4   0    7.06    0.51
   9  -4   1   18.28    1.07
   9  -4   2    3.66    0.44
   9  -4   3    1.45    0.32
   9  -3  -9    1.79    0.26
  -9   3   9    0.99    0.24
   9  -3  -8   19.88    1.31
  -9   3   8   11.69    1.01
   9  -3  -7    7.55    0.60
  -9   3   7    5.30    0.71
   9  -3  -6    0.01    0.22
  -9   3   6    0.02    0.12
   9  -3  -5    3.61    0.42
  -9   3   5    2.82    0.37
   9  -3  -4    3.76    0.44
   9  -3  -4    4.13    0.36
   9  -3  -3    2.71    0.36
   9  -3  -3    3.05    0.35
   9  -3  -2    1.19    0.36
   9  -3  -2    2.69    0.40
   9  -3  -1    4.27    0.40
   9  -3  -1    6.79    0.47
   9  -3   0    0.03    0.15
  -9   3   0    0.02    0.06
   9  -3   1    4.19    0.33
  -9   3  -1    2.88    0.38
   9  -3   2   11.29    0.69
  -9   3  -2    9.11    0.67
   9  -2  -9    4.17    0.39
   9  -2  -8    0.33    0.19
   9  -2  -7    6.01    0.52
   9  -2  -6    1.61    0.40
  -9   2   6    0.77    0.17
   9  -2  -5    0.47    0.21
  -9   2   5    0.25    0.13
   9  -2  -4    0.18    0.18
  -9   2   4    0.14    0.11
   9  -2  -3    0.16    0.16
   9  -2  -3    0.15    0.10
   9  -2  -2    0.39    0.16
   9  -2  -2    0.31    0.17
  -9   2   2    0.15    0.09
   9  -2  -1    7.68    0.60
   9  -2  -1    8.29    0.65
  -9   2   1    6.40    0.61
   9  -2   0    4.49    0.40
  -9   2   0    7.10    0.51
  -9   2  -1    0.82    0.25
   9  -1  -7    0.11    0.15
   9  -1  -6    8.93    0.68
   9  -1  -5    8.63    0.79
   9  -1  -4    0.45    0.29
   9  -1  -3    0.29    0.24
   9  -1  -2    5.22    0.49
   0   0   0    0.00    0.00
;
_shelx_hkl_checksum     75203
_shelx_res_file
;
TITL F01050 - EXOR                    New: P-1
    shelx.res
    created by SHELXL-2016/6 at 20:03:01 on 18-Jul-2017
CELL  1.54187    7.9623    8.1806   15.6919    97.852    99.837   113.206
ZERR        2    0.0001    0.0002    0.0003     0.007     0.007     0.008
LATT   1
SFAC  C  H  N  O  S
UNIT 36 38 2 8 4
SIZE 0.350 0.237 0.100
TEMP -180
CONF
HTAB
BOND $H
EQIV $1 -x, -y, -z
HTAB O3 O2_$1
EQIV $2 -x, 1-y, 1-z
HTAB C1 O4_$2
EQIV $3 -1-x, -y, 1-z
HTAB C6 O1_$3
ACTA
LIST 6 ! automatically inserted. Change 6 to 4 for CHECKCIF!!
L.S. 5
FMAP 2
PLAN -20
ACTA
BOND $H
CONF
WGHT    0.088600
FVAR       0.20337
RESI 0
C18   1    0.483690    0.202256   -0.070370    11.00000    0.03303    0.05406 =
         0.03166    0.00156    0.00779    0.02112
AFIX 137
H18A  2    0.353962    0.141599   -0.107151    11.00000   -1.50000
H18B  2    0.532608    0.111054   -0.062694    11.00000   -1.50000
H18C  2    0.562657    0.291110   -0.099449    11.00000   -1.50000
AFIX   0
C17   1    0.486512    0.298748    0.018742    11.00000    0.02821    0.03185 =
         0.03079    0.00894    0.01003    0.01002
C16   1    0.672136    0.385456    0.086362    11.00000    0.03938    0.05400 =
         0.03557    0.00219    0.00269    0.01514
AFIX 137
H16A  2    0.662463    0.459785    0.138195    11.00000   -1.50000
H16B  2    0.769637    0.463148    0.060510    11.00000   -1.50000
H16C  2    0.705696    0.290136    0.104599    11.00000   -1.50000
AFIX   0
C15   1    0.071848   -0.077819    0.102817    11.00000    0.01459    0.02610 =
         0.02339   -0.00002    0.00402    0.00580
C14   1    0.125070   -0.148564    0.182035    11.00000    0.02510    0.02148 =
         0.02300    0.00122    0.00843    0.00949
AFIX  23
H14A  2    0.022709   -0.268888    0.179414    11.00000   -1.20000
H14B  2    0.240668   -0.165837    0.179883    11.00000   -1.20000
AFIX   0
C13   1    0.334315    0.107841    0.309633    11.00000    0.01972    0.02274 =
         0.02596    0.00825    0.00509    0.00891
C12   1    0.007490   -0.032237    0.301989    11.00000    0.02156    0.02364 =
         0.02263    0.00912    0.00564    0.01010
C11   1    0.076934    0.106679    0.385879    11.00000    0.02110    0.02125 =
         0.02118    0.00768    0.00515    0.00847
C10   1   -0.046695    0.128353    0.430477    11.00000    0.02047    0.02197 =
         0.02325    0.00814    0.00520    0.00854
AFIX  43
H10   2   -0.175633    0.051244    0.402883    11.00000   -1.20000
AFIX   0
C9    1    0.185840    0.359571    0.568793    11.00000    0.02134    0.02933 =
         0.02268    0.00402    0.00536    0.01220
AFIX 137
H9A   2    0.243238    0.473711    0.549512    11.00000   -1.50000
H9B   2    0.259030    0.288679    0.561413    11.00000   -1.50000
H9C   2    0.184901    0.387309    0.631426    11.00000   -1.50000
AFIX   0
C8    1   -0.012847    0.250786    0.513668    11.00000    0.02310    0.02233 =
         0.02168    0.00794    0.00739    0.01061
C7    1   -0.168537    0.251603    0.538331    11.00000    0.02082    0.01986 =
         0.02379    0.00728    0.00374    0.00831
AFIX  43
H7    2   -0.284633    0.172304    0.497085    11.00000   -1.20000
AFIX   0
C6    1   -0.393102    0.369969    0.713255    11.00000    0.02047    0.02998 =
         0.02806    0.00964    0.00818    0.01194
AFIX  43
H6    2   -0.512536    0.320247    0.726776    11.00000   -1.20000
AFIX   0
C5    1   -0.363175    0.283503    0.639204    11.00000    0.01915    0.02479 =
         0.02684    0.00728    0.00380    0.00986
AFIX  43
H5    2   -0.462984    0.174745    0.602374    11.00000   -1.20000
AFIX   0
C4    1   -0.187687    0.353217    0.617127    11.00000    0.02207    0.02318 =
         0.02317    0.00913    0.00665    0.01230
O4    4    0.346277    0.306783    0.035211    11.00000    0.03312    0.05082 =
         0.04467    0.00275    0.01799    0.01443
C3    1   -0.044895    0.516314    0.672656    11.00000    0.01957    0.02326 =
         0.02665    0.00741    0.00644    0.00811
AFIX  43
H3    2    0.074672    0.567892    0.659418    11.00000   -1.20000
AFIX   0
H3A   2    0.034225   -0.130354   -0.016486    11.00000    0.06599
O3    4    0.082096   -0.168703    0.029425    11.00000    0.03550    0.03856 =
         0.02212    0.00204    0.00471    0.02327
C2    1   -0.076763    0.602487    0.746414    11.00000    0.02514    0.02416 =
         0.02666    0.00560    0.00489    0.01145
AFIX  43
H2    2    0.020885    0.713258    0.782712    11.00000   -1.20000
AFIX   0
O2    4    0.024454    0.046501    0.107930    11.00000    0.02865    0.02728 =
         0.02269    0.00287    0.00567    0.01465
S2    5    0.530049    0.150126    0.278141    11.00000    0.02071    0.03269 =
         0.03132    0.00407    0.00943    0.00882
C1    1   -0.249095    0.529461    0.768055    11.00000    0.03035    0.02903 =
         0.02377    0.00905    0.00988    0.01679
AFIX  43
H1    2   -0.268525    0.587679    0.819680    11.00000   -1.20000
AFIX   0
O1    4   -0.153827   -0.141723    0.266941    11.00000    0.01927    0.02900 =
         0.02668    0.00334    0.00391    0.00604
S1    5    0.323258    0.227760    0.407749    11.00000    0.01849    0.02570 =
         0.02226    0.00332    0.00491    0.00722
N1    3    0.157843   -0.024661    0.264973    11.00000    0.02054    0.02233 =
         0.02039    0.00365    0.00564    0.00823
HKLF 4
REM  F01050 - EXOR                    New: P-1
REM R1 =  0.0504 for    2790 Fo > 4sig(Fo)  and  0.0542 for all    3235 data
REM    233 parameters refined using      0 restraints
END
WGHT      0.0886      0.0000
REM Instructions for potential hydrogen bonds
HTAB O3 O2_$1
REM Highest difference peak  0.727,  deepest hole -0.298,  1-sigma level  0.096
Q1    1   0.1975  0.1955  0.3997  11.00000  0.05    0.73
Q2    1   0.4009  0.1233  0.2738  11.00000  0.05    0.65
Q3    1   0.3427  0.1601  0.3583  11.00000  0.05    0.63
Q4    1   0.4019  0.3678  0.4065  11.00000  0.05    0.51
Q5    1   0.5482  0.0567  0.2217  11.00000  0.05    0.50
Q6    1  -0.1211  0.4241  0.6399  11.00000  0.05    0.46
Q7    1   0.0357  0.1304  0.4192  11.00000  0.05    0.46
Q8    1   0.4896  0.1596  0.2195  11.00000  0.05    0.45
Q9    1   0.5068  0.2377  0.3321  11.00000  0.05    0.45
Q10   1   0.4625  0.2656  0.4166  11.00000  0.05    0.44
Q11   1   0.6207  0.2983  0.2726  11.00000  0.05    0.44
Q12   1   0.2531  0.3448  0.3886  11.00000  0.05    0.43
Q13   1   0.5821  0.1191  0.3489  11.00000  0.05    0.43
Q14   1   0.2556  0.0255  0.2902  11.00000  0.05    0.41
Q15   1  -0.2494  0.3210  0.6367  11.00000  0.05    0.41
Q16   1   0.3929  0.1280  0.4250  11.00000  0.05    0.41
Q17   1   0.2389  0.0865  0.4144  11.00000  0.05    0.41
Q18   1  -0.1616  0.3028  0.5907  11.00000  0.05    0.41
Q19   1   0.0998 -0.0206  0.2852  11.00000  0.05    0.40
Q20   1   0.2995  0.3231  0.4615  11.00000  0.05    0.40
;
_shelx_res_checksum     78427
data_Global
_journal_date_recd_electronic     2017-07-20
_journal_date_accepted     2017-07-21
_journal_name_full     'Acta Crystallographica, Section E'
_journal_year     2017
_journal_volume     73
_journal_issue      8
_journal_page_first     1264
_journal_page_last     1267
_journal_paper_category     GO
_journal_paper_doi     10.1107/S2056989017010751
_journal_coeditor_code     SU5385
_publ_contact_author_name     'Etsuo Yonemochi'
_publ_contact_author_address
;
School of Pharmacy and Pharmaceutical Sciences,
Hoshi University, 2-4-41, Ebara, Shinagawa,
Tokyo 145-8501, Japan
;
_publ_contact_author_email     'e-yonemochi@hoshi.ac.jp'
_publ_contact_author_fax     '+81 03 5498 5048'
_publ_contact_author_phone     '+81 03 5498 5048'
_publ_section_title
;
A new solvate of epalerstat, a drug for diabetic neuropathy
;
loop_
    _publ_author_name
    _publ_author_footnote
    _publ_author_address
    'Putra, Okky Dwichandra' .
;
School of Pharmacy and Pharmaceutical Sciences,
Hoshi University, 2-4-41, Ebara,
Shinagawa, Tokyo 145-8501, Japan
;
    'Umeda, Daiki' .
;
School of Pharmacy and Pharmaceutical Sciences,
Hoshi University, 2-4-41, Ebara,
Shinagawa, Tokyo 145-8501, Japan
;
    'Fukuzawa, Kaori' .
;
School of Pharmacy and Pharmaceutical Sciences,
Hoshi University, 2-4-41, Ebara,
Shinagawa, Tokyo 145-8501, Japan
;
    'Gunji, Mihoko' .
;
School of Pharmacy and Pharmaceutical Sciences,
Hoshi University, 2-4-41, Ebara,
Shinagawa, Tokyo 145-8501, Japan
;
    'Yonemochi, Etsuo' .
;
School of Pharmacy and Pharmaceutical Sciences,
Hoshi University, 2-4-41, Ebara,
Shinagawa, Tokyo 145-8501, Japan
;
_publ_section_synopsis
;
The title compound, epalerstat acetone monosolvate, is isotypic with the
previously reported tetrahydrofuran solvate.
;
