# Supplementary material for: A new solvate of epalerstat, a drug for diabetic neuropathy
Source: Acta Crystallogr E Crystallogr Commun. 2017 Jul 28;73(Pt 8):1264–7. doi: 10.1107/S2056989017010751 (PMC5598862; doi:10.1107/S2056989017010751)
Supplement: Supplementary file 2 [file e-73-01264-Isup2.hkl]

data_I                                                                          
_shelx_title ' F01050 - EXOR                    New: P-1'                       
_shelx_refln_list_code          4                                               
_shelx_F_calc_maximum      188.23                                               
_exptl_crystal_F_000       396.00                                               
_reflns_d_resolution_high  0.8306                                               
                                                                                
loop_                                                                           
 _space_group_symop_operation_xyz                                               
 'x, y, z'                                                                      
 '-x, -y, -z'                                                                   
                                                                                
_cell_length_a     7.9623                                                       
_cell_length_b     8.1806                                                       
_cell_length_c    15.6919                                                       
_cell_angle_alpha  97.852                                                       
_cell_angle_beta   99.837                                                       
_cell_angle_gamma 113.206                                                       
                                                                                
_shelx_F_squared_multiplier     1.000                                           
                                                                                
loop_                                                                           
 _refln_index_h                                                                 
 _refln_index_k                                                                 
 _refln_index_l                                                                 
 _refln_F_squared_calc                                                          
 _refln_F_squared_meas                                                          
 _refln_F_squared_sigma                                                         
 _refln_observed_status                                                         
   1   0   0       1322.43       1507.98        23.07 o                         
   2   0   0       1706.85       1956.47        33.80 o                         
   3   0   0        194.58        196.70         4.41 o                         
   4   0   0          1.93          2.36         0.79 o                         
   5   0   0        281.75        267.46         8.84 o                         
   6   0   0       1206.39       1165.78        33.25 o                         
   7   0   0        152.29        153.78         9.52 o                         
   8   0   0         84.14         51.62         8.58 o                         
  -8   1   0          9.87          9.37         2.85 o                         
  -7   1   0        155.97        159.90         7.96 o                         
  -6   1   0        103.40        107.77         5.16 o                         
  -5   1   0       1093.03        996.43        20.14 o                         
  -4   1   0        669.38        619.91        12.03 o                         
  -3   1   0       1422.14       1665.53        31.40 o                         
  -2   1   0        678.28        756.41        10.84 o                         
  -1   1   0       2077.78       2525.80        38.64 o                         
   0   1   0       2136.20       2684.14        41.40 o                         
   1   1   0        597.64        601.80         9.51 o                         
   2   1   0       4266.01       5419.60        94.90 o                         
   3   1   0        225.32        205.58         3.57 o                         
   4   1   0        326.04        307.17         6.61 o                         
   5   1   0         94.50         92.22         6.19 o                         
   6   1   0        152.30        158.53         8.42 o                         
   7   1   0          0.68          1.49         1.97 o                         
   8   1   0          8.22         16.20         4.84 o                         
  -9   2   0        181.73        139.68        31.55 o                         
  -8   2   0        223.85        229.96        11.27 o                         
  -7   2   0         17.02         23.16         3.69 o                         
  -6   2   0        190.43        190.93         8.85 o                         
  -5   2   0        155.99        165.51         5.03 o                         
  -4   2   0        297.69        270.56         5.58 o                         
  -3   2   0        446.63        408.01         6.05 o                         
  -2   2   0        791.33        789.29        11.52 o                         
  -1   2   0       4275.55       5147.46        88.16 o                         
   0   2   0       1877.38       2276.07        35.88 o                         
   1   2   0       2509.30       2989.58        54.70 o                         
   2   2   0        786.76        741.45        11.79 o                         
   3   2   0        196.30        180.72         5.04 o                         
   4   2   0         13.15         13.82         2.77 o                         
   5   2   0       1305.15       1318.37        45.98 o                         
   6   2   0        634.26        734.48        26.68 o                         
   7   2   0         61.58         68.03         5.85 o                         
  -9   3   0          0.02          0.55         1.35 o                         
  -8   3   0        168.43        166.08        11.85 o                         
  -7   3   0         50.80         54.87         6.56 o                         
  -6   3   0        551.83        562.60        21.72 o                         
  -5   3   0       1817.46       1919.33        63.73 o                         
  -4   3   0        312.96        274.78         6.72 o                         
  -3   3   0        287.40        262.84         4.85 o                         
  -2   3   0        177.19        150.71         2.99 o                         
  -1   3   0         11.25         11.37         0.75 o                         
   0   3   0        507.53        451.21         8.82 o                         
   1   3   0        143.49        120.48         3.40 o                         
   2   3   0       1326.93       1314.56        26.76 o                         
   3   3   0        112.99        112.07         5.90 o                         
   4   3   0          0.69          1.86         2.91 o                         
   5   3   0        304.31        306.92        16.21 o                         
   6   3   0         32.34         48.62         5.65 o                         
  -9   4   0        154.28        170.70        12.33 o                         
  -8   4   0          4.31          3.38         3.29 o                         
  -7   4   0        186.25        194.42        10.98 o                         
  -6   4   0        126.48        135.86         8.19 o                         
  -5   4   0        477.25        450.19        12.88 o                         
  -4   4   0        238.68        259.13         5.09 o                         
  -3   4   0       2311.03       2435.28        45.97 o                         
  -2   4   0        249.49        213.36         4.28 o                         
  -1   4   0         12.47         14.75         0.78 o                         
   0   4   0        180.92        189.95         4.57 o                         
   1   4   0         95.63        110.60         3.47 o                         
   2   4   0         78.75         68.67         3.65 o                         
   3   4   0        232.34        239.87        11.65 o                         
   4   4   0         87.79         85.42         5.91 o                         
   5   4   0          3.21          5.64         3.02 o                         
   6   4   0        167.13        172.14        15.61 o                         
  -9   5   0         63.98         86.32         8.46 o                         
  -8   5   0        337.99        358.55        43.76 o                         
  -7   5   0        316.08        320.88        15.72 o                         
  -6   5   0         14.60         24.31        13.30 o                         
  -5   5   0        394.43        417.06        19.35 o                         
  -4   5   0        156.71        161.33         4.33 o                         
  -3   5   0         34.81         38.38         1.81 o                         
  -2   5   0        597.84        592.00        16.58 o                         
  -1   5   0         85.67         81.48         5.37 o                         
   0   5   0          2.35          3.88         0.95 o                         
   1   5   0         99.12         94.97         5.26 o                         
   2   5   0         75.00         72.87         4.32 o                         
   3   5   0         35.66         34.50         3.95 o                         
   4   5   0         64.04         64.75         6.05 o                         
   5   5   0        102.15        125.53         7.44 o                         
  -9   6   0         10.03         12.81         4.35 o                         
  -7   6   0        171.88        154.98        17.17 o                         
  -6   6   0         45.95        113.08        43.04 o                         
  -5   6   0         80.32         77.03         5.45 o                         
  -4   6   0        181.26        173.82         9.77 o                         
  -3   6   0        528.20        502.87        22.31 o                         
  -2   6   0          6.68          8.52         3.19 o                         
  -1   6   0         62.02         67.74         6.22 o                         
   0   6   0         41.44         41.39         6.08 o                         
   1   6   0         15.58         21.12         4.47 o                         
   2   6   0        155.76        127.87        13.90 o                         
   3   6   0        414.02        413.53        31.67 o                         
   4   6   0          0.15          0.70         1.68 o                         
  -8   7   0        575.83        597.68        41.59 o                         
  -7   7   0          0.31          0.36         1.62 o                         
  -6   7   0        105.49         97.68        10.88 o                         
  -5   7   0          0.21          2.18         4.11 o                         
  -4   7   0         30.95         26.14         4.24 o                         
  -3   7   0        455.80        492.98        23.89 o                         
  -2   7   0        144.57        164.99        11.86 o                         
  -1   7   0         98.30        100.01         8.19 o                         
   0   7   0         10.42         11.73         6.15 o                         
   1   7   0          0.40          0.37         2.52 o                         
   2   7   0        103.79         91.79        31.55 o                         
   3   7   0         87.81         94.05        11.61 o                         
  -7   8   0         54.66         24.18         5.32 o                         
  -6   8   0        307.47        240.81        20.07 o                         
  -5   8   0         23.93         16.92         8.70 o                         
  -4   8   0        118.97        122.31         9.70 o                         
  -3   8   0         13.19         15.04         4.69 o                         
  -2   8   0         22.20         32.74         5.54 o                         
  -1   8   0        107.57        131.18        11.87 o                         
   0   8   0        240.76        258.46        14.46 o                         
   1   8   0        237.09        204.40        48.72 o                         
  -6   9   0        105.01         39.17         7.25 o                         
  -5   9   0         13.57          6.04         3.14 o                         
  -4   9   0         21.51         20.26         4.01 o                         
  -3   9   0          0.77          1.13         2.55 o                         
  -2   9   0        152.15        163.28        12.45 o                         
  -1   9   0         22.91         22.32         4.10 o                         
   1  -9   1        194.55        207.59        29.50 o                         
   2  -9   1        312.75        350.83        47.15 o                         
   3  -9   1          8.65          6.71         3.23 o                         
   4  -9   1        161.31        164.41        17.17 o                         
  -1  -8   1        211.92        206.85        37.11 o                         
   0  -8   1        570.35        599.81        27.92 o                         
   1  -8   1         97.11        100.10         8.59 o                         
   2  -8   1          1.54          2.42         3.85 o                         
   3  -8   1        165.91        191.29        18.25 o                         
   4  -8   1        161.47        156.06        12.33 o                         
   5  -8   1          0.36          0.00         2.18 o                         
  -3  -7   1         32.70         34.82         6.04 o                         
  -2  -7   1         23.83         17.41         6.53 o                         
  -1  -7   1        336.94        365.66        20.97 o                         
   0  -7   1          2.13          2.92         3.66 o                         
   1  -7   1         18.44         22.73         5.63 o                         
   2  -7   1        514.73        531.95        25.79 o                         
   3  -7   1          0.18          1.81         2.91 o                         
   4  -7   1         81.41         83.04         6.15 o                         
   5  -7   1         78.59         58.51         7.98 o                         
   6  -7   1         18.52         14.27         4.35 o                         
   7  -7   1        387.16        299.81        21.28 o                         
   8  -7   1         89.13        102.27         9.19 o                         
  -4  -6   1         48.86         53.93         5.37 o                         
  -3  -6   1         35.96         34.55         7.19 o                         
  -2  -6   1        175.52        140.61        14.67 o                         
  -1  -6   1         52.36         49.00         7.77 o                         
   0  -6   1          3.97          2.75         3.11 o                         
   1  -6   1          2.13          1.62         3.07 o                         
   2  -6   1         28.50         25.72         4.54 o                         
   3  -6   1        788.64        789.65        33.01 o                         
   4  -6   1        597.80        560.33        23.50 o                         
   5  -6   1          0.14          1.11         1.78 o                         
   6  -6   1          1.89          5.24         3.38 o                         
   7  -6   1         34.50         35.06         5.80 o                         
   8  -6   1         34.73         44.25         6.29 o                         
   9  -6   1        134.37        165.86        14.51 o                         
  -5  -5   1          9.72          9.43         2.75 o                         
  -4  -5   1         22.53         21.72         3.76 o                         
  -3  -5   1          4.36          4.61         2.48 o                         
  -2  -5   1        415.78        393.11        15.32 o                         
  -1  -5   1        552.27        497.89        16.84 o                         
   0  -5   1          1.98          3.17         1.03 o                         
   1  -5   1        583.83        595.95        16.75 o                         
   2  -5   1          0.06          0.76         0.98 o                         
   3  -5   1        114.72        111.37         2.79 o                         
   4  -5   1        195.28        174.23         4.60 o                         
   5  -5   1        150.40        200.80        41.10 o                         
   6  -5   1         11.42         12.90         3.78 o                         
   7  -5   1         14.77         17.65         7.98 o                         
   8  -5   1          1.43          0.48         5.08 o                         
   9  -5   1          4.26          4.11         5.80 o                         
  -6  -4   1        222.88        264.26        15.73 o                         
  -5  -4   1        192.47        222.95        10.12 o                         
  -4  -4   1        142.40        141.45         8.30 o                         
  -3  -4   1        271.25        278.06        12.55 o                         
  -2  -4   1         68.30         78.94         3.25 o                         
  -1  -4   1         28.18         18.05         1.49 o                         
   0  -4   1        969.79        955.01        20.28 o                         
   1  -4   1         65.49         55.65         1.48 o                         
   2  -4   1          1.33          1.39         0.58 o                         
   3  -4   1        163.61        142.23         3.03 o                         
   4  -4   1        613.83        586.22        12.30 o                         
   5  -4   1          3.05          4.33         1.56 o                         
   6  -4   1          3.21          3.75         2.01 o                         
   7  -4   1        284.03        249.83        19.85 o                         
   8  -4   1          5.68          6.83         2.59 o                         
   9  -4   1        360.99        441.98        25.87 o                         
  -7  -3   1         10.04          8.98         2.85 o                         
  -6  -3   1          1.59          3.32         2.62 o                         
  -5  -3   1         37.56         35.02         4.34 o                         
  -4  -3   1        175.94        167.57         9.57 o                         
  -3  -3   1       1569.30       1687.18        55.06 o                         
  -2  -3   1        854.89        876.60        17.81 o                         
  -1  -3   1          2.87          2.18         0.99 o                         
   0  -3   1        395.39        414.09         7.94 o                         
   1  -3   1        921.31        944.42        17.40 o                         
   2  -3   1        217.43        208.88         3.91 o                         
   3  -3   1         11.55         18.26         1.22 o                         
   4  -3   1       3104.09       3396.70       104.22 o                         
   5  -3   1        174.96        173.55         5.75 o                         
   6  -3   1         13.98         13.39         3.54 o                         
   7  -3   1        296.27        302.85        11.94 o                         
   8  -3   1          3.26          2.89         2.76 o                         
   9  -3   1         88.20         90.49        15.84 o                         
  -7  -2   1         26.86         29.79         3.59 o                         
  -6  -2   1        243.37        266.97        11.49 o                         
  -5  -2   1        150.67        170.90         8.36 o                         
  -4  -2   1        174.68        195.56         8.11 o                         
  -3  -2   1       1221.10       1294.03        27.62 o                         
  -2  -2   1        710.54        743.59        11.64 o                         
  -1  -2   1        201.49        166.52         3.71 o                         
   0  -2   1       1157.42       1300.30        24.10 o                         
   1  -2   1       2862.51       3530.23        57.64 o                         
   2  -2   1       1493.66       1680.74        29.36 o                         
   3  -2   1          3.46          3.63         0.35 o                         
   4  -2   1         58.28         49.29         1.56 o                         
   5  -2   1          4.07          5.65         1.96 o                         
   6  -2   1        401.98        448.36        16.33 o                         
   7  -2   1          5.95          7.10         2.50 o                         
   8  -2   1         92.38        108.59         6.88 o                         
   9  -2   1         22.87         19.83         6.04 o                         
  -8  -1   1        105.99         91.26        12.51 o                         
  -7  -1   1         49.42         54.31         4.88 o                         
  -6  -1   1         19.66         16.63         3.61 o                         
  -5  -1   1        944.80        941.73        31.58 o                         
  -4  -1   1       2672.84       2635.08        54.11 o                         
  -3  -1   1         43.75         46.30         1.22 o                         
  -2  -1   1       1550.50       1828.85        28.68 o                         
  -1  -1   1        219.30        181.34         3.19 o                         
   0  -1   1        225.39        236.56         4.35 o                         
   1  -1   1        143.92        118.80         2.13 o                         
   2  -1   1         87.89         92.25         1.81 o                         
   3  -1   1        449.00        427.93         7.99 o                         
   4  -1   1        305.06        284.58         6.18 o                         
   5  -1   1         32.44         29.32         1.83 o                         
   6  -1   1         25.75         20.69         2.28 o                         
   7  -1   1         48.33         48.37         4.33 o                         
   8  -1   1         29.84         19.04         2.86 o                         
  -8   0   1        251.48        271.28        22.00 o                         
  -7   0   1        116.55        103.89         6.34 o                         
  -6   0   1         18.05         16.92         2.23 o                         
  -5   0   1        518.09        520.64        13.09 o                         
  -4   0   1       1658.29       1713.77        34.08 o                         
  -3   0   1         81.00         83.50         2.31 o                         
  -2   0   1       1643.06       1876.50        32.54 o                         
  -1   0   1       1401.90       1719.37        26.72 o                         
   1   0   1       6851.99       8119.41       146.13 o                         
   2   0   1        484.35        413.48         7.30 o                         
   3   0   1        282.21        315.27         6.04 o                         
   4   0   1       1097.79       1110.26        20.82 o                         
   5   0   1          5.82          7.02         1.96 o                         
   6   0   1        996.93        980.99        28.89 o                         
   7   0   1          1.32          1.89         2.08 o                         
   8   0   1         35.11         25.45        11.24 o                         
  -8   1   1        255.66        245.20        22.73 o                         
  -7   1   1         52.78         56.55         4.30 o                         
  -6   1   1          0.05          1.60         1.40 o                         
  -5   1   1        408.34        383.18         9.07 o                         
  -4   1   1        817.04        816.74        15.81 o                         
  -3   1   1       1175.25       1313.58        28.92 o                         
  -2   1   1          0.40          1.41         0.47 o                         
  -1   1   1       1881.12       2248.73        34.36 o                         
   0   1   1          4.04          5.75         0.70 o                         
   1   1   1       4162.58       4996.87        85.95 o                         
   2   1   1         41.07         50.29         1.38 o                         
   3   1   1        722.29        783.34        12.49 o                         
   4   1   1         25.68         28.06         1.86 o                         
   5   1   1        968.51        916.81        42.18 o                         
   6   1   1        282.90        299.10        13.42 o                         
   7   1   1         36.82         33.72         4.53 o                         
  -9   2   1        267.71        181.51        11.76 o                         
  -8   2   1         77.26         77.34         4.96 o                         
  -7   2   1        557.73        520.42        19.41 o                         
  -6   2   1         49.31         44.65         3.86 o                         
  -5   2   1       1040.04        997.16        19.80 o                         
  -4   2   1       1523.39       1626.41        34.96 o                         
  -3   2   1        173.45        155.80         2.49 o                         
  -2   2   1        189.12        166.62         2.65 o                         
  -1   2   1       2424.54       2887.94        46.47 o                         
   0   2   1         89.66         79.58         1.85 o                         
   1   2   1       3801.64       4710.82        91.29 o                         
   2   2   1       2177.20       2360.12        39.65 o                         
   3   2   1        319.22        289.66         7.21 o                         
   4   2   1          9.24          5.41         2.61 o                         
   5   2   1        314.36        345.27        13.70 o                         
   6   2   1          8.74         10.75         3.76 o                         
   7   2   1         16.74         19.25         3.36 o                         
  -9   3   1        133.70        135.85        30.46 o                         
  -8   3   1         15.94         11.57         4.72 o                         
  -7   3   1        652.11        606.06        39.12 o                         
  -6   3   1         65.11         66.65         4.35 o                         
  -5   3   1          0.13          0.85         1.05 o                         
  -4   3   1        603.35        589.97        11.57 o                         
  -3   3   1       1079.25       1031.18        15.73 o                         
  -2   3   1        472.84        436.36         6.45 o                         
  -1   3   1        177.80        169.83         3.06 o                         
   0   3   1          0.87          1.81         0.52 o                         
   1   3   1        160.18        139.69         3.58 o                         
   2   3   1          7.35          6.81         1.03 o                         
   3   3   1         72.16         81.55         6.17 o                         
   4   3   1         52.13         50.51         5.08 o                         
   5   3   1         35.98         39.68         4.33 o                         
   6   3   1        261.34        310.27        16.00 o                         
  -9   4   1         37.09         26.38         3.66 o                         
  -8   4   1         13.46         12.77         4.50 o                         
  -7   4   1        378.56        408.69        20.62 o                         
  -6   4   1        107.14         80.59         6.10 o                         
  -5   4   1         24.63         27.13         3.72 o                         
  -4   4   1        513.77        482.42        13.21 o                         
  -3   4   1        405.88        393.20         7.55 o                         
  -2   4   1          3.94          4.25         0.42 o                         
  -1   4   1        510.93        454.17         8.15 o                         
   0   4   1         86.39         96.26         2.75 o                         
   1   4   1       1275.37       1234.54        26.33 o                         
   2   4   1        325.70        301.19        15.69 o                         
   3   4   1        238.07        236.13        10.92 o                         
   4   4   1         41.65         42.52         4.90 o                         
   5   4   1         48.24         56.67         4.97 o                         
  -9   5   1         15.10         16.67         6.29 o                         
  -8   5   1        237.04        249.28        24.90 o                         
  -7   5   1        110.40        113.58         8.18 o                         
  -6   5   1         44.78         33.85         7.98 o                         
  -5   5   1         72.91         67.17         7.02 o                         
  -4   5   1         10.27          8.78         1.29 o                         
  -3   5   1         19.05         13.31         1.42 o                         
  -2   5   1       2984.13       3118.30        88.80 o                         
  -1   5   1         12.54         14.50         3.13 o                         
   0   5   1         64.25         55.31         4.29 o                         
   1   5   1          8.14          8.51         2.08 o                         
   2   5   1         46.96         40.67         3.87 o                         
   3   5   1         91.66        107.52         8.89 o                         
   4   5   1        271.06        293.88        14.52 o                         
   5   5   1          5.17          1.93         2.27 o                         
  -9   6   1          3.85          4.59         6.04 o                         
  -8   6   1        374.07        367.16        30.83 o                         
  -7   6   1        527.96        547.15        37.72 o                         
  -6   6   1        177.47        173.53         9.64 o                         
  -5   6   1          5.28          7.52         2.57 o                         
  -4   6   1         36.75         30.41         3.88 o                         
  -3   6   1         20.44         13.92         4.61 o                         
  -2   6   1        706.28        717.04        30.22 o                         
  -1   6   1        338.72        347.22        17.87 o                         
   0   6   1        428.41        414.15        19.66 o                         
   1   6   1         85.44         76.12        10.33 o                         
   2   6   1         96.07         76.56         9.27 o                         
   3   6   1         17.94         17.38         3.87 o                         
   4   6   1         93.55         95.97         8.10 o                         
  -8   7   1        262.92        200.23        40.98 o                         
  -7   7   1         64.45         57.73        14.63 o                         
  -6   7   1        171.54        167.31        15.72 o                         
  -5   7   1        512.96        534.82        40.38 o                         
  -4   7   1         33.61         33.11         4.61 o                         
  -3   7   1          1.41          2.11         2.90 o                         
  -2   7   1        369.26        390.12        19.24 o                         
  -1   7   1          0.36          0.81         2.95 o                         
   0   7   1        145.74        155.53        11.30 o                         
   1   7   1          7.23          5.08         3.39 o                         
   2   7   1         30.98         39.41         6.77 o                         
  -7   8   1        330.85        297.39        25.39 o                         
  -6   8   1          0.08          0.48         5.08 o                         
  -5   8   1         23.04         21.04         6.53 o                         
  -4   8   1          0.05          1.44         2.73 o                         
  -3   8   1         85.86         97.08         9.67 o                         
  -2   8   1        631.30        720.81        35.06 o                         
  -1   8   1        145.29        176.92        12.37 o                         
   0   8   1        148.26        169.69        11.25 o                         
   1   8   1         56.50         44.48        10.40 o                         
  -6   9   1          4.47          3.38         6.04 o                         
  -5   9   1        233.28        178.07        47.99 o                         
  -4   9   1         99.64         92.11         7.14 o                         
  -3   9   1        132.32        139.17         9.58 o                         
  -2   9   1         17.92         20.16         4.82 o                         
  -1   9   1         55.54         61.62         5.73 o                         
   1  -9   2        100.89         99.58        23.33 o                         
   2  -9   2          0.83          1.23         2.95 o                         
   3  -9   2          2.32          3.30         4.23 o                         
   4  -9   2         37.24         33.37         6.04 o                         
  -1  -8   2          1.39          0.88         2.36 o                         
   0  -8   2         30.34         31.60         5.82 o                         
   1  -8   2        201.01        196.77        11.86 o                         
   2  -8   2         53.87         59.36         7.31 o                         
   3  -8   2        721.35        788.93        48.60 o                         
   4  -8   2          4.81          4.12         2.47 o                         
  -3  -7   2        148.34        157.88        13.06 o                         
  -2  -7   2         50.10         46.58        15.96 o                         
  -1  -7   2        127.07        145.18        10.45 o                         
   0  -7   2         10.11         12.07         4.64 o                         
   1  -7   2          5.97          8.04         3.89 o                         
   2  -7   2         54.17         59.91         6.13 o                         
   3  -7   2        862.53        828.63        77.49 o                         
   4  -7   2         36.32         36.40         3.92 o                         
   7  -7   2          9.78          8.46         5.08 o                         
   8  -7   2         10.02          9.19         3.14 o                         
  -4  -6   2          2.28          2.84         1.77 o                         
  -3  -6   2         29.06         22.25         4.21 o                         
  -2  -6   2         19.23         16.80         2.71 o                         
  -1  -6   2        327.03        321.49        26.00 o                         
   0  -6   2         82.29         78.02         9.08 o                         
   1  -6   2        332.23        365.32        16.81 o                         
   2  -6   2        491.65        498.49        21.03 o                         
   3  -6   2          0.38          1.21         1.96 o                         
   4  -6   2         46.33         42.04         4.44 o                         
   5  -6   2        110.17         87.70         7.37 o                         
   6  -6   2          1.06          1.93         2.66 o                         
   7  -6   2        116.05        120.89         9.91 o                         
   8  -6   2        207.95        242.75        16.44 o                         
   9  -6   2         19.92         24.66         4.59 o                         
  -5  -5   2        122.65        137.53        14.94 o                         
  -4  -5   2         50.54         56.95         4.73 o                         
  -3  -5   2         27.69         25.10         4.59 o                         
  -2  -5   2        100.25         99.84         5.23 o                         
  -1  -5   2          2.39          4.08         1.46 o                         
   0  -5   2          0.83          2.92         1.43 o                         
   1  -5   2        210.18        201.32         6.00 o                         
   2  -5   2        170.74        176.68         4.88 o                         
   3  -5   2          1.98          2.17         0.64 o                         
   4  -5   2       1089.97       1012.15        19.29 o                         
   5  -5   2        319.56        291.13        11.05 o                         
   6  -5   2         26.11         22.76         5.20 o                         
   7  -5   2        106.28        121.37        10.40 o                         
   8  -5   2        204.11        222.92        15.72 o                         
   9  -5   2         25.36         34.09         5.56 o                         
  -6  -4   2        228.68        261.89        11.35 o                         
  -5  -4   2          3.03          2.16         2.86 o                         
  -4  -4   2         64.16         67.97         5.64 o                         
  -3  -4   2         33.79         39.61         3.90 o                         
  -2  -4   2          6.82          5.42         1.52 o                         
  -1  -4   2       2085.82       2223.67        49.59 o                         
   0  -4   2       3278.23       3764.33        85.69 o                         
   1  -4   2         24.37         20.38         0.72 o                         
   2  -4   2       1175.19       1218.04        22.17 o                         
   3  -4   2        104.89        122.75         2.93 o                         
   4  -4   2        285.24        293.74         6.99 o                         
   5  -4   2        211.14        175.47         6.43 o                         
   6  -4   2       1248.30       1254.93        50.90 o                         
   7  -4   2         60.84         62.20         6.15 o                         
   8  -4   2         58.87         54.03         6.17 o                         
   9  -4   2         70.21         88.49        10.64 o                         
  -7  -3   2         78.70         73.08         4.79 o                         
  -6  -3   2        437.42        519.71        20.70 o                         
  -5  -3   2         71.63         81.18         5.99 o                         
  -4  -3   2       1583.24       1620.77        54.57 o                         
  -3  -3   2        120.70        129.94         6.04 o                         
  -2  -3   2        819.80        821.90        16.65 o                         
  -1  -3   2        551.68        548.34        11.65 o                         
   0  -3   2        715.02        670.11        13.86 o                         
   1  -3   2       2839.58       3324.69        54.99 o                         
   2  -3   2          3.08          4.27         0.77 o                         
   3  -3   2         18.65         19.97         1.09 o                         
   4  -3   2        345.93        336.74         7.64 o                         
   5  -3   2          3.75          6.69         1.58 o                         
   6  -3   2        593.10        585.43        28.70 o                         
   7  -3   2          1.83          2.78         2.74 o                         
   8  -3   2         51.23         62.85         5.21 o                         
   9  -3   2        240.45        248.67        26.35 o                         
  -7  -2   2        124.88        136.96         7.50 o                         
  -6  -2   2          4.16          4.47         3.75 o                         
  -5  -2   2        144.80        158.72         8.01 o                         
  -4  -2   2        538.48        546.81        18.81 o                         
  -3  -2   2        136.64        125.39         3.01 o                         
  -2  -2   2          2.60          6.18         1.24 o                         
  -1  -2   2        772.05        781.03        15.40 o                         
   0  -2   2      22574.24      25597.99       639.33 o                         
   1  -2   2       2126.37       2563.85        40.74 o                         
   2  -2   2        581.88        633.36         9.26 o                         
   3  -2   2         80.18         72.40         1.89 o                         
   4  -2   2        138.19        116.41         3.10 o                         
   5  -2   2       1569.19       1602.99        44.32 o                         
   6  -2   2       1067.31       1039.49        44.03 o                         
   7  -2   2        106.96        118.91         8.54 o                         
   8  -2   2         11.53         15.74         4.06 o                         
  -8  -1   2        377.51        387.99        25.55 o                         
  -7  -1   2         52.08         54.31         5.38 o                         
  -6  -1   2         37.78         41.58         4.56 o                         
  -5  -1   2       1110.33       1069.83        35.36 o                         
  -4  -1   2        203.02        197.71         4.25 o                         
  -3  -1   2        824.57        838.53        13.16 o                         
  -2  -1   2       2274.54       2713.32        46.25 o                         
  -1  -1   2        860.26        987.56        15.84 o                         
   0  -1   2       1140.20       1359.73        19.91 o                         
   1  -1   2        379.48        390.77         8.72 o                         
   2  -1   2       5382.34       6593.92       117.34 o                         
   3  -1   2          6.32          6.84         0.98 o                         
   4  -1   2        248.42        234.78         4.89 o                         
   5  -1   2        352.82        330.16        12.10 o                         
   6  -1   2       1450.93       1414.79        52.87 o                         
   7  -1   2          0.90          2.27         2.41 o                         
   8  -1   2         89.97         87.30        22.00 o                         
  -8   0   2         19.07         15.92         2.54 o                         
  -7   0   2        289.75        327.21        13.24 o                         
  -6   0   2          9.71          9.43         2.07 o                         
  -5   0   2        445.24        451.21        11.15 o                         
  -4   0   2        262.32        233.15         5.11 o                         
  -3   0   2       1846.49       2056.79        39.14 o                         
  -2   0   2       1698.66       1899.05        33.09 o                         
  -1   0   2        787.14        876.79        13.23 o                         
   0   0   2        104.19        110.23         2.07 o                         
   1   0   2       1354.09       1660.65        25.96 o                         
   2   0   2       2543.50       2977.45        51.62 o                         
   3   0   2        373.77        411.00         7.62 o                         
   4   0   2        240.61        256.22         5.46 o                         
   5   0   2        546.06        538.33        15.64 o                         
   6   0   2         25.81         27.13         2.69 o                         
   7   0   2          2.32          2.95         2.17 o                         
   8   0   2        130.37        149.66        12.57 o                         
  -9   1   2        171.10        126.21        11.85 o                         
  -8   1   2        423.44        367.58        26.20 o                         
  -7   1   2          6.48          4.55         1.90 o                         
  -6   1   2        925.21        894.14        25.10 o                         
  -5   1   2        401.81        427.31         8.90 o                         
  -4   1   2          3.71          4.08         0.82 o                         
  -3   1   2       3534.59       4326.31        77.46 o                         
  -2   1   2         58.59         54.55         1.35 o                         
  -1   1   2       1015.54       1098.68        18.35 o                         
   0   1   2          3.56          3.25         0.88 o                         
   1   1   2         25.74         32.78         1.17 o                         
   2   1   2       2494.25       3053.29        51.09 o                         
   3   1   2        203.35        226.17         4.74 o                         
   4   1   2         67.58         68.59         3.16 o                         
   5   1   2       1070.12       1037.30        34.73 o                         
   6   1   2        160.05        138.04         7.00 o                         
   7   1   2        342.73        352.39        35.18 o                         
  -9   2   2          8.28          6.17         1.72 o                         
  -8   2   2        457.97        430.54        38.20 o                         
  -7   2   2          5.79          6.81         2.44 o                         
  -6   2   2        657.98        616.62        20.39 o                         
  -5   2   2          9.24          9.48         1.04 o                         
  -4   2   2        128.27        150.04         3.97 o                         
  -3   2   2        545.33        491.95         7.92 o                         
  -2   2   2        787.88        843.28        16.34 o                         
  -1   2   2        260.20        285.41         5.08 o                         
   0   2   2        221.36        200.37         3.52 o                         
   1   2   2        808.79        781.07        12.78 o                         
   2   2   2        271.69        204.45         3.82 o                         
   3   2   2         31.25         21.82         2.24 o                         
   4   2   2        156.37        142.00         7.88 o                         
   5   2   2        179.93        167.81         8.84 o                         
   6   2   2         26.96         31.75         3.80 o                         
   7   2   2        422.03        466.26        36.15 o                         
  -9   3   2         35.65         52.23        18.13 o                         
  -8   3   2        221.75        225.15        23.45 o                         
  -7   3   2         30.55         29.79         4.69 o                         
  -6   3   2          0.11          1.07         2.23 o                         
  -5   3   2         34.06         40.97         2.34 o                         
  -4   3   2         85.93         79.87         2.39 o                         
  -3   3   2       1316.73       1360.89        21.35 o                         
  -2   3   2        207.33        181.31         2.89 o                         
  -1   3   2       1077.51       1066.34        17.57 o                         
   0   3   2        153.84        149.01         3.34 o                         
   1   3   2          0.25          2.75         0.70 o                         
   2   3   2        109.59         94.09         2.91 o                         
   3   3   2        504.73        503.07        17.82 o                         
   4   3   2         74.03         71.30         5.73 o                         
   5   3   2         43.42         41.84         4.21 o                         
   6   3   2         39.94         40.20         4.09 o                         
  -9   4   2         28.64         64.25        36.51 o                         
  -8   4   2         70.30         70.84        10.64 o                         
  -7   4   2        308.97        295.46        28.29 o                         
  -6   4   2        173.84        166.92         9.41 o                         
  -5   4   2        121.63        134.70         7.26 o                         
  -4   4   2         15.58         16.53         1.36 o                         
  -3   4   2        478.87        463.89        10.19 o                         
  -2   4   2        167.23        145.73         3.77 o                         
  -1   4   2        378.23        330.99         8.69 o                         
   0   4   2         24.98         30.77         1.73 o                         
   1   4   2        127.16        130.02         3.93 o                         
   2   4   2         40.00         29.70         2.99 o                         
   3   4   2         76.70         89.60         7.20 o                         
   4   4   2          4.76          5.72         2.65 o                         
   5   4   2         37.70         42.10         5.19 o                         
  -9   5   2          2.88          2.90         3.14 o                         
  -8   5   2         70.61         66.25        10.40 o                         
  -7   5   2        176.58        200.59        39.05 o                         
  -6   5   2        319.96        318.23        15.25 o                         
  -5   5   2        294.76        265.39        13.22 o                         
  -4   5   2         52.75         53.82         2.85 o                         
  -3   5   2         66.60         65.05         3.16 o                         
  -2   5   2        116.13        136.58         5.72 o                         
  -1   5   2        270.14        275.78        12.64 o                         
   0   5   2         11.24         10.10         1.95 o                         
   1   5   2         15.76         17.90         2.87 o                         
   2   5   2        963.69        915.02        76.45 o                         
   3   5   2         53.77         56.79         6.44 o                         
   4   5   2        119.89        131.98         8.12 o                         
  -9   6   2          6.25          3.86         2.09 o                         
  -8   6   2          6.77         67.42        35.06 o                         
  -7   6   2         37.04         27.41         4.52 o                         
  -6   6   2        153.37        141.05         8.60 o                         
  -5   6   2        894.99        800.21        34.05 o                         
  -4   6   2         64.42         62.54         5.50 o                         
  -3   6   2         83.10         92.19         6.97 o                         
  -2   6   2        451.44        448.51        21.45 o                         
  -1   6   2         45.42         50.10         5.80 o                         
   0   6   2        510.52        512.16        27.18 o                         
   1   6   2        776.88        695.29        60.48 o                         
   2   6   2         90.73         87.36        10.87 o                         
   3   6   2        126.89        135.84         8.79 o                         
  -8   7   2          6.90          2.42         2.55 o                         
  -7   7   2        368.39        375.25        32.16 o                         
  -6   7   2        652.55        625.01        42.07 o                         
  -5   7   2          5.93          8.95         9.91 o                         
  -4   7   2          5.11          4.50         3.08 o                         
  -3   7   2         42.09         47.97         5.92 o                         
  -2   7   2          7.62         11.53         4.52 o                         
  -1   7   2        163.15        191.56        13.63 o                         
   0   7   2        446.52        507.70        25.16 o                         
   1   7   2        101.42         94.78        10.60 o                         
   2   7   2          0.22          0.97         2.90 o                         
  -7   8   2         43.43         43.04         7.74 o                         
  -6   8   2        167.82        171.18        19.83 o                         
  -5   8   2        357.69        301.48        67.22 o                         
  -4   8   2        135.67        151.17        10.16 o                         
  -3   8   2        270.36        294.84        17.62 o                         
  -2   8   2         21.75         24.10         5.52 o                         
  -1   8   2          3.09          4.34         4.50 o                         
   0   8   2        208.07        227.44        13.52 o                         
   1   8   2         68.17         78.82         8.22 o                         
  -6   9   2          0.74          2.90         7.01 o                         
  -5   9   2         50.23         30.11        10.64 o                         
  -4   9   2         77.51         84.99         7.08 o                         
  -3   9   2         38.13         41.90         6.03 o                         
  -2   9   2          9.08         10.12         5.29 o                         
   0  -9   3          3.54          2.66         5.32 o                         
   1  -9   3          9.18          6.46         4.59 o                         
   2  -9   3         29.08         23.37        12.45 o                         
   3  -9   3        190.99        224.86        16.92 o                         
   4  -9   3        152.89        163.20        14.51 o                         
  -2  -8   3         68.29         64.56         9.19 o                         
  -1  -8   3        137.80        137.54         8.96 o                         
   0  -8   3         11.21         12.69         3.59 o                         
   1  -8   3         64.83         63.76         7.86 o                         
   2  -8   3          0.16         -0.10         2.14 o                         
   3  -8   3         45.30         40.34        13.06 o                         
   4  -8   3          1.20          0.97         4.35 o                         
  -3  -7   3          3.17          1.38         2.64 o                         
  -2  -7   3         75.49         43.29        17.05 o                         
  -1  -7   3         22.04         21.92         5.95 o                         
   0  -7   3          1.11          9.34         7.37 o                         
   1  -7   3          0.18          0.60         2.39 o                         
   2  -7   3         33.62         47.15         7.25 o                         
   3  -7   3        204.66        162.45        18.25 o                         
   4  -7   3        294.35        289.65        18.38 o                         
   7  -7   3          1.51          1.93         2.42 o                         
   8  -7   3         96.28         84.62         7.74 o                         
  -4  -6   3          3.09          2.24         2.08 o                         
  -3  -6   3        222.83        206.45        21.82 o                         
  -2  -6   3        151.74        140.68        11.72 o                         
  -1  -6   3         79.70         80.96         6.68 o                         
   0  -6   3        694.07        775.03        28.35 o                         
   1  -6   3         43.23         43.52         6.89 o                         
   2  -6   3         12.54         11.22         2.51 o                         
   3  -6   3          4.25          5.94         1.72 o                         
   4  -6   3        370.99        338.49        19.58 o                         
   5  -6   3          7.66          5.32         2.42 o                         
   6  -6   3        203.63        183.75        12.81 o                         
   7  -6   3         12.36         12.81         4.11 o                         
   8  -6   3          8.16          5.80         3.87 o                         
  -5  -5   3         72.86         89.50         5.90 o                         
  -4  -5   3        297.72        339.33        14.24 o                         
  -3  -5   3        265.61        291.37        12.20 o                         
  -2  -5   3          7.20          7.51         2.23 o                         
  -1  -5   3         63.21         61.40         4.01 o                         
   0  -5   3        131.84        118.50         4.97 o                         
   1  -5   3          9.14         15.36         1.80 o                         
   2  -5   3        303.87        314.25         7.84 o                         
   3  -5   3        256.34        237.81         5.03 o                         
   4  -5   3          3.43          3.47         1.04 o                         
   5  -5   3         11.92         13.06         3.00 o                         
   6  -5   3        200.94        205.57        17.89 o                         
   7  -5   3         81.67         78.03         9.79 o                         
   8  -5   3        159.07        161.88        36.03 o                         
   9  -5   3         30.45         36.75         5.56 o                         
  -6  -4   3         55.14         64.79         4.71 o                         
  -5  -4   3        275.19        329.51        14.68 o                         
  -4  -4   3        745.31        793.60        27.66 o                         
  -3  -4   3         72.81         73.90         5.17 o                         
  -2  -4   3         16.47         17.47         1.83 o                         
  -1  -4   3        101.40         97.92         3.33 o                         
   0  -4   3         13.89         13.66         1.40 o                         
   1  -4   3         72.84         66.18         1.91 o                         
   2  -4   3       1928.27       2078.78        45.92 o                         
   3  -4   3         19.38         14.87         1.02 o                         
   4  -4   3         95.49         83.87         2.76 o                         
   5  -4   3        319.08        309.74        13.24 o                         
   6  -4   3        425.06        438.76        19.91 o                         
   7  -4   3         52.25         54.56         5.20 o                         
   8  -4   3          0.07          0.97         2.03 o                         
   9  -4   3         28.22         35.06         7.74 o                         
  -7  -3   3         21.71         23.11         3.18 o                         
  -6  -3   3         94.92        105.31         7.02 o                         
  -5  -3   3        684.66        768.64        27.12 o                         
  -4  -3   3         23.20         22.49         3.45 o                         
  -3  -3   3        317.01        311.52        11.17 o                         
  -2  -3   3         29.34         26.10         1.46 o                         
  -1  -3   3          4.14          3.28         1.05 o                         
   0  -3   3         16.09          9.76         1.07 o                         
   1  -3   3        637.45        686.42        11.10 o                         
   2  -3   3         49.57         49.98         1.46 o                         
   3  -3   3        153.29        151.32         3.30 o                         
   4  -3   3         81.17         76.35         2.74 o                         
   5  -3   3        350.52        362.46        16.00 o                         
   6  -3   3        130.01        121.86        10.64 o                         
   7  -3   3        254.61        293.60        14.36 o                         
   8  -3   3        104.70        109.73         7.90 o                         
  -7  -2   3         38.77         33.15         4.49 o                         
  -6  -2   3         16.04         17.84         3.59 o                         
  -5  -2   3       2149.30       2282.93        76.90 o                         
  -4  -2   3        101.46         97.22         5.43 o                         
  -3  -2   3         99.73         87.87         2.46 o                         
  -2  -2   3         82.87         72.92         1.82 o                         
  -1  -2   3       1376.30       1522.21        28.90 o                         
   0  -2   3         50.86         57.55         1.44 o                         
   1  -2   3      35429.37      41266.34       950.58 o                         
   2  -2   3        685.06        655.00        10.44 o                         
   3  -2   3        113.89        108.34         2.10 o                         
   4  -2   3         12.62         16.51         1.11 o                         
   5  -2   3          3.39          4.43         1.42 o                         
   6  -2   3          1.98          1.93         2.55 o                         
   7  -2   3        572.24        603.81        26.06 o                         
   8  -2   3         50.24         51.65         4.71 o                         
  -8  -1   3        145.30        147.67         7.44 o                         
  -7  -1   3         35.79         32.15         3.88 o                         
  -6  -1   3        128.87        142.18         7.82 o                         
  -5  -1   3        228.15        245.53        10.00 o                         
  -4  -1   3        270.77        233.11         5.03 o                         
  -3  -1   3       2979.06       3375.68        64.05 o                         
  -2  -1   3        981.27       1064.53        16.36 o                         
  -1  -1   3        115.32        110.05         2.47 o                         
   0  -1   3         29.51         27.76         1.48 o                         
   1  -1   3        305.31        302.06         4.99 o                         
   2  -1   3       1047.54       1185.96        24.19 o                         
   3  -1   3        415.81        410.32         6.79 o                         
   4  -1   3        197.37        210.15         4.88 o                         
   5  -1   3       1222.94       1234.39        40.56 o                         
   6  -1   3        176.19        181.88        11.02 o                         
   7  -1   3         96.75        102.35         7.86 o                         
   8  -1   3         22.32         13.22         5.20 o                         
  -8   0   3        248.37        239.30        17.40 o                         
  -7   0   3         57.68         58.14         4.85 o                         
  -6   0   3         10.16         11.17         2.13 o                         
  -5   0   3        204.77        201.76         5.93 o                         
  -4   0   3          2.92          3.42         0.81 o                         
  -3   0   3        692.24        661.85        10.58 o                         
  -2   0   3        173.54        152.88         2.82 o                         
  -1   0   3        703.67        735.42        13.27 o                         
   0   0   3       4333.25       5247.07        90.81 o                         
   1   0   3       2406.94       2939.33        50.66 o                         
   2   0   3        914.42        757.96        12.20 o                         
   3   0   3        284.26        276.69         4.95 o                         
   4   0   3        214.01        209.57         4.88 o                         
   5   0   3         56.42         45.38         3.13 o                         
   6   0   3        331.44        316.95        12.47 o                         
   7   0   3        855.60        771.04       191.13 o                         
   8   0   3         77.70         79.30         8.46 o                         
  -9   1   3          5.78          7.01         5.80 o                         
  -8   1   3          1.87          2.07         2.82 o                         
  -7   1   3          5.49          7.00         2.39 o                         
  -6   1   3        115.61        119.37         4.99 o                         
  -5   1   3         39.77         40.17         1.73 o                         
  -4   1   3       2367.03       2794.24        56.68 o                         
  -3   1   3       2130.94       2527.51        43.25 o                         
  -2   1   3       1222.22       1354.66        22.03 o                         
  -1   1   3        845.25        865.15        13.79 o                         
   0   1   3          6.76          4.74         0.81 o                         
   1   1   3       2261.72       2875.49        47.45 o                         
   2   1   3        205.67        155.74         3.02 o                         
   3   1   3       2493.22       2613.74        50.60 o                         
   4   1   3         17.23         12.57         1.84 o                         
   5   1   3         12.24         15.62         3.73 o                         
   6   1   3          1.12          3.43         2.44 o                         
   7   1   3         77.95         83.38        14.99 o                         
  -9   2   3          8.91          3.72         2.05 o                         
  -8   2   3        313.13        328.87        22.97 o                         
  -7   2   3        280.46        301.25        14.60 o                         
  -6   2   3        162.47        121.56        10.73 o                         
  -5   2   3          2.04          3.88         0.87 o                         
  -4   2   3        108.67         90.24         2.47 o                         
  -3   2   3          4.70          5.95         0.68 o                         
  -2   2   3       2894.88       3469.13        65.53 o                         
  -1   2   3       3784.37       4655.08        97.05 o                         
   0   2   3        240.92        261.69         4.66 o                         
   1   2   3         10.75         10.85         0.99 o                         
   2   2   3         26.29         38.06         1.43 o                         
   3   2   3          0.40          3.21         1.90 o                         
   4   2   3        176.38        172.24         8.26 o                         
   5   2   3         18.89         22.28         3.84 o                         
   6   2   3         96.65         87.42        13.30 o                         
   7   2   3        271.15        295.17        18.38 o                         
  -9   3   3         72.81         69.99         6.07 o                         
  -8   3   3          1.54          4.21         3.70 o                         
  -7   3   3        661.81        694.18        31.25 o                         
  -6   3   3        568.19        530.91        32.04 o                         
  -5   3   3         53.35         45.35         3.38 o                         
  -4   3   3        148.89        143.74         3.62 o                         
  -3   3   3          4.55          3.14         0.71 o                         
  -2   3   3       1830.15       2207.23        43.85 o                         
  -1   3   3       2554.83       2952.71        51.96 o                         
   0   3   3          4.76          5.61         0.82 o                         
   1   3   3         31.14         29.93         1.40 o                         
   2   3   3        490.34        413.61        13.95 o                         
   3   3   3        223.46        223.94         9.48 o                         
   4   3   3        323.96        327.32        13.02 o                         
   5   3   3         79.67         65.44         6.00 o                         
   6   3   3         56.77         53.01         5.41 o                         
  -9   4   3         68.86         77.73        10.64 o                         
  -8   4   3        282.26        273.46        21.76 o                         
  -7   4   3         69.25         62.14        14.75 o                         
  -6   4   3         64.71         71.27         6.83 o                         
  -5   4   3         97.19        101.15         6.33 o                         
  -4   4   3        143.58        137.11         4.56 o                         
  -3   4   3        487.56        480.02        11.95 o                         
  -2   4   3       3330.03       3667.32        77.80 o                         
  -1   4   3        229.09        176.61         4.32 o                         
   0   4   3        604.34        590.52        14.81 o                         
   1   4   3         34.04         32.33         3.40 o                         
   2   4   3          6.97          8.77         2.54 o                         
   3   4   3        147.71        147.51        14.24 o                         
   4   4   3        857.22        973.42        41.89 o                         
   5   4   3         13.17         12.89         2.70 o                         
  -9   5   3        177.51        165.38        17.17 o                         
  -8   5   3         25.75         31.42         4.99 o                         
  -7   5   3        459.09        476.96        23.68 o                         
  -6   5   3        787.09        772.33        33.89 o                         
  -5   5   3        337.50        343.22        17.89 o                         
  -4   5   3         49.57         44.60         3.05 o                         
  -3   5   3        187.60        182.35         8.25 o                         
  -2   5   3        305.67        306.84        13.87 o                         
  -1   5   3        314.33        297.27        12.28 o                         
   0   5   3        524.95        487.87        29.64 o                         
   1   5   3        217.74        228.13        11.76 o                         
   2   5   3         17.71         18.38         3.49 o                         
   3   5   3          7.22          6.42         3.16 o                         
   4   5   3         36.20         34.18         4.11 o                         
  -9   6   3         53.41         47.01         8.95 o                         
  -8   6   3        283.76        288.47        15.90 o                         
  -7   6   3        136.13        140.96         9.12 o                         
  -6   6   3        284.92        294.87        14.80 o                         
  -5   6   3        219.37        206.37        17.65 o                         
  -4   6   3        122.13        128.95         8.25 o                         
  -3   6   3        449.86        459.43        20.98 o                         
  -2   6   3         67.48         66.88         6.39 o                         
  -1   6   3         16.88         17.35         4.53 o                         
   0   6   3          1.90          1.62         3.59 o                         
   1   6   3        618.14        623.15        30.15 o                         
   2   6   3        258.37        242.91        29.74 o                         
   3   6   3        132.48        123.00        12.81 o                         
  -8   7   3         21.39         16.20         4.58 o                         
  -7   7   3        326.23        244.09        50.77 o                         
  -6   7   3         67.35         65.04        10.40 o                         
  -5   7   3        133.68        143.62        19.58 o                         
  -4   7   3        314.13        353.82        18.02 o                         
  -3   7   3          0.57          1.38         2.90 o                         
  -2   7   3         27.13         28.36         5.57 o                         
  -1   7   3        577.76        663.87        31.20 o                         
   0   7   3         46.43         59.62         7.50 o                         
   1   7   3         36.04         34.30         4.84 o                         
   2   7   3         24.28         21.52         7.01 o                         
  -8   8   3         51.19         28.77         4.84 o                         
  -7   8   3        111.94        104.21        11.36 o                         
  -6   8   3        200.75        196.57        16.92 o                         
  -5   8   3        513.85        480.52        96.47 o                         
  -4   8   3        215.42        227.03        13.15 o                         
  -3   8   3          6.45         11.81         4.91 o                         
  -2   8   3         28.33         32.09         7.00 o                         
  -1   8   3        215.84        268.34        17.87 o                         
   0   8   3          6.26          8.46         3.77 o                         
  -6   9   3          5.38          4.84         7.98 o                         
  -5   9   3         75.88         53.11        21.88 o                         
  -4   9   3        244.88        294.96        17.69 o                         
  -3   9   3         64.73         73.29         8.48 o                         
  -2   9   3         23.14         26.00         6.15 o                         
   0  -9   4         33.10         35.30         5.80 o                         
   1  -9   4          6.79          4.19         4.11 o                         
   2  -9   4          9.28         12.33         7.98 o                         
   3  -9   4        208.68        258.46        18.62 o                         
   4  -9   4         42.16         46.66         6.53 o                         
  -2  -8   4         63.47         47.87         6.77 o                         
  -1  -8   4        106.95        107.42         8.28 o                         
   0  -8   4         83.40         93.91        14.99 o                         
   1  -8   4          0.00          0.46         1.97 o                         
   2  -8   4          0.25         -0.97         3.63 o                         
   4  -8   4        283.68        284.82        22.00 o                         
  -3  -7   4         12.27          5.19         3.75 o                         
  -2  -7   4         14.49          9.06         2.79 o                         
  -1  -7   4         46.96         41.14         5.69 o                         
   0  -7   4        531.89        551.85        28.77 o                         
   1  -7   4          6.55          5.51         2.40 o                         
   2  -7   4         92.92         78.64        11.73 o                         
   3  -7   4         38.62         42.07         6.29 o                         
   4  -7   4         74.08         75.92         7.25 o                         
   7  -7   4         67.30         59.48         8.22 o                         
   8  -7   4         87.76         71.81         7.01 o                         
  -4  -6   4         57.53         53.63         6.37 o                         
  -3  -6   4         73.19         64.56         5.59 o                         
  -2  -6   4         45.99         45.53         4.91 o                         
  -1  -6   4        397.01        425.51        16.11 o                         
   0  -6   4          7.39          8.18         2.69 o                         
   1  -6   4        276.99        270.45        10.48 o                         
   2  -6   4         16.60         14.32         3.08 o                         
   3  -6   4          2.11          1.89         2.23 o                         
   4  -6   4        284.68        269.47        11.95 o                         
   5  -6   4        138.58        113.33         6.89 o                         
   6  -6   4        350.93        314.44        46.06 o                         
   7  -6   4        129.34        140.48        10.88 o                         
   8  -6   4        221.87        264.51        20.79 o                         
  -5  -5   4          0.09          0.74         2.12 o                         
  -4  -5   4        207.54        212.98         9.60 o                         
  -3  -5   4         44.95         47.95         4.20 o                         
  -2  -5   4       1031.08       1067.71        30.54 o                         
  -1  -5   4        869.54        883.51        42.32 o                         
   0  -5   4        162.20        160.20         6.74 o                         
   1  -5   4       1440.35       1444.15        35.26 o                         
   2  -5   4         83.20         72.94         2.91 o                         
   3  -5   4        113.00        111.05         3.27 o                         
   4  -5   4          0.30          1.34         1.96 o                         
   5  -5   4        744.26        746.25        30.00 o                         
   6  -5   4       1029.39       1060.20        46.42 o                         
   7  -5   4         10.20         13.62         4.01 o                         
   8  -5   4        366.92        382.04        57.06 o                         
  -6  -4   4          1.69          2.87         2.20 o                         
  -5  -4   4        173.03        208.65         9.68 o                         
  -4  -4   4        111.66        113.35         6.56 o                         
  -3  -4   4         11.35         13.11         2.80 o                         
  -2  -4   4         21.28         25.34         1.90 o                         
  -1  -4   4         20.92         18.63         1.51 o                         
   0  -4   4          4.43          3.59         0.92 o                         
   1  -4   4       1129.34       1051.39        20.41 o                         
   2  -4   4       2368.58       2557.46        58.47 o                         
   3  -4   4          6.60          4.43         0.71 o                         
   4  -4   4        272.63        288.23         8.79 o                         
   5  -4   4          3.65          4.35         2.39 o                         
   6  -4   4         40.90         46.27         4.87 o                         
   7  -4   4         89.12         93.78         7.00 o                         
   8  -4   4        186.65        212.15        11.73 o                         
  -7  -3   4          5.97          6.20         2.42 o                         
  -6  -3   4          1.24          1.81         2.80 o                         
  -5  -3   4        140.25        146.54         8.43 o                         
  -4  -3   4       1024.78       1086.98        36.88 o                         
  -3  -3   4       1049.90        978.42        28.61 o                         
  -2  -3   4        612.86        581.01        11.64 o                         
  -1  -3   4        215.49        212.52         5.04 o                         
   0  -3   4         60.83         67.91         2.01 o                         
   1  -3   4       1201.83       1265.99        19.68 o                         
   2  -3   4         43.41         45.38         1.72 o                         
   3  -3   4        265.96        231.91         4.51 o                         
   4  -3   4        334.61        332.18        10.02 o                         
   5  -3   4        240.50        230.67        11.02 o                         
   6  -3   4        393.57        427.47        29.74 o                         
   7  -3   4         20.40         22.70         5.23 o                         
   8  -3   4          7.45          9.54         4.70 o                         
  -7  -2   4        790.95        951.06        32.23 o                         
  -6  -2   4         67.61         73.59         6.41 o                         
  -5  -2   4         21.12         21.16         3.41 o                         
  -4  -2   4         22.04         20.00         2.77 o                         
  -3  -2   4        176.97        178.22         4.15 o                         
  -2  -2   4       1054.45        997.69        16.51 o                         
  -1  -2   4         75.61         79.47         1.83 o                         
   0  -2   4        935.97       1075.08        17.21 o                         
   1  -2   4       8778.76      11166.16       213.69 o                         
   2  -2   4       1190.43       1483.57        23.12 o                         
   3  -2   4        560.53        543.65         8.86 o                         
   4  -2   4        661.03        653.35        30.85 o                         
   5  -2   4        201.75        215.07        11.56 o                         
   6  -2   4         60.31         61.85         5.88 o                         
   7  -2   4        470.79        518.22        23.94 o                         
   8  -2   4        307.33        332.58        23.45 o                         
  -8  -1   4          7.30          6.23         2.35 o                         
  -7  -1   4        244.77        259.73        12.11 o                         
  -6  -1   4        230.78        242.19        10.22 o                         
  -5  -1   4        305.95        318.77        12.18 o                         
  -4  -1   4        399.99        360.08         7.06 o                         
  -3  -1   4       2047.52       2317.87        43.94 o                         
  -2  -1   4        199.43        218.44         3.68 o                         
  -1  -1   4        302.52        312.79         4.98 o                         
   0  -1   4         37.94         36.77         1.24 o                         
   1  -1   4        336.15        308.62         6.20 o                         
   2  -1   4        178.43        197.70         3.51 o                         
   3  -1   4       1958.37       2059.70        36.11 o                         
   4  -1   4        423.18        431.56        11.65 o                         
   5  -1   4          3.79          5.89         1.84 o                         
   6  -1   4        445.02        323.11       101.67 o                         
   7  -1   4          2.10          3.27         2.85 o                         
   8  -1   4         26.08         23.94         5.56 o                         
  -8   0   4        485.29        438.54        52.76 o                         
  -7   0   4          3.21          4.85         2.84 o                         
  -6   0   4        895.96        847.90        34.94 o                         
  -5   0   4         12.21         11.38         1.45 o                         
  -4   0   4        541.50        571.71        11.39 o                         
  -3   0   4        730.80        707.33        12.53 o                         
  -2   0   4        921.28        927.55        23.05 o                         
  -1   0   4        259.99        237.19         4.07 o                         
   0   0   4        584.27        638.32        11.49 o                         
   1   0   4         10.31         12.02         0.79 o                         
   2   0   4         68.71         79.67         2.14 o                         
   3   0   4       2768.44       3022.22       103.95 o                         
   4   0   4         18.15         20.06         1.73 o                         
   5   0   4         38.16         48.52         4.14 o                         
   6   0   4        514.62        533.79        21.58 o                         
   7   0   4        173.45        130.51        55.73 o                         
  -9   1   4         11.18         10.88         7.01 o                         
  -8   1   4          3.68          6.10         3.67 o                         
  -7   1   4         72.94         82.90         8.72 o                         
  -6   1   4        565.00        535.42        19.40 o                         
  -5   1   4        259.33        226.11         5.48 o                         
  -4   1   4         21.35         24.84         1.34 o                         
  -3   1   4        510.32        517.03         8.43 o                         
  -2   1   4         11.46         11.80         0.78 o                         
  -1   1   4         56.13         55.30         1.33 o                         
   0   1   4         28.52         27.58         1.08 o                         
   1   1   4         35.47         49.25         1.70 o                         
   2   1   4        227.87        199.20         4.04 o                         
   3   1   4         32.64         32.38         1.69 o                         
   4   1   4        177.84        152.36         5.63 o                         
   5   1   4         15.62         13.69         3.40 o                         
   6   1   4         18.96         15.42         4.58 o                         
   7   1   4        170.77        156.35        37.84 o                         
  -9   2   4          3.69          3.75         2.27 o                         
  -8   2   4         15.74         53.32        25.39 o                         
  -7   2   4          1.24          2.12         2.59 o                         
  -6   2   4         30.34         26.79         2.55 o                         
  -5   2   4        374.28        315.59         7.46 o                         
  -4   2   4        566.89        558.51        11.03 o                         
  -3   2   4          9.88          6.92         0.52 o                         
  -2   2   4       1149.61       1297.45        24.60 o                         
  -1   2   4         10.74          8.33         1.12 o                         
   0   2   4        112.99        113.48         2.45 o                         
   1   2   4        115.44        128.76         2.70 o                         
   2   2   4       1642.08       1588.00        26.75 o                         
   3   2   4        256.09        239.75        10.18 o                         
   4   2   4        139.10        118.43         6.51 o                         
   5   2   4         59.37         67.32         6.30 o                         
   6   2   4         14.73         17.62         4.36 o                         
  -9   3   4         97.99         96.47         6.74 o                         
  -8   3   4          4.15          6.19         3.77 o                         
  -7   3   4        324.24        315.21        15.25 o                         
  -6   3   4        711.61        733.26        34.45 o                         
  -5   3   4          0.43          0.68         2.00 o                         
  -4   3   4        321.04        311.08         6.15 o                         
  -3   3   4          0.20          0.66         0.58 o                         
  -2   3   4         10.99         19.43         1.32 o                         
  -1   3   4       2623.68       3030.43        62.66 o                         
   0   3   4        528.46        478.97         9.82 o                         
   1   3   4        194.65        177.34         4.11 o                         
   2   3   4         35.56         26.03         1.92 o                         
   3   3   4         27.34         24.09         3.61 o                         
   4   3   4         11.02         14.59         3.23 o                         
   5   3   4        223.12        222.99        21.64 o                         
   6   3   4          1.00          0.48         1.45 o                         
  -9   4   4         27.60         35.09         5.26 o                         
  -8   4   4         95.95        126.40        23.33 o                         
  -7   4   4        214.72        216.90        13.25 o                         
  -6   4   4        633.38        584.35        24.99 o                         
  -5   4   4        690.87        655.34        26.46 o                         
  -4   4   4          2.37          2.65         1.24 o                         
  -3   4   4         15.97         19.63         1.82 o                         
  -2   4   4         57.66         48.35         1.97 o                         
  -1   4   4        439.80        437.00         9.37 o                         
   0   4   4        314.99        281.11         7.88 o                         
   1   4   4        460.99        450.99        16.51 o                         
   2   4   4         65.62         67.46         6.84 o                         
   3   4   4        322.73        322.26        16.80 o                         
   4   4   4         76.99         72.46         9.67 o                         
   5   4   4         16.05          3.89         1.86 o                         
  -9   5   4         16.24         17.78         6.65 o                         
  -8   5   4        103.36        108.15         8.07 o                         
  -7   5   4       1014.28       1056.85        46.36 o                         
  -6   5   4         78.71         77.61         7.78 o                         
  -5   5   4        216.62        209.75        10.92 o                         
  -4   5   4        705.52        683.14        22.84 o                         
  -3   5   4          0.17          0.87         1.98 o                         
  -2   5   4        106.69        106.50         7.06 o                         
  -1   5   4        380.06        346.36        28.58 o                         
   0   5   4        215.34        204.99         9.87 o                         
   1   5   4        297.53        300.06        12.55 o                         
   2   5   4          0.05          0.91         1.85 o                         
   3   5   4         35.23         40.18         5.27 o                         
   4   5   4         95.26        102.45        25.99 o                         
  -9   6   4         36.41         33.69         7.16 o                         
  -8   6   4          3.01          4.92         3.68 o                         
  -7   6   4         15.60         15.53         3.98 o                         
  -6   6   4        301.63        318.46        16.80 o                         
  -5   6   4        359.99        299.56        71.08 o                         
  -4   6   4          8.29         11.61         4.00 o                         
  -3   6   4         20.42         24.59         5.71 o                         
  -2   6   4        182.30        209.21        11.87 o                         
  -1   6   4        613.09        655.52        31.17 o                         
   0   6   4        818.65        906.02        40.62 o                         
   1   6   4        145.51        140.43        15.46 o                         
   2   6   4          0.02          0.83         2.09 o                         
   3   6   4          6.64          5.37         2.41 o                         
  -8   7   4         89.67         73.14        15.96 o                         
  -7   7   4          2.63          1.92         2.71 o                         
  -6   7   4        282.57        241.87        91.27 o                         
  -5   7   4        251.03        228.53        43.64 o                         
  -4   7   4        279.78        344.77        17.69 o                         
  -3   7   4        548.34        596.62        29.05 o                         
  -2   7   4        163.74        184.16        13.72 o                         
  -1   7   4         57.15         70.91         9.21 o                         
   0   7   4        302.16        351.88        18.69 o                         
   1   7   4          2.78          6.06         2.73 o                         
   2   7   4        116.49        101.79         9.19 o                         
  -7   8   4          9.48         10.15         5.32 o                         
  -6   8   4         34.95         39.17        12.09 o                         
  -5   8   4        134.04        123.71        26.84 o                         
  -4   8   4         80.96         83.05         8.43 o                         
  -3   8   4          1.06          3.19         3.98 o                         
  -2   8   4          3.33          3.17         5.38 o                         
  -1   8   4        125.36        154.40        12.39 o                         
   0   8   4         11.72         12.63         3.19 o                         
  -6   9   4          6.21          6.77         8.22 o                         
  -5   9   4         72.04         82.69        11.36 o                         
  -4   9   4         80.56         99.99         8.95 o                         
  -3   9   4          5.99          7.19         3.73 o                         
   0  -9   5         64.57         79.55         8.46 o                         
   1  -9   5         15.79         23.94         8.70 o                         
   2  -9   5          5.64          4.59         4.11 o                         
   3  -9   5         58.79         66.25        11.36 o                         
   4  -9   5         71.66         52.47         6.77 o                         
  -1  -8   5         22.33         12.98         6.08 o                         
   0  -8   5         13.97          8.44         5.20 o                         
   1  -8   5         33.85         41.83         7.50 o                         
   2  -8   5         67.04         77.61         9.43 o                         
   3  -8   5         21.40         19.34         7.98 o                         
   4  -8   5         73.00         74.95        10.15 o                         
  -3  -7   5          0.33          0.53         2.19 o                         
  -2  -7   5        121.65         92.35         9.46 o                         
  -1  -7   5         29.80         29.71         4.04 o                         
   0  -7   5         40.67         40.13         6.72 o                         
   1  -7   5          0.30          1.52         3.26 o                         
   2  -7   5         15.39         15.54         4.52 o                         
   3  -7   5          0.47          0.50         1.79 o                         
   4  -7   5         84.80         83.08        19.58 o                         
   7  -7   5         11.66          8.70         3.14 o                         
   8  -7   5         79.96         45.94         4.84 o                         
  -4  -6   5         84.99         78.52         5.20 o                         
  -3  -6   5          0.12          0.66         1.58 o                         
  -2  -6   5         19.33         18.42         3.54 o                         
  -1  -6   5         23.86         25.54         3.51 o                         
   0  -6   5        208.64        202.95        10.01 o                         
   1  -6   5       1591.43       1558.62       122.56 o                         
   2  -6   5         93.48         93.25         8.54 o                         
   3  -6   5         27.90         29.37         4.41 o                         
   4  -6   5         19.34         15.88         3.48 o                         
   5  -6   5        123.89        105.59         7.88 o                         
   6  -6   5        102.44         92.90         9.07 o                         
   7  -6   5        234.72        218.90        25.02 o                         
   8  -6   5          0.30          0.97         4.35 o                         
  -5  -5   5         43.64         51.08         4.10 o                         
  -4  -5   5        176.72        197.06         8.88 o                         
  -3  -5   5        701.88        722.38        25.55 o                         
  -2  -5   5        387.81        416.18        13.17 o                         
  -1  -5   5         61.87         52.70         3.46 o                         
   0  -5   5         77.98         74.97         4.35 o                         
   1  -5   5         92.08         80.06         3.89 o                         
   2  -5   5        641.56        616.77        17.37 o                         
   3  -5   5         19.42         18.79         1.42 o                         
   4  -5   5        122.73        119.92         6.56 o                         
   5  -5   5        441.97        443.09        18.96 o                         
   6  -5   5         90.04         97.93        10.64 o                         
   7  -5   5          3.37          3.56         3.17 o                         
   8  -5   5         80.63         84.18         7.74 o                         
  -6  -4   5          3.73          5.47         3.27 o                         
  -5  -4   5        336.77        390.12        15.48 o                         
  -4  -4   5        335.10        373.74        14.47 o                         
  -3  -4   5          4.52          3.93         2.52 o                         
  -2  -4   5        269.11        275.36         8.98 o                         
  -1  -4   5        352.48        363.49         7.69 o                         
   0  -4   5        101.52         88.13         2.76 o                         
   1  -4   5       5901.08       7212.73       261.46 o                         
   2  -4   5         17.50         17.02         1.58 o                         
   3  -4   5       1042.09       1072.26        23.45 o                         
   4  -4   5          2.27          2.04         1.92 o                         
   5  -4   5         86.10         82.99         8.11 o                         
   6  -4   5        388.39        404.63        19.95 o                         
   7  -4   5       1189.01       1345.09        57.14 o                         
   8  -4   5          0.20          0.48         2.49 o                         
  -7  -3   5        194.14        238.16        10.60 o                         
  -6  -3   5         38.72         44.83         4.43 o                         
  -5  -3   5        134.09        144.31         7.53 o                         
  -4  -3   5        541.21        565.59        20.40 o                         
  -3  -3   5        622.01        613.79        15.97 o                         
  -2  -3   5         20.75         22.61         1.50 o                         
  -1  -3   5          0.40          0.39         0.62 o                         
   0  -3   5         42.81         42.66         1.21 o                         
   1  -3   5       1819.32       1976.09        33.57 o                         
   2  -3   5        277.04        232.40         4.73 o                         
   3  -3   5       2350.01       2469.33        73.33 o                         
   4  -3   5        192.94        190.13         9.06 o                         
   5  -3   5         70.02         66.73         5.55 o                         
   6  -3   5        137.54        137.30         8.71 o                         
   7  -3   5        804.17        965.79        40.77 o                         
   8  -3   5         15.38         16.06         5.12 o                         
  -7  -2   5         37.65         45.63         4.87 o                         
  -6  -2   5         96.53        107.76         6.28 o                         
  -5  -2   5          8.24          8.58         3.06 o                         
  -4  -2   5        124.08        118.05         5.71 o                         
  -3  -2   5       1250.13       1190.34        22.38 o                         
  -2  -2   5        115.56        101.19         2.23 o                         
  -1  -2   5         79.46         73.92         1.82 o                         
   0  -2   5       3759.86       4831.97        88.96 o                         
   1  -2   5       2219.18       2861.59        53.61 o                         
   2  -2   5         82.56         83.93         2.47 o                         
   3  -2   5       1012.63        856.50        17.08 o                         
   4  -2   5        800.41        807.84        31.54 o                         
   5  -2   5        451.25        458.45        23.69 o                         
   6  -2   5        224.59        228.83        12.22 o                         
   7  -2   5        270.32        306.55        15.12 o                         
   8  -2   5          1.50          2.86         2.14 o                         
  -8  -1   5        143.08        154.57         9.23 o                         
  -7  -1   5        579.63        670.74        23.34 o                         
  -6  -1   5         19.49         18.40         3.41 o                         
  -5  -1   5        533.60        525.38        17.82 o                         
  -4  -1   5        650.50        664.31        13.52 o                         
  -3  -1   5        295.26        267.54         5.30 o                         
  -2  -1   5       1291.79       1374.80        27.64 o                         
  -1  -1   5       3464.86       4340.57        78.78 o                         
   0  -1   5        354.66        368.67         6.09 o                         
   1  -1   5          8.00         12.93         1.39 o                         
   2  -1   5       1765.93       1895.01        32.45 o                         
   3  -1   5       1072.70        993.20        18.41 o                         
   4  -1   5          3.73          1.76         1.34 o                         
   5  -1   5         32.28         27.10         2.97 o                         
   6  -1   5        428.89        445.55        21.53 o                         
   7  -1   5         12.14         17.60         3.48 o                         
   8  -1   5        170.80        229.45        18.86 o                         
  -8   0   5         59.37         47.53         9.37 o                         
  -7   0   5        371.87        367.84        35.31 o                         
  -6   0   5          7.93          4.71         1.81 o                         
  -5   0   5        644.92        616.24        15.53 o                         
  -4   0   5         42.92         41.35         2.25 o                         
  -3   0   5         21.96         29.64         1.29 o                         
  -2   0   5       2886.23       3488.27        61.93 o                         
  -1   0   5          1.15          3.68         0.82 o                         
   0   0   5        325.80        310.47         5.02 o                         
   1   0   5          6.34          5.57         0.74 o                         
   2   0   5       1563.01       1653.01        30.50 o                         
   3   0   5         77.67         50.49         1.80 o                         
   4   0   5        662.15        611.24        20.35 o                         
   5   0   5         18.81         15.54         2.76 o                         
   6   0   5         18.03         15.29         2.57 o                         
   7   0   5          4.30          2.07         2.63 o                         
  -9   1   5        189.23        208.66        19.10 o                         
  -8   1   5         79.70        113.15        11.85 o                         
  -7   1   5        571.86        515.30        24.15 o                         
  -6   1   5        526.15        479.86        16.39 o                         
  -5   1   5         56.97         68.93         2.42 o                         
  -4   1   5        268.95        271.64         6.19 o                         
  -3   1   5        531.59        528.74         8.96 o                         
  -2   1   5       2127.35       2371.78        40.95 o                         
  -1   1   5       1960.07       2238.94        36.35 o                         
   0   1   5       1392.81       1390.27        33.67 o                         
   1   1   5         59.22         57.29         1.67 o                         
   2   1   5        146.56        164.45         3.76 o                         
   3   1   5          1.11          1.50         0.82 o                         
   4   1   5        411.28        403.88        15.12 o                         
   5   1   5         98.86         92.69         7.72 o                         
   6   1   5         57.75         56.23         7.38 o                         
   7   1   5         59.64         54.68        20.79 o                         
  -9   2   5         11.60          8.08         2.67 o                         
  -8   2   5          2.48          3.93         3.15 o                         
  -7   2   5          4.44          7.74         3.18 o                         
  -6   2   5        835.84        818.63        37.34 o                         
  -5   2   5        386.14        356.87        10.12 o                         
  -4   2   5       1061.51       1013.26        18.32 o                         
  -3   2   5       1125.98       1247.01        24.42 o                         
  -2   2   5         41.40         33.32         1.89 o                         
  -1   2   5        179.48        159.60         4.25 o                         
   0   2   5        520.88        499.41         9.52 o                         
   1   2   5        186.73        155.73         3.52 o                         
   2   2   5         61.00         64.56         2.04 o                         
   3   2   5        276.10        245.97         9.38 o                         
   4   2   5         72.88         52.33         8.24 o                         
   5   2   5         32.03         30.80         4.61 o                         
   6   2   5          5.09          8.80         3.35 o                         
  -9   3   5         77.61         77.70         9.55 o                         
  -8   3   5         12.49         17.26         4.24 o                         
  -7   3   5        170.95        154.96         9.41 o                         
  -6   3   5         57.87         57.46         6.49 o                         
  -5   3   5        218.95        198.21        10.76 o                         
  -4   3   5        685.01        643.94        13.82 o                         
  -3   3   5         33.69         47.43         1.92 o                         
  -2   3   5         39.22         35.62         1.78 o                         
  -1   3   5       1554.76       1644.66        33.49 o                         
   0   3   5          0.87          4.33         1.15 o                         
   1   3   5        437.39        403.31        10.41 o                         
   2   3   5        125.97        118.91         9.42 o                         
   3   3   5        798.02        716.85        35.57 o                         
   4   3   5        178.17        168.19        20.07 o                         
   5   3   5        119.59        101.82        18.50 o                         
  -9   4   5        102.28        109.23         8.28 o                         
  -8   4   5          9.83         14.64         4.69 o                         
  -7   4   5         32.10         33.29         6.26 o                         
  -6   4   5          1.19          1.89         2.77 o                         
  -5   4   5        720.60        701.65        29.48 o                         
  -4   4   5        206.12        203.82         7.22 o                         
  -3   4   5        104.13         92.68         2.84 o                         
  -2   4   5        128.45        124.25         3.57 o                         
  -1   4   5        497.32        448.68        10.67 o                         
   0   4   5         79.97         77.81         4.84 o                         
   1   4   5       1880.19       1890.28        64.04 o                         
   2   4   5        776.61        761.47        32.31 o                         
   3   4   5          3.09          5.03         2.73 o                         
   4   4   5         53.60         39.83        19.10 o                         
   5   4   5         96.49        123.79         9.67 o                         
  -9   5   5         53.87         73.62         7.64 o                         
  -8   5   5         34.80         42.15         6.15 o                         
  -7   5   5          9.49          7.82         4.92 o                         
  -6   5   5        220.48        240.27        15.44 o                         
  -5   5   5        397.72        393.92        21.88 o                         
  -4   5   5        725.76        765.62        26.97 o                         
  -3   5   5         52.50         52.42         3.88 o                         
  -2   5   5        508.34        531.55        24.19 o                         
  -1   5   5        377.99        384.10        17.85 o                         
   0   5   5         45.94         45.17         4.69 o                         
   1   5   5        304.00        314.22        13.05 o                         
   2   5   5         78.53         70.27         7.14 o                         
   3   5   5         11.29          6.56         3.00 o                         
   4   5   5        129.64        144.10        10.88 o                         
  -9   6   5        159.16        185.70        13.06 o                         
  -8   6   5        173.65        207.58        12.87 o                         
  -7   6   5        182.41        201.64        11.81 o                         
  -6   6   5          8.03          8.90         3.62 o                         
  -5   6   5        126.41        114.26        12.94 o                         
  -4   6   5        415.87        440.31        22.10 o                         
  -3   6   5         66.92         64.65         7.50 o                         
  -2   6   5         38.61         37.71         6.59 o                         
  -1   6   5        156.05        163.05        11.78 o                         
   0   6   5         34.39         28.10         6.65 o                         
   1   6   5          0.45          0.86         2.15 o                         
   2   6   5        101.19         80.75         6.79 o                         
   3   6   5          2.94          7.98         3.38 o                         
  -8   7   5         11.91         10.69         4.18 o                         
  -7   7   5         65.86         65.89        20.19 o                         
  -6   7   5        183.71        158.34        64.56 o                         
  -5   7   5          1.97          2.94         3.58 o                         
  -4   7   5        208.46        227.60        19.46 o                         
  -3   7   5          1.12          2.14         3.41 o                         
  -2   7   5        222.42        243.67        14.66 o                         
  -1   7   5         60.91         78.29         8.53 o                         
   0   7   5         25.91         32.72         5.41 o                         
   1   7   5        330.60        278.37        67.34 o                         
  -7   8   5         46.02         54.40        11.85 o                         
  -6   8   5         34.54         41.59         7.74 o                         
  -5   8   5         16.18         17.48         5.81 o                         
  -4   8   5        300.56        367.90        20.95 o                         
  -3   8   5          1.93          0.21         2.90 o                         
  -2   8   5        187.82        215.25        20.91 o                         
  -1   8   5          1.20          1.93         4.10 o                         
  -4   9   5         76.49         75.28        14.51 o                         
   0  -9   6         26.08         30.71         7.98 o                         
   1  -9   6          0.11          1.21         5.32 o                         
   2  -9   6         30.73         31.19         6.04 o                         
   3  -9   6          8.98         12.33         7.01 o                         
   4  -9   6         31.73         29.98         5.08 o                         
  -1  -8   6          7.13          3.61         2.73 o                         
   0  -8   6        221.43        244.84       104.33 o                         
   1  -8   6        195.03        205.49       100.34 o                         
   2  -8   6        206.84        261.12        19.10 o                         
   3  -8   6         37.48         49.08        10.15 o                         
   4  -8   6          0.04          0.73         2.42 o                         
  -3  -7   6        286.76        179.62        16.92 o                         
  -2  -7   6        216.57        168.28        18.24 o                         
  -1  -7   6         63.58         67.45         7.14 o                         
   0  -7   6          4.25          5.15         4.23 o                         
   1  -7   6         51.80         54.48         6.30 o                         
   2  -7   6        107.18        111.07        16.20 o                         
   3  -7   6          1.86          2.19         2.47 o                         
   4  -7   6          3.33          2.96         2.67 o                         
   5  -7   6        169.15        125.97        11.12 o                         
   6  -7   6         85.62         36.51         8.22 o                         
   7  -7   6         13.57          9.91         3.14 o                         
  -4  -6   6         18.12         14.91         2.89 o                         
  -3  -6   6        467.40        477.60        22.99 o                         
  -2  -6   6          0.75          1.04         2.15 o                         
  -1  -6   6         69.16         69.21         5.51 o                         
   0  -6   6         94.96        107.92         9.11 o                         
   1  -6   6        247.26        263.95        13.32 o                         
   2  -6   6          8.04          7.38         3.16 o                         
   3  -6   6         62.13         56.94         5.63 o                         
   4  -6   6        254.58        248.54        11.68 o                         
   5  -6   6        515.01        477.21        22.03 o                         
   6  -6   6          1.79          1.65         2.55 o                         
   7  -6   6        691.44        671.10        41.59 o                         
   8  -6   6          8.25          8.70         5.56 o                         
  -5  -5   6          8.82          8.48         2.72 o                         
  -4  -5   6        444.07        492.84        19.01 o                         
  -3  -5   6        425.43        431.35        16.22 o                         
  -2  -5   6        116.24        108.61         5.18 o                         
  -1  -5   6         80.59         76.67         8.10 o                         
   0  -5   6         24.17         22.41         2.87 o                         
   1  -5   6        134.84        134.85         7.50 o                         
   2  -5   6        878.44        929.42        36.80 o                         
   3  -5   6        159.33        140.13         7.14 o                         
   4  -5   6          2.11          2.27         2.01 o                         
   5  -5   6         61.36         59.51         5.09 o                         
   6  -5   6         31.88         34.72         5.37 o                         
   7  -5   6        131.09        153.89         9.15 o                         
   8  -5   6         55.33         61.76         4.87 o                         
  -6  -4   6         15.53         17.70         3.18 o                         
  -5  -4   6          0.06          0.85         1.98 o                         
  -4  -4   6        218.49        233.43         9.94 o                         
  -3  -4   6        661.97        649.18        26.73 o                         
  -2  -4   6        114.73        111.45         5.19 o                         
  -1  -4   6        195.74        173.68         4.54 o                         
   0  -4   6        912.15        885.85        26.48 o                         
   1  -4   6       1207.62       1267.60        43.57 o                         
   2  -4   6       6213.45       7937.54       197.09 o                         
   3  -4   6         44.46         42.12         2.27 o                         
   4  -4   6          5.86          5.18         2.50 o                         
   5  -4   6          0.19          2.82         2.82 o                         
   6  -4   6        223.96        241.05        13.65 o                         
   7  -4   6         15.30         15.81         4.01 o                         
   8  -4   6          3.96          6.20         3.26 o                         
  -7  -3   6        303.25        339.69        16.36 o                         
  -6  -3   6         14.64         16.93         4.22 o                         
  -5  -3   6         89.56         98.60         6.57 o                         
  -4  -3   6         49.83         49.96         4.16 o                         
  -3  -3   6        408.21        374.01        13.33 o                         
  -2  -3   6        169.54        168.59         4.28 o                         
  -1  -3   6       2136.94       2271.25        50.06 o                         
   0  -3   6         61.16         54.65         1.62 o                         
   1  -3   6         25.77         20.07         0.82 o                         
   2  -3   6         13.61          9.64         0.92 o                         
   3  -3   6        153.98        156.76         5.00 o                         
   4  -3   6        350.38        362.68        15.56 o                         
   5  -3   6          0.03          0.48         2.22 o                         
   6  -3   6        366.94        401.96        18.88 o                         
   7  -3   6        144.62        179.81        10.50 o                         
   8  -3   6          7.17          9.03         3.35 o                         
  -7  -2   6         81.25         98.28         6.71 o                         
  -6  -2   6          4.03          5.25         2.84 o                         
  -5  -2   6        151.56        160.01         8.08 o                         
  -4  -2   6        236.61        254.25        10.07 o                         
  -3  -2   6         15.03         20.98         1.49 o                         
  -2  -2   6        400.18        373.28         7.11 o                         
  -1  -2   6         10.44         12.35         0.93 o                         
   0  -2   6        999.24       1094.57        19.72 o                         
   1  -2   6        253.17        238.76         5.28 o                         
   2  -2   6       1093.49       1055.93        20.83 o                         
   3  -2   6        837.96        750.56        18.01 o                         
   4  -2   6         14.79         11.61         4.35 o                         
   5  -2   6         34.63         35.25         6.92 o                         
   6  -2   6        133.38        163.32        11.15 o                         
   7  -2   6        122.10        125.99         8.26 o                         
   8  -2   6        421.54        456.66        47.63 o                         
  -8  -1   6          3.49          6.19         1.98 o                         
  -7  -1   6         40.77         40.60         4.62 o                         
  -6  -1   6        125.47        106.91         6.02 o                         
  -5  -1   6          2.65          2.01         2.15 o                         
  -4  -1   6         17.78         13.39         1.13 o                         
  -3  -1   6       1142.48       1104.25        17.97 o                         
  -2  -1   6       1058.71       1015.59        16.51 o                         
  -1  -1   6        303.29        274.18         4.64 o                         
   0  -1   6        218.14        200.99         4.14 o                         
   1  -1   6        314.46        306.80         6.74 o                         
   2  -1   6       2211.71       2548.18        57.64 o                         
   3  -1   6          4.79          3.91         0.93 o                         
   4  -1   6        449.50        433.22        19.39 o                         
   5  -1   6        185.50        168.39        16.79 o                         
   6  -1   6         55.37         48.90         6.07 o                         
   7  -1   6          8.25          6.88         2.59 o                         
  -8   0   6         13.92         10.91         2.56 o                         
  -7   0   6        158.39        169.33        10.33 o                         
  -6   0   6        627.67        583.38        32.80 o                         
  -5   0   6        234.54        182.25         6.00 o                         
  -4   0   6          0.34          0.26         0.69 o                         
  -3   0   6        344.27        338.47         6.16 o                         
  -2   0   6         25.28         28.39         1.35 o                         
  -1   0   6       1805.01       2058.59        33.60 o                         
   0   0   6       3418.50       4287.46        74.45 o                         
   1   0   6        393.31        394.47         6.74 o                         
   2   0   6        266.21        269.21         5.54 o                         
   3   0   6          1.44          4.87         1.40 o                         
   4   0   6          1.54          0.55         2.10 o                         
   5   0   6         73.44         75.93         5.20 o                         
   6   0   6          0.04          0.30         1.32 o                         
   7   0   6          7.17          6.53         3.87 o                         
  -9   1   6        199.91        215.91        16.44 o                         
  -8   1   6          0.01         -0.08         1.32 o                         
  -7   1   6        119.36        102.64         6.30 o                         
  -6   1   6        509.11        485.79        17.76 o                         
  -5   1   6        212.44        204.33         7.81 o                         
  -4   1   6        144.11        122.49         3.21 o                         
  -3   1   6         97.93         99.58         2.44 o                         
  -2   1   6        164.28        176.85         3.28 o                         
  -1   1   6       2473.23       3053.10        51.36 o                         
   0   1   6        377.82        382.91         6.41 o                         
   1   1   6        222.51        221.47         4.19 o                         
   2   1   6          6.13          5.36         0.91 o                         
   3   1   6        289.71        274.03        10.27 o                         
   4   1   6        340.48        336.86        18.34 o                         
   5   1   6        370.57        374.56        17.30 o                         
   6   1   6          4.72          3.70         2.50 o                         
  -9   2   6         28.64         24.18        10.15 o                         
  -8   2   6         14.18         15.42         3.66 o                         
  -7   2   6        224.36        242.31        12.50 o                         
  -6   2   6        274.93        225.49         8.80 o                         
  -5   2   6          6.28          5.31         1.36 o                         
  -4   2   6         86.58         74.10         2.29 o                         
  -3   2   6         16.60         13.84         1.36 o                         
  -2   2   6        602.65        597.44        12.54 o                         
  -1   2   6       5323.51       6596.42       158.22 o                         
   0   2   6        685.40        584.66        11.00 o                         
   1   2   6        282.46        248.51         4.66 o                         
   2   2   6         13.73         12.13         1.30 o                         
   3   2   6        147.34        122.41         7.74 o                         
   4   2   6        289.42        291.91        15.04 o                         
   5   2   6        518.42        546.52        38.93 o                         
   6   2   6         40.43         36.34         3.67 o                         
  -9   3   6          0.07          0.40         2.55 o                         
  -8   3   6         25.35         29.93         4.69 o                         
  -7   3   6        162.86        166.84        10.86 o                         
  -6   3   6       1193.25       1155.60        48.01 o                         
  -5   3   6       1509.31       1500.80        59.23 o                         
  -4   3   6       1308.47       1236.41        23.53 o                         
  -3   3   6        358.91        362.41         7.83 o                         
  -2   3   6        760.10        794.04        16.26 o                         
  -1   3   6        544.33        563.10        12.03 o                         
   0   3   6        215.41        207.25         5.23 o                         
   1   3   6        954.71        943.44        31.17 o                         
   2   3   6        700.23        644.46        25.16 o                         
   3   3   6        162.11        132.19        38.32 o                         
   4   3   6          2.17          3.59         2.32 o                         
   5   3   6         30.96         29.06        13.42 o                         
  -9   4   6        329.10        400.60        20.48 o                         
  -8   4   6         36.37         30.32         4.82 o                         
  -7   4   6        149.25        154.84        12.61 o                         
  -6   4   6          6.61          6.59         3.91 o                         
  -5   4   6         31.60         29.22         4.30 o                         
  -4   4   6        905.41        945.88        31.63 o                         
  -3   4   6         65.08         60.02         3.12 o                         
  -2   4   6        319.58        317.98         8.83 o                         
  -1   4   6        511.36        470.94        16.34 o                         
   0   4   6         38.63         39.19         4.14 o                         
   1   4   6         22.87         19.08         3.47 o                         
   2   4   6        369.51        351.97        17.59 o                         
   3   4   6         43.19         34.97        10.40 o                         
   4   4   6        112.99        121.62        13.54 o                         
  -9   5   6        310.61        342.17        17.18 o                         
  -8   5   6        209.97        271.67        14.53 o                         
  -7   5   6         13.69         14.75        11.36 o                         
  -6   5   6        643.76        693.43        44.73 o                         
  -5   5   6        154.91        169.59        11.35 o                         
  -4   5   6        137.46        139.80         7.08 o                         
  -3   5   6         12.19         10.41         2.91 o                         
  -2   5   6        401.60        401.49        19.68 o                         
  -1   5   6         12.37         12.63         2.78 o                         
   0   5   6       1183.45       1193.51        46.43 o                         
   1   5   6        233.58        248.28        12.19 o                         
   2   5   6        309.95        285.42        28.89 o                         
   3   5   6          4.93          2.14         1.81 o                         
  -9   6   6         35.00         36.22         4.75 o                         
  -8   6   6         49.53         49.88         7.37 o                         
  -7   6   6        267.26        288.94        19.95 o                         
  -6   6   6        201.84        196.29        21.40 o                         
  -5   6   6        203.32        171.40        43.64 o                         
  -4   6   6        428.83        456.78        26.84 o                         
  -3   6   6        198.76        225.99        14.17 o                         
  -2   6   6        110.36        110.72         9.61 o                         
  -1   6   6        274.67        290.80        15.36 o                         
   0   6   6          2.21          2.39         2.29 o                         
   1   6   6         30.96         26.72         4.08 o                         
   2   6   6        161.70        125.01        11.12 o                         
  -8   7   6        166.18        179.54        53.80 o                         
  -7   7   6          5.02          6.41         3.00 o                         
  -6   7   6          9.42          8.85         5.80 o                         
  -5   7   6         12.67         12.10         4.19 o                         
  -4   7   6         19.38         22.44         5.04 o                         
  -3   7   6        443.98        542.21        27.08 o                         
  -2   7   6         10.64         14.79         4.85 o                         
  -1   7   6         39.52         47.08        10.06 o                         
   0   7   6        169.48        168.85        10.33 o                         
   1   7   6         15.74         11.12         3.38 o                         
  -7   8   6         83.31        100.82         9.91 o                         
  -6   8   6        278.30        368.96        24.66 o                         
  -5   8   6          0.81          0.52         2.65 o                         
  -4   8   6          9.96         12.44         4.23 o                         
  -3   8   6         14.66         21.30         5.05 o                         
  -2   8   6         14.63         14.39         5.98 o                         
  -1   8   6         14.49         13.34         4.24 o                         
   1  -9   7         62.31         75.44         8.22 o                         
   2  -9   7         28.73         38.69         6.53 o                         
   3  -9   7          4.97          5.08         6.04 o                         
   4  -9   7         30.31         17.41         4.11 o                         
  -1  -8   7         43.23         39.69        13.66 o                         
   0  -8   7         18.54         18.93         7.62 o                         
   1  -8   7        226.68        234.32        75.92 o                         
   2  -8   7        194.63        191.94        65.04 o                         
   3  -8   7          7.80          4.53         3.14 o                         
   4  -8   7          5.06          4.59         3.14 o                         
  -3  -7   7        128.35         57.40        27.20 o                         
  -2  -7   7         35.08         20.43         5.22 o                         
  -1  -7   7        311.22        329.74        24.06 o                         
   0  -7   7        165.51        180.51        11.32 o                         
   1  -7   7        427.16        493.50        23.20 o                         
   2  -7   7        177.20        192.88        11.17 o                         
   3  -7   7        338.82        344.97        16.64 o                         
   4  -7   7          0.58          1.02         2.33 o                         
   5  -7   7         13.85          8.70         4.11 o                         
   6  -7   7        195.93        103.48        13.78 o                         
   7  -7   7        229.83        135.40        13.54 o                         
  -4  -6   7        139.56        110.46        10.49 o                         
  -3  -6   7        103.72         86.82        12.70 o                         
  -2  -6   7        100.39        104.61        10.79 o                         
  -1  -6   7          8.08          9.02         4.47 o                         
   0  -6   7          9.30          8.82         5.88 o                         
   1  -6   7          4.59          6.29         3.33 o                         
   2  -6   7         77.37         79.86         6.40 o                         
   3  -6   7       2416.12       2518.62       104.01 o                         
   4  -6   7         51.92         52.47         7.98 o                         
   5  -6   7         32.46         32.04         4.70 o                         
   6  -6   7         90.51         82.66         6.05 o                         
   7  -6   7         99.43         96.81         7.49 o                         
  -5  -5   7         20.35         22.22         2.85 o                         
  -4  -5   7        267.59        272.65        11.09 o                         
  -3  -5   7        198.17        200.49         9.12 o                         
  -2  -5   7        708.55        687.98        38.28 o                         
  -1  -5   7         90.32         96.51         8.07 o                         
   0  -5   7         26.48         30.35         4.19 o                         
   1  -5   7        114.57        117.13         8.19 o                         
   2  -5   7        442.43        451.11        19.14 o                         
   3  -5   7         77.25         78.99         5.57 o                         
   4  -5   7          1.90          1.97         2.24 o                         
   5  -5   7         51.74         51.48         5.09 o                         
   6  -5   7        561.14        617.46        29.37 o                         
   7  -5   7        121.92        156.52         9.23 o                         
   8  -5   7         46.52         50.96         4.87 o                         
  -6  -4   7        249.15        292.42        15.47 o                         
  -5  -4   7        169.23        185.43         9.82 o                         
  -4  -4   7         80.37         83.89         5.69 o                         
  -3  -4   7         56.82         56.50         3.78 o                         
  -2  -4   7         30.46         26.10         2.30 o                         
  -1  -4   7        476.42        426.21        20.59 o                         
   0  -4   7         16.97         18.02         1.45 o                         
   1  -4   7         73.87         76.97         4.42 o                         
   2  -4   7       2129.82       2181.61        54.90 o                         
   3  -4   7         57.37         52.28         3.96 o                         
   4  -4   7        420.51        392.27        45.82 o                         
   5  -4   7        552.20        610.85        26.67 o                         
   6  -4   7        102.61        121.40         8.21 o                         
   7  -4   7          0.50          0.85         2.39 o                         
   8  -4   7        408.96        472.51        20.77 o                         
  -7  -3   7         41.53         49.05         4.78 o                         
  -6  -3   7         37.43         40.73         4.09 o                         
  -5  -3   7         61.32         65.09         5.37 o                         
  -4  -3   7         51.09         54.16         4.22 o                         
  -3  -3   7         17.54         17.71         2.56 o                         
  -2  -3   7       3630.45       3973.65        90.66 o                         
  -1  -3   7        105.77         88.06         2.64 o                         
   0  -3   7          2.28          2.20         0.64 o                         
   1  -3   7         51.15         54.58         1.87 o                         
   2  -3   7        279.79        304.78         8.25 o                         
   3  -3   7        140.96        141.99         5.31 o                         
   4  -3   7        428.50        428.36        19.58 o                         
   5  -3   7         66.65         64.05         5.98 o                         
   6  -3   7         32.51         35.30        10.88 o                         
   7  -3   7         28.59         29.26         4.61 o                         
   8  -3   7          0.40          0.83         1.68 o                         
  -7  -2   7        516.45        603.57        25.79 o                         
  -6  -2   7         63.52         67.66         5.41 o                         
  -5  -2   7        630.44        630.20        22.17 o                         
  -4  -2   7         15.86         13.65         2.75 o                         
  -3  -2   7          7.33         11.76         1.42 o                         
  -2  -2   7        461.68        421.87         8.99 o                         
  -1  -2   7         53.52         49.01         1.64 o                         
   0  -2   7        697.32        642.08        12.93 o                         
   1  -2   7        243.62        231.02         5.93 o                         
   2  -2   7        257.38        242.84         5.47 o                         
   3  -2   7         13.67         17.73         1.50 o                         
   4  -2   7         86.59         93.87         6.49 o                         
   5  -2   7         42.94         41.99         5.95 o                         
   6  -2   7         11.80         11.61         4.50 o                         
   7  -2   7        134.84        158.44        10.19 o                         
  -8  -1   7          1.80          1.62         1.74 o                         
  -7  -1   7         74.94         59.50         6.72 o                         
  -6  -1   7         26.52         34.28         3.66 o                         
  -5  -1   7        743.24        690.67        23.27 o                         
  -4  -1   7        430.02        389.20        12.80 o                         
  -3  -1   7         20.76         22.86         1.20 o                         
  -2  -1   7         21.26         16.35         1.10 o                         
  -1  -1   7        804.63        803.83        13.87 o                         
   0  -1   7         25.99         28.54         1.58 o                         
   1  -1   7         31.96         29.21         1.83 o                         
   2  -1   7         39.29         44.17         1.85 o                         
   3  -1   7        237.77        206.89         5.90 o                         
   4  -1   7        744.59        712.86        49.16 o                         
   5  -1   7         88.56         71.55         7.10 o                         
   6  -1   7        251.49        263.19        13.49 o                         
   7  -1   7         61.91         71.99         6.17 o                         
  -8   0   7         49.61         62.07         6.41 o                         
  -7   0   7          2.18          1.42         2.02 o                         
  -6   0   7         98.34         97.06         6.50 o                         
  -5   0   7        229.55        194.96         9.35 o                         
  -4   0   7        143.91        133.53         4.37 o                         
  -3   0   7         22.01         20.75         1.12 o                         
  -2   0   7         66.06         64.98         1.81 o                         
  -1   0   7        108.41        102.17         2.31 o                         
   0   0   7       1586.46       1644.93        32.85 o                         
   1   0   7        103.07         85.68         2.72 o                         
   2   0   7         92.93        101.16         3.18 o                         
   3   0   7        293.40        297.32        11.43 o                         
   4   0   7        121.92        117.60         6.88 o                         
   5   0   7          5.64          4.94         2.33 o                         
   6   0   7        239.29        173.22        22.61 o                         
   7   0   7          4.01          4.35         5.08 o                         
  -9   1   7          4.03          2.66         3.63 o                         
  -8   1   7         58.05         49.06        11.85 o                         
  -7   1   7          6.01          2.42         3.08 o                         
  -6   1   7         75.37         73.05         4.44 o                         
  -5   1   7       1889.33       1790.44        57.62 o                         
  -4   1   7        134.83        124.31         3.08 o                         
  -3   1   7        143.15        156.48         3.63 o                         
  -2   1   7         65.36         59.85         1.89 o                         
  -1   1   7       2080.99       2724.69        45.88 o                         
   0   1   7       2607.31       3083.96        53.06 o                         
   1   1   7         21.86         15.56         1.22 o                         
   2   1   7        104.87        106.51         3.51 o                         
   3   1   7        548.90        514.63        21.98 o                         
   4   1   7         14.52         15.44         2.67 o                         
   5   1   7         69.46         56.08         5.21 o                         
   6   1   7        100.82         82.05         7.98 o                         
  -9   2   7        121.20        145.31        12.57 o                         
  -8   2   7        348.73        350.75        73.50 o                         
  -7   2   7         99.04        111.15         7.84 o                         
  -6   2   7         56.55         55.72         4.30 o                         
  -5   2   7        151.82        141.27         6.53 o                         
  -4   2   7        424.37        424.15         8.53 o                         
  -3   2   7        454.10        464.64         9.78 o                         
  -2   2   7         21.75         31.24         1.93 o                         
  -1   2   7          0.54          1.70         1.13 o                         
   0   2   7        104.55        119.62         3.36 o                         
   1   2   7        327.61        344.61         7.54 o                         
   2   2   7       1214.06       1068.39        30.12 o                         
   3   2   7        174.11        149.52        15.08 o                         
   4   2   7         95.24         80.74         7.13 o                         
   5   2   7        433.46        427.32        49.93 o                         
  -9   3   7        159.45        164.38        27.20 o                         
  -8   3   7        165.24        204.42        13.01 o                         
  -7   3   7         72.08         69.33         6.33 o                         
  -6   3   7        373.76        373.94        19.83 o                         
  -5   3   7         34.63         32.51         3.18 o                         
  -4   3   7         87.14         76.70         3.13 o                         
  -3   3   7        727.95        768.16        16.22 o                         
  -2   3   7         59.99         64.55         2.48 o                         
  -1   3   7         22.98         28.46         2.06 o                         
   0   3   7        284.21        273.95         7.69 o                         
   1   3   7        522.24        456.88        22.67 o                         
   2   3   7        278.83        235.88        38.32 o                         
   3   3   7         96.27         96.23        13.30 o                         
   4   3   7         22.78         22.24         5.32 o                         
   5   3   7        114.62        132.98        12.81 o                         
  -9   4   7         32.85         43.96         8.58 o                         
  -8   4   7         17.24         22.21         4.70 o                         
  -7   4   7        228.24        236.46        18.86 o                         
  -6   4   7        183.81        202.13        16.68 o                         
  -5   4   7       1386.86       1499.39        61.70 o                         
  -4   4   7         80.64         83.18         5.20 o                         
  -3   4   7        528.32        533.11        16.42 o                         
  -2   4   7          0.66          0.85         1.73 o                         
  -1   4   7          1.05          1.75         1.64 o                         
   0   4   7       1037.63       1027.59        34.83 o                         
   1   4   7        458.98        414.02        15.68 o                         
   2   4   7        247.91        138.05         9.95 o                         
   3   4   7          2.39          3.63         4.11 o                         
   4   4   7         58.68         68.91         7.25 o                         
  -9   5   7         74.60         89.82         7.62 o                         
  -8   5   7        162.48        196.65        11.62 o                         
  -7   5   7         14.53         25.76         6.33 o                         
  -6   5   7        139.02        146.62         9.97 o                         
  -5   5   7       1597.99       1692.44        71.50 o                         
  -4   5   7          5.91          5.78         2.66 o                         
  -3   5   7       1110.30       1195.29        50.44 o                         
  -2   5   7        445.63        434.85        21.28 o                         
  -1   5   7          8.77         10.19         2.50 o                         
   0   5   7        189.48        182.83         9.01 o                         
   1   5   7         98.99        101.65         7.88 o                         
   2   5   7         24.34         25.33         8.58 o                         
   3   5   7         18.69         18.86         4.35 o                         
  -8   6   7        216.40        238.02        35.90 o                         
  -7   6   7         96.00        107.38        10.28 o                         
  -6   6   7         99.52         91.04        20.31 o                         
  -5   6   7        185.84        168.16        15.70 o                         
  -4   6   7        750.71        877.27        39.65 o                         
  -3   6   7        423.26        420.25        22.02 o                         
  -2   6   7        241.41        253.55        15.22 o                         
  -1   6   7         63.76         70.47         7.44 o                         
   0   6   7        321.27        355.56        21.31 o                         
   1   6   7         96.32         75.48         5.64 o                         
   2   6   7         73.60         59.48         8.22 o                         
  -8   7   7         44.91         47.17        13.42 o                         
  -7   7   7          4.88          2.79         4.11 o                         
  -6   7   7         39.10         28.11        14.02 o                         
  -5   7   7         33.21         31.36         6.29 o                         
  -4   7   7        319.27        362.31        18.44 o                         
  -3   7   7         83.14        108.64        10.04 o                         
  -2   7   7        323.22        347.00        18.14 o                         
  -1   7   7         17.61         14.83         4.69 o                         
   0   7   7          0.88          1.09         1.88 o                         
  -6   8   7         20.82         29.50         6.53 o                         
  -5   8   7          4.34          3.75         3.58 o                         
  -4   8   7          0.39          1.38         2.73 o                         
  -3   8   7          7.75          9.84         4.48 o                         
  -2   8   7        194.60        228.96        15.74 o                         
   1  -9   8         71.18        108.80         9.91 o                         
   2  -9   8         18.41         27.80         5.80 o                         
   3  -9   8         20.07         18.86         5.08 o                         
  -1  -8   8        108.16         98.69        33.12 o                         
   0  -8   8         41.34         40.32        14.02 o                         
   1  -8   8         49.25         52.52        10.03 o                         
   2  -8   8        263.15        274.74        55.13 o                         
   3  -8   8        128.02        127.22        18.13 o                         
   4  -8   8         22.58         18.23         4.23 o                         
   5  -8   8         40.50         15.47         4.35 o                         
  -3  -7   8         17.48         16.44         8.22 o                         
  -2  -7   8        343.83        336.96        17.91 o                         
  -1  -7   8        671.17        750.68        34.56 o                         
   0  -7   8        129.11        140.91         9.78 o                         
   1  -7   8        231.15        237.51        13.13 o                         
   2  -7   8        391.95        445.33        21.94 o                         
   3  -7   8        260.18        265.96        14.17 o                         
   4  -7   8         23.69         17.55         3.37 o                         
   5  -7   8         58.77         44.97         6.77 o                         
   6  -7   8         26.66         20.31         4.84 o                         
  -4  -6   8        115.18         79.28        18.23 o                         
  -3  -6   8          1.37          1.05         2.44 o                         
  -2  -6   8          0.01          0.00         2.38 o                         
  -1  -6   8         15.87         18.38         4.41 o                         
   0  -6   8        164.90        195.72        12.94 o                         
   1  -6   8         78.16         78.30         8.02 o                         
   2  -6   8       2580.63       2714.98       113.87 o                         
   3  -6   8         18.70         16.16         4.41 o                         
   4  -6   8         36.92         39.41        10.40 o                         
   5  -6   8         21.01         20.01         3.48 o                         
   6  -6   8          2.53          2.67         2.57 o                         
   7  -6   8        125.27        135.16         9.43 o                         
  -5  -5   8         10.22         11.25         2.43 o                         
  -4  -5   8         24.94         24.70         3.11 o                         
  -3  -5   8        457.86        426.87        23.17 o                         
  -2  -5   8        294.83        302.23        16.58 o                         
  -1  -5   8        700.57        767.20        32.76 o                         
   0  -5   8         42.45         48.95         7.67 o                         
   1  -5   8          4.46          5.65         3.58 o                         
   2  -5   8        510.96        510.13        22.82 o                         
   3  -5   8          2.28          2.28         2.44 o                         
   4  -5   8       1583.94       1602.72       110.25 o                         
   5  -5   8         22.54         23.78         4.17 o                         
   6  -5   8         25.73         31.34         5.37 o                         
   7  -5   8          0.40          1.87         2.89 o                         
  -6  -4   8        262.87        280.36        23.34 o                         
  -5  -4   8         38.06         38.03         4.35 o                         
  -4  -4   8        138.92        147.79         7.17 o                         
  -3  -4   8         11.60         11.08         2.07 o                         
  -2  -4   8        145.09        135.50         6.06 o                         
  -1  -4   8        323.84        291.99        13.92 o                         
   0  -4   8          1.70          3.33         1.42 o                         
   1  -4   8        124.49        131.72         8.50 o                         
   2  -4   8         23.75         22.71         2.20 o                         
   3  -4   8        134.16        136.93         6.09 o                         
   4  -4   8         55.11         53.96         5.97 o                         
   5  -4   8        183.64        211.21        12.81 o                         
   6  -4   8         24.65         29.43         5.59 o                         
   7  -4   8        231.96        257.21        18.25 o                         
  -7  -3   8          3.34          4.08         2.05 o                         
  -6  -3   8        496.66        579.29        23.42 o                         
  -5  -3   8         19.92         21.85         3.61 o                         
  -4  -3   8        435.90        426.30        15.92 o                         
  -3  -3   8        412.74        394.99        15.63 o                         
  -2  -3   8        128.14        118.91         4.91 o                         
  -1  -3   8        160.83        162.06         4.70 o                         
   0  -3   8        511.17        440.68        11.55 o                         
   1  -3   8         19.72         14.54         1.17 o                         
   2  -3   8        772.53        812.95        21.04 o                         
   3  -3   8         99.05         94.02         4.64 o                         
   4  -3   8        948.09        970.56        39.74 o                         
   5  -3   8         15.42         14.65         4.83 o                         
   6  -3   8         78.76         83.46         8.00 o                         
   7  -3   8        251.56        282.95        14.81 o                         
  -7  -2   8        148.74        147.60        18.32 o                         
  -6  -2   8         81.23         75.47         7.23 o                         
  -5  -2   8         61.73         52.60         5.12 o                         
  -4  -2   8        227.18        232.92        10.52 o                         
  -3  -2   8        152.43        156.89         4.82 o                         
  -2  -2   8         18.26         25.84         1.47 o                         
  -1  -2   8       2074.53       2078.05        39.70 o                         
   0  -2   8        364.62        349.87         7.21 o                         
   1  -2   8          7.91          8.34         1.21 o                         
   2  -2   8         21.95         23.00         1.69 o                         
   3  -2   8        107.58         93.27         4.10 o                         
   4  -2   8        604.75        605.59        26.63 o                         
   5  -2   8        124.89        135.84         8.72 o                         
   6  -2   8         24.52         26.93         5.37 o                         
   7  -2   8          1.45          1.53         2.20 o                         
  -8  -1   8         93.65         97.83         7.25 o                         
  -7  -1   8         48.19         57.51         9.24 o                         
  -6  -1   8        658.24        612.04        47.79 o                         
  -5  -1   8        485.96        406.52        28.53 o                         
  -4  -1   8         31.21         21.84         2.51 o                         
  -3  -1   8        163.09        158.71         3.32 o                         
  -2  -1   8          0.19          0.07         0.46 o                         
  -1  -1   8        460.56        411.34         7.34 o                         
   0  -1   8       1362.24       1318.82        24.84 o                         
   1  -1   8        666.06        640.06        13.06 o                         
   2  -1   8        165.71        156.17         4.08 o                         
   3  -1   8        335.97        329.44        11.54 o                         
   4  -1   8          7.93          4.75         2.25 o                         
   5  -1   8         25.49         27.55         4.53 o                         
   6  -1   8        138.19        141.09         8.55 o                         
   7  -1   8         19.79         19.14         3.33 o                         
  -8   0   8         14.73         14.14         3.04 o                         
  -7   0   8         25.96         26.13         4.63 o                         
  -6   0   8         14.65          9.43         4.75 o                         
  -5   0   8        692.75        640.45        24.97 o                         
  -4   0   8        809.34        739.07        18.33 o                         
  -3   0   8        191.66        180.63         3.86 o                         
  -2   0   8        367.61        351.36         6.30 o                         
  -1   0   8        878.72        881.93        14.44 o                         
   0   0   8         71.56         77.47         2.48 o                         
   1   0   8         58.62         58.88         2.41 o                         
   2   0   8        480.73        456.62        11.03 o                         
   3   0   8         15.37         16.88         2.88 o                         
   4   0   8        479.24        475.98        17.51 o                         
   5   0   8        326.02        317.77        17.82 o                         
   6   0   8          8.83          5.46         1.85 o                         
  -8   1   8        121.69        119.98        23.82 o                         
  -7   1   8         10.40         11.58         2.81 o                         
  -6   1   8        488.27        443.81        15.74 o                         
  -5   1   8        372.40        346.05        12.18 o                         
  -4   1   8          4.12          7.05         1.15 o                         
  -3   1   8        316.89        301.63         6.52 o                         
  -2   1   8        396.46        415.68         8.19 o                         
  -1   1   8       1150.62       1112.68        22.09 o                         
   0   1   8        714.36        719.65        13.42 o                         
   1   1   8       1303.12       1229.48        23.36 o                         
   2   1   8        427.48        381.79        11.43 o                         
   3   1   8         96.61        104.32         7.31 o                         
   4   1   8        208.47        185.79         8.56 o                         
   5   1   8        192.04        169.16        16.83 o                         
   6   1   8        146.38        122.16        20.19 o                         
  -9   2   8          9.74          7.98         4.59 o                         
  -8   2   8        347.17        313.41        67.58 o                         
  -7   2   8          5.70          6.19         3.50 o                         
  -6   2   8          0.71          2.28         1.99 o                         
  -5   2   8         12.12         13.88         2.45 o                         
  -4   2   8       2645.41       2603.62        79.40 o                         
  -3   2   8         31.35         37.37         1.76 o                         
  -2   2   8        294.07        284.05         6.48 o                         
  -1   2   8        273.24        279.26         6.05 o                         
   0   2   8        125.09         98.76         3.12 o                         
   1   2   8        673.78        678.05        22.81 o                         
   2   2   8       1157.21       1027.36        34.23 o                         
   3   2   8         47.32         36.26         8.83 o                         
   4   2   8        150.43        123.41        20.43 o                         
   5   2   8         13.35          8.08         3.38 o                         
  -9   3   8        403.10        382.19        99.01 o                         
  -8   3   8          5.67         11.24         4.10 o                         
  -7   3   8         64.20         62.83         7.56 o                         
  -6   3   8        551.27        560.68        26.12 o                         
  -5   3   8        133.23        128.97         7.16 o                         
  -4   3   8        254.66        270.24         9.04 o                         
  -3   3   8        890.76        870.14        22.31 o                         
  -2   3   8        100.94         87.83         3.38 o                         
  -1   3   8         94.20         92.22         4.05 o                         
   0   3   8       1172.86       1080.46        30.05 o                         
   1   3   8         56.34         47.00         5.39 o                         
   2   3   8         25.95         25.52         4.84 o                         
   3   3   8          7.10         10.15         7.25 o                         
   4   3   8          0.08         -0.48         2.66 o                         
  -9   4   8        172.81        223.80        22.12 o                         
  -8   4   8         45.29         63.25         6.83 o                         
  -7   4   8       1147.36       1326.72        59.19 o                         
  -6   4   8          0.82          2.05         3.16 o                         
  -5   4   8        198.15        199.95        16.20 o                         
  -4   4   8         91.22        104.61         7.26 o                         
  -3   4   8         33.19         28.85         2.82 o                         
  -2   4   8        182.77        185.20         7.48 o                         
  -1   4   8        223.57        210.46         7.75 o                         
   0   4   8         20.71         21.74         3.98 o                         
   1   4   8         39.24         39.65         4.87 o                         
   2   4   8         66.76         76.64         8.95 o                         
   3   4   8         14.01         14.02         7.25 o                         
   4   4   8         10.02          9.43         3.38 o                         
  -9   5   8         34.30         36.69         5.92 o                         
  -8   5   8          1.79          3.26         3.48 o                         
  -7   5   8        124.79        130.56        12.64 o                         
  -6   5   8          0.36          1.06         2.99 o                         
  -5   5   8         34.16         43.61         6.75 o                         
  -4   5   8        361.87        386.53        15.92 o                         
  -3   5   8         97.17        107.66         8.12 o                         
  -2   5   8        133.45        134.56        13.02 o                         
  -1   5   8         94.97         82.24         5.75 o                         
   0   5   8         50.36         44.88         4.68 o                         
   1   5   8         90.96         87.26         7.44 o                         
   2   5   8        219.05        246.62        17.41 o                         
   3   5   8          3.66          3.38         2.66 o                         
  -8   6   8         78.50         84.53        14.39 o                         
  -7   6   8        169.40        194.48        19.58 o                         
  -6   6   8        465.35        508.88        50.65 o                         
  -5   6   8         20.08         14.63         3.30 o                         
  -4   6   8        101.86        116.72        11.61 o                         
  -3   6   8         26.40         19.81         4.58 o                         
  -2   6   8         32.72         49.54         8.19 o                         
  -1   6   8        308.13        315.68        17.13 o                         
   0   6   8         11.28         10.13         2.85 o                         
   1   6   8          8.11          2.75         1.46 o                         
  -7   7   8        116.16        120.83        40.26 o                         
  -6   7   8        210.32        193.07       109.04 o                         
  -5   7   8          4.95          2.48         2.83 o                         
  -4   7   8         14.85         15.56         4.01 o                         
  -3   7   8          4.14          3.77         5.38 o                         
  -2   7   8         31.50         32.82         6.47 o                         
  -1   7   8          3.07          1.85         2.72 o                         
   0   7   8        162.46        150.15        12.81 o                         
  -6   8   8         35.14         39.17         9.91 o                         
  -5   8   8         51.35         47.82        17.17 o                         
  -4   8   8          0.00          1.69         2.90 o                         
  -3   8   8         79.84         81.10         7.65 o                         
   2  -9   9         25.12         28.29         5.80 o                         
   3  -9   9          1.97          1.45         2.90 o                         
  -1  -8   9         14.15         12.69         4.71 o                         
   0  -8   9          6.45          9.09         3.63 o                         
   1  -8   9          3.34          4.46         3.33 o                         
   2  -8   9        205.69        222.09        32.40 o                         
   3  -8   9        252.12        237.33        33.37 o                         
   4  -8   9         71.88         42.07         6.77 o                         
   5  -8   9         24.43         12.33         5.80 o                         
  -3  -7   9        227.88        172.15        18.13 o                         
  -2  -7   9        557.65        539.57        26.72 o                         
  -1  -7   9         81.14         85.74         7.40 o                         
   0  -7   9          9.38          6.53         3.75 o                         
   1  -7   9         18.74         25.10         4.85 o                         
   2  -7   9         20.50         17.17         4.10 o                         
   3  -7   9        330.95        365.43        18.29 o                         
   4  -7   9         53.74         55.13         7.98 o                         
   5  -7   9         96.54         86.07        11.61 o                         
   6  -7   9        124.97        102.27         9.91 o                         
  -4  -6   9         64.22         43.00        16.20 o                         
  -3  -6   9         73.47         74.23         9.91 o                         
  -2  -6   9        132.70        149.33         9.81 o                         
  -1  -6   9        260.33        307.17        16.07 o                         
   0  -6   9         82.00         88.20         8.95 o                         
   1  -6   9         67.18         70.07         7.72 o                         
   2  -6   9        527.58        538.05        25.15 o                         
   3  -6   9        495.48        482.15        22.65 o                         
   4  -6   9         57.74         62.62         8.46 o                         
   5  -6   9         50.55         42.02         7.74 o                         
   6  -6   9         27.27         26.05         3.75 o                         
   7  -6   9         46.96         57.55         4.53 o                         
  -5  -5   9         17.41         15.10         4.13 o                         
  -4  -5   9         50.81         55.65         5.62 o                         
  -3  -5   9          0.12          1.12         1.78 o                         
  -2  -5   9         73.59         70.99         5.38 o                         
  -1  -5   9        100.96        103.94         7.74 o                         
   0  -5   9        480.08        476.00        21.30 o                         
   1  -5   9         13.91         17.74         4.23 o                         
   2  -5   9         11.76         15.23         4.39 o                         
   3  -5   9        190.46        201.16        15.96 o                         
   4  -5   9        207.44        208.07        22.61 o                         
   5  -5   9          0.09         -0.60         2.89 o                         
   6  -5   9          5.01          7.35         3.80 o                         
   7  -5   9         28.72         38.20         4.27 o                         
  -6  -4   9         14.31         13.81         2.80 o                         
  -5  -4   9          1.93          2.03         2.21 o                         
  -4  -4   9         90.06         98.96         7.09 o                         
  -3  -4   9         12.39         14.05         2.84 o                         
  -2  -4   9        178.17        172.70         7.93 o                         
  -1  -4   9         46.73         44.22         3.54 o                         
   0  -4   9        745.17        721.72        35.54 o                         
   1  -4   9          0.13          1.28         2.86 o                         
   2  -4   9        108.89        105.77         7.15 o                         
   3  -4   9        172.21        154.50         7.75 o                         
   4  -4   9        372.09        380.13        17.85 o                         
   5  -4   9         81.34         86.22         9.65 o                         
   6  -4   9          9.42          8.95         3.50 o                         
   7  -4   9         72.17         91.92         7.38 o                         
  -7  -3   9          0.30          0.12         1.04 o                         
  -6  -3   9         87.27         99.49        12.51 o                         
  -5  -3   9        492.55        472.30        28.06 o                         
  -4  -3   9         82.99         78.79         5.69 o                         
  -3  -3   9          0.04          0.58         1.38 o                         
  -2  -3   9        316.70        321.17        11.89 o                         
  -1  -3   9          1.36          3.78         1.72 o                         
   0  -3   9        856.32        753.75        24.43 o                         
   1  -3   9        109.28         88.95         4.18 o                         
   2  -3   9         42.06         43.01         3.78 o                         
   3  -3   9         11.37         12.96         2.64 o                         
   4  -3   9          3.97          2.05         2.82 o                         
   5  -3   9          2.99          3.36         3.55 o                         
   6  -3   9         80.45         93.58         8.22 o                         
   7  -3   9          0.12          0.58         1.96 o                         
  -7  -2   9          2.23          1.88         2.27 o                         
  -6  -2   9         37.10         34.44         4.08 o                         
  -5  -2   9        177.25        168.25        15.96 o                         
  -4  -2   9        594.30        530.00        17.92 o                         
  -3  -2   9          0.52          0.30         0.95 o                         
  -2  -2   9        365.33        352.12         8.57 o                         
  -1  -2   9        127.70        133.74         3.60 o                         
   0  -2   9         38.36         40.89         1.97 o                         
   1  -2   9        293.45        309.32         7.06 o                         
   2  -2   9          3.05          1.89         1.20 o                         
   3  -2   9        536.56        460.31        33.69 o                         
   4  -2   9         27.25         29.94         4.41 o                         
   5  -2   9        102.41         99.00         7.35 o                         
   6  -2   9          1.29          1.16         3.04 o                         
   7  -2   9          5.37          9.34         2.92 o                         
  -8  -1   9        205.47        227.88        12.22 o                         
  -7  -1   9         66.07         67.30         7.86 o                         
  -6  -1   9        139.67        134.68         8.12 o                         
  -5  -1   9         19.21         16.23         3.23 o                         
  -4  -1   9        320.42        264.59        22.26 o                         
  -3  -1   9          3.16          3.67         0.86 o                         
  -2  -1   9        486.83        501.74        10.07 o                         
  -1  -1   9         94.59        122.24         3.39 o                         
   0  -1   9       1427.54       1485.48        28.64 o                         
   1  -1   9         66.52         65.40         2.61 o                         
   2  -1   9         42.26         44.24         2.52 o                         
   3  -1   9          0.78          2.46         1.72 o                         
   4  -1   9         33.88         36.32         3.69 o                         
   5  -1   9        209.29        244.67        13.59 o                         
   6  -1   9        258.91        288.03        13.84 o                         
  -8   0   9          7.75          6.39         2.55 o                         
  -7   0   9         21.19         19.79         3.71 o                         
  -6   0   9         35.74         32.66         4.92 o                         
  -5   0   9        388.81        324.26        16.35 o                         
  -4   0   9          1.26          1.59         1.08 o                         
  -3   0   9        885.33        853.05        16.47 o                         
  -2   0   9        117.40        127.03         2.87 o                         
  -1   0   9       1000.00        997.93        18.87 o                         
   0   0   9        794.06        809.55        16.38 o                         
   1   0   9        354.82        327.83         7.32 o                         
   2   0   9        256.14        244.19         8.83 o                         
   3   0   9         63.63         65.68         4.57 o                         
   4   0   9        161.74        156.46        10.68 o                         
   5   0   9          5.08          4.73         2.60 o                         
   6   0   9        233.32         96.63        34.57 o                         
  -8   1   9         88.54         81.64        14.87 o                         
  -7   1   9          0.14          0.25         1.48 o                         
  -6   1   9         14.80         12.82         2.76 o                         
  -5   1   9        665.92        657.08        22.17 o                         
  -4   1   9       1497.70       1304.67        68.54 o                         
  -3   1   9       2154.29       2161.21        42.37 o                         
  -2   1   9         56.82         58.54         2.25 o                         
  -1   1   9          1.76          1.72         1.38 o                         
   0   1   9          7.86          9.85         1.73 o                         
   1   1   9        590.40        603.12        20.36 o                         
   2   1   9        160.15        148.96         7.61 o                         
   3   1   9        603.41        581.10        21.97 o                         
   4   1   9         78.68         79.15         5.47 o                         
   5   1   9         61.31         60.02         6.13 o                         
  -9   2   9         87.26        100.82         9.43 o                         
  -8   2   9        293.57        293.00        68.06 o                         
  -7   2   9          2.08          1.10         1.81 o                         
  -6   2   9        359.31        352.30        23.59 o                         
  -5   2   9         67.45         71.55         4.57 o                         
  -4   2   9         15.36         13.35         2.07 o                         
  -3   2   9        136.73        128.96         4.69 o                         
  -2   2   9         75.26         60.77         2.68 o                         
  -1   2   9          0.29          4.48         2.82 o                         
   0   2   9       1532.72       1560.04        50.93 o                         
   1   2   9         28.24         34.77         3.47 o                         
   2   2   9        396.91        348.72        15.31 o                         
   3   2   9        307.03        249.79        75.68 o                         
   4   2   9          5.78          5.56         3.87 o                         
   5   2   9         14.84          9.91         3.38 o                         
  -9   3   9         33.52         35.67         9.67 o                         
  -8   3   9          3.26          4.50         3.48 o                         
  -7   3   9        352.67        401.82        20.31 o                         
  -6   3   9          7.78         11.27         4.79 o                         
  -5   3   9       1668.80       1568.11        75.70 o                         
  -4   3   9         29.58         25.73         2.98 o                         
  -3   3   9       1125.42       1136.15        32.69 o                         
  -2   3   9          1.14          0.31         1.25 o                         
  -1   3   9         71.44         66.89         4.08 o                         
   0   3   9          0.98          1.64         1.84 o                         
   1   3   9       1256.55       1288.90        53.00 o                         
   2   3   9        548.58        484.82       111.10 o                         
   3   3   9        130.35        134.43        11.36 o                         
   4   3   9         94.62         96.71        10.88 o                         
  -9   4   9          4.43          9.02         5.05 o                         
  -8   4   9        598.86        691.25        44.00 o                         
  -7   4   9          8.98          8.93         4.34 o                         
  -6   4   9         41.61         33.85         8.22 o                         
  -5   4   9        138.96        145.20        10.77 o                         
  -4   4   9        138.03        121.78         9.46 o                         
  -3   4   9        992.52        968.03        28.25 o                         
  -2   4   9        213.10        205.41         7.84 o                         
  -1   4   9         23.63         22.14         2.86 o                         
   0   4   9         10.92         10.90         5.33 o                         
   1   4   9          7.34          8.52         3.73 o                         
   2   4   9          5.36          6.04         6.53 o                         
   3   4   9        153.27        203.58        14.27 o                         
  -8   5   9        211.25        252.53        14.48 o                         
  -7   5   9         30.40         38.76         5.68 o                         
  -6   5   9        347.15        385.00        18.80 o                         
  -5   5   9         74.88         57.21         7.32 o                         
  -4   5   9          5.64          5.69         2.90 o                         
  -3   5   9          3.95          4.19         2.35 o                         
  -2   5   9        140.50        136.59        13.28 o                         
  -1   5   9        143.27        142.02         9.25 o                         
   0   5   9          7.55          7.66         3.02 o                         
   1   5   9         19.49         16.05         3.16 o                         
   2   5   9        370.26        424.57        26.84 o                         
  -8   6   9          0.11          0.27         3.23 o                         
  -7   6   9         21.80         17.34         5.01 o                         
  -6   6   9        136.12        137.96        33.85 o                         
  -5   6   9        172.67        116.93        15.35 o                         
  -4   6   9         20.80         19.87         4.83 o                         
  -3   6   9        316.51        340.11        18.50 o                         
  -2   6   9         81.27        100.16         8.35 o                         
  -1   6   9         32.08         28.27         6.53 o                         
   0   6   9         20.15         15.45         5.18 o                         
   1   6   9         27.61         17.65         4.59 o                         
  -7   7   9         46.64         39.36        23.09 o                         
  -6   7   9        141.23        151.92        86.20 o                         
  -5   7   9         37.69         32.77         8.46 o                         
  -4   7   9         66.72         76.33         7.50 o                         
  -3   7   9         52.04         60.45        11.61 o                         
  -2   7   9         36.17         41.73         9.19 o                         
  -1   7   9        185.50        191.26        84.02 o                         
  -1  -8  10         11.38         11.74         4.35 o                         
   0  -8  10         16.94         18.19         3.84 o                         
   1  -8  10          1.37          1.19         2.65 o                         
   2  -8  10         45.97         41.92         5.98 o                         
   3  -8  10         70.42         62.97         8.58 o                         
   4  -8  10        345.28        252.18        21.04 o                         
   5  -8  10         57.14         40.38         6.29 o                         
  -2  -7  10          5.70          4.09         3.20 o                         
  -1  -7  10         49.32         59.75         6.37 o                         
   0  -7  10        154.78        181.39        12.59 o                         
   1  -7  10         23.71         24.56         4.79 o                         
   2  -7  10         55.41         64.65         8.89 o                         
   3  -7  10         93.54        113.86         8.58 o                         
   5  -7  10         14.10         13.06         4.59 o                         
   6  -7  10          1.67          0.24         3.14 o                         
  -4  -6  10          0.46          0.73         2.90 o                         
  -3  -6  10          1.28          2.90         6.77 o                         
  -2  -6  10         82.16        100.45         7.92 o                         
  -1  -6  10        123.64        149.96        11.13 o                         
   0  -6  10         92.29         96.95         8.11 o                         
   1  -6  10         36.80         36.75         5.55 o                         
   2  -6  10          6.21          9.45         4.50 o                         
   3  -6  10        867.02        909.21        38.68 o                         
   4  -6  10         33.58         40.62        10.15 o                         
   5  -6  10        116.89        143.38        12.33 o                         
   6  -6  10         36.73         39.37         5.05 o                         
  -5  -5  10         62.74         51.95         5.80 o                         
  -4  -5  10        274.81        273.64        17.53 o                         
  -3  -5  10        110.79        106.02         5.90 o                         
  -2  -5  10         15.75         17.07         3.16 o                         
  -1  -5  10        837.46        895.02        38.75 o                         
   0  -5  10        510.88        536.22        24.14 o                         
   1  -5  10          6.20          7.86         3.59 o                         
   2  -5  10          2.17          2.27         2.99 o                         
   3  -5  10         79.80         85.20         7.18 o                         
   4  -5  10          0.95          4.83         3.02 o                         
   5  -5  10        185.56        212.97        13.30 o                         
   6  -5  10        139.13        159.77        10.16 o                         
   7  -5  10         74.52         87.51         6.26 o                         
  -6  -4  10        336.33        320.00        85.95 o                         
  -5  -4  10         10.73          9.31         3.36 o                         
  -4  -4  10        547.16        561.38        24.60 o                         
  -3  -4  10         13.62         15.88         2.97 o                         
  -2  -4  10        107.01        110.69         5.75 o                         
  -1  -4  10         31.18         23.68         3.76 o                         
   0  -4  10        139.63        139.88         9.76 o                         
   1  -4  10         34.75         30.37         5.41 o                         
   2  -4  10        261.53        247.50        20.71 o                         
   3  -4  10        197.41        199.96         9.58 o                         
   4  -4  10         67.81         76.85         7.38 o                         
   5  -4  10         17.26         18.89         4.83 o                         
   6  -4  10          1.98          1.21         3.63 o                         
   7  -4  10          1.09          1.04         2.11 o                         
  -6  -3  10         69.50         53.65        11.79 o                         
  -5  -3  10         23.22         15.84         2.94 o                         
  -4  -3  10        491.87        503.24        29.01 o                         
  -3  -3  10         52.55         42.67         3.61 o                         
  -2  -3  10         15.83         15.08         2.60 o                         
  -1  -3  10        355.10        330.06        21.52 o                         
   0  -3  10        171.61        153.67         7.61 o                         
   1  -3  10        523.57        520.79        18.52 o                         
   2  -3  10        177.44        171.25         7.91 o                         
   3  -3  10          1.81          2.70         2.36 o                         
   4  -3  10        106.82        109.97         7.78 o                         
   5  -3  10        601.89        667.47        29.23 o                         
   6  -3  10        116.55        141.68         8.80 o                         
   7  -3  10        118.42        136.88         7.26 o                         
  -7  -2  10          3.09          2.74         1.92 o                         
  -6  -2  10         36.99         32.26         4.08 o                         
  -5  -2  10        506.50        484.72        36.03 o                         
  -4  -2  10        356.47        266.71        30.95 o                         
  -3  -2  10          1.93          1.58         1.82 o                         
  -2  -2  10         63.83         50.50         4.91 o                         
  -1  -2  10        136.82        137.46         3.95 o                         
   0  -2  10        134.48        129.51         4.16 o                         
   1  -2  10       1702.04       1667.22        47.21 o                         
   2  -2  10        241.91        216.78         7.34 o                         
   3  -2  10         83.73         83.17         6.20 o                         
   4  -2  10         10.14         15.52         4.71 o                         
   5  -2  10         36.36         35.70         5.53 o                         
   6  -2  10          3.53          4.22         3.26 o                         
  -7  -1  10          6.42          3.56         3.99 o                         
  -6  -1  10        124.67        115.86        10.03 o                         
  -5  -1  10        138.09        130.10         8.40 o                         
  -4  -1  10        592.03        504.55        48.36 o                         
  -3  -1  10       1224.38       1095.10        44.63 o                         
  -2  -1  10         34.96         33.82         1.86 o                         
  -1  -1  10         73.41         72.96         2.55 o                         
   0  -1  10       1690.43       1830.14        38.08 o                         
   1  -1  10        371.79        383.73        10.51 o                         
   2  -1  10         21.79         19.99         2.17 o                         
   3  -1  10        197.97        195.98         8.16 o                         
   4  -1  10        328.36        281.60        88.98 o                         
   5  -1  10         21.45         23.07         4.35 o                         
   6  -1  10        139.21        136.70         8.42 o                         
  -8   0  10        422.55        434.18        19.22 o                         
  -7   0  10        274.36        318.79        15.00 o                         
  -6   0  10         31.54         34.48         6.15 o                         
  -5   0  10         27.51         23.98         3.69 o                         
  -4   0  10        374.10        348.60        11.00 o                         
  -3   0  10       1039.85       1020.06        33.94 o                         
  -2   0  10        111.57        102.77         3.91 o                         
  -1   0  10         23.60         19.45         2.23 o                         
   0   0  10        453.13        411.01        11.15 o                         
   1   0  10         90.99         83.27         3.40 o                         
   2   0  10        588.56        552.32        23.24 o                         
   3   0  10        305.62        311.84        14.26 o                         
   4   0  10          1.91          2.82         2.08 o                         
   5   0  10        163.22        163.04         9.58 o                         
  -8   1  10        180.43        152.73        22.61 o                         
  -7   1  10         45.95         46.96         6.09 o                         
  -6   1  10        540.14        512.28        19.05 o                         
  -5   1  10        291.64        284.84        11.68 o                         
  -4   1  10        377.42        358.60        11.14 o                         
  -3   1  10         10.33         10.58         1.46 o                         
  -2   1  10         18.18         15.40         3.01 o                         
  -1   1  10        240.14        245.60         9.18 o                         
   0   1  10          2.68          1.85         1.86 o                         
   1   1  10          1.60          2.40         2.51 o                         
   2   1  10        836.59        851.84        31.39 o                         
   3   1  10          2.64          4.14         2.55 o                         
   4   1  10         50.85         48.64         4.53 o                         
   5   1  10          2.17          1.02         0.94 o                         
  -8   2  10        262.89        291.81        62.38 o                         
  -7   2  10        230.29        213.03        15.04 o                         
  -6   2  10         86.98         86.99         5.83 o                         
  -5   2  10         73.62         70.62         4.76 o                         
  -4   2  10        403.74        360.55        13.63 o                         
  -3   2  10        118.80        116.34         5.25 o                         
  -2   2  10        862.35        914.28        29.99 o                         
  -1   2  10          2.68          3.86         2.22 o                         
   0   2  10          6.36          8.56         2.54 o                         
   1   2  10        114.52        125.22         7.36 o                         
   2   2  10        325.73        290.33        19.27 o                         
   3   2  10         39.87         32.58        11.61 o                         
   4   2  10          0.19          0.73         2.66 o                         
  -8   3  10        126.14        143.59         9.38 o                         
  -7   3  10        355.34        389.69        18.82 o                         
  -6   3  10        210.50        243.99        14.61 o                         
  -5   3  10          1.66          0.56         2.55 o                         
  -4   3  10        437.72        404.04        16.71 o                         
  -3   3  10         16.39         14.03         2.39 o                         
  -2   3  10        140.43        128.37         7.74 o                         
  -1   3  10        850.65        882.46        30.38 o                         
   0   3  10         84.45         79.16         5.38 o                         
   1   3  10        559.68        551.80        24.86 o                         
   2   3  10         33.44         35.30         6.53 o                         
   3   3  10         31.41         26.84         5.08 o                         
   4   3  10         10.84          9.91         3.38 o                         
  -8   4  10          9.36         13.50         4.71 o                         
  -7   4  10          4.09          7.37         3.83 o                         
  -6   4  10        177.11        191.07        12.91 o                         
  -5   4  10         38.29         40.09         6.06 o                         
  -4   4  10         97.35         87.66         5.06 o                         
  -3   4  10        181.78        158.88         6.79 o                         
  -2   4  10          0.53          4.97         2.22 o                         
  -1   4  10        131.22        114.65        11.04 o                         
   0   4  10         23.37         25.15         4.06 o                         
   1   4  10         60.21         66.78         6.33 o                         
   2   4  10         83.56        104.21         9.43 o                         
   3   4  10         88.58        103.00        10.64 o                         
  -8   5  10          2.14          1.43         2.55 o                         
  -7   5  10        351.20        420.92        19.83 o                         
  -6   5  10          9.99         13.55         5.23 o                         
  -5   5  10          0.21          2.14         2.85 o                         
  -4   5  10         50.16         39.24         4.52 o                         
  -3   5  10        197.33        168.66         9.91 o                         
  -2   5  10        374.40        358.64        20.65 o                         
  -1   5  10         95.21         97.20        10.88 o                         
   0   5  10        128.84        150.69         9.69 o                         
   1   5  10         91.90         89.78        13.18 o                         
   2   5  10         22.61         25.63         4.11 o                         
  -7   6  10         77.81         89.75        17.89 o                         
  -6   6  10        192.45        193.60        49.32 o                         
  -5   6  10        250.47        180.56        29.98 o                         
  -4   6  10          0.15          0.53         1.87 o                         
  -3   6  10          3.84          3.25         2.67 o                         
  -2   6  10          3.01          3.33         3.70 o                         
  -1   6  10         50.51         38.64        19.71 o                         
   0   6  10         39.87         24.40        12.33 o                         
  -6   7  10          8.27         10.88         6.29 o                         
  -5   7  10         75.70         73.52        15.47 o                         
  -4   7  10         91.31        107.96         7.16 o                         
  -3   7  10          4.29          5.63         3.08 o                         
  -2   7  10         99.05        130.56        13.54 o                         
   0  -8  11          1.17          1.75         2.38 o                         
   1  -8  11          8.38          7.45         3.41 o                         
   2  -8  11         21.22         14.70         3.58 o                         
   3  -8  11        325.46        310.14        21.40 o                         
   4  -8  11        129.74        134.67        11.85 o                         
  -2  -7  11         77.91         79.94         6.92 o                         
  -1  -7  11        215.34        255.66        14.87 o                         
   0  -7  11        410.95        487.36        23.14 o                         
   1  -7  11          0.76          2.02         3.76 o                         
   2  -7  11         12.25         17.39         4.19 o                         
   3  -7  11         14.83         14.85         3.37 o                         
   4  -7  11          1.10          3.63         3.63 o                         
   5  -7  11        177.60        175.29        15.23 o                         
  -4  -6  11          8.64          8.95         4.11 o                         
  -3  -6  11         37.15         28.38         3.98 o                         
  -2  -6  11          0.02         -0.79         2.55 o                         
  -1  -6  11          0.76          1.69         3.08 o                         
   0  -6  11         21.05         29.90         6.44 o                         
   1  -6  11         68.50         80.99         7.18 o                         
   2  -6  11          8.32         11.85         3.84 o                         
   3  -6  11          8.86          9.00         3.13 o                         
   4  -6  11         22.28         17.89         5.32 o                         
   5  -6  11         65.48         79.06         8.70 o                         
   6  -6  11        130.27        133.61        25.02 o                         
  -5  -5  11         41.98         39.13         8.34 o                         
  -4  -5  11          0.79          1.40         2.01 o                         
  -3  -5  11         93.68         84.48         5.06 o                         
  -2  -5  11         10.77         11.40         3.92 o                         
  -1  -5  11        132.87        146.76         9.92 o                         
   0  -5  11          5.44          5.94         3.84 o                         
   1  -5  11         18.29         18.13         6.04 o                         
   2  -5  11          0.12          1.25         3.26 o                         
   3  -5  11        117.96        119.99         7.81 o                         
   4  -5  11         46.02         58.81         5.63 o                         
   5  -5  11        215.16        239.32        12.45 o                         
   6  -5  11         84.01         94.71         6.32 o                         
  -5  -4  11         10.42         12.72         4.95 o                         
  -4  -4  11         80.47         78.57         6.39 o                         
  -3  -4  11          0.79          1.39         2.38 o                         
  -2  -4  11         19.27         20.73         2.93 o                         
  -1  -4  11          2.42          2.66         2.27 o                         
   0  -4  11        256.19        273.29        15.84 o                         
   1  -4  11        565.53        601.51        26.48 o                         
   2  -4  11          0.77          0.52         2.70 o                         
   3  -4  11          0.35          1.97         1.93 o                         
   4  -4  11         30.70         33.28         4.79 o                         
   5  -4  11         81.15         92.34         8.02 o                         
   6  -4  11         40.41         62.39         5.21 o                         
  -6  -3  11         12.77          5.77         2.84 o                         
  -5  -3  11        386.08        355.23        87.04 o                         
  -4  -3  11        347.24        331.48        26.35 o                         
  -3  -3  11        224.54        219.63         9.15 o                         
  -2  -3  11        203.59        206.50         9.65 o                         
  -1  -3  11         46.53         39.43         3.64 o                         
   0  -3  11          1.54          2.94         1.49 o                         
   1  -3  11        316.18        314.48        12.19 o                         
   2  -3  11        114.97        129.25         6.39 o                         
   3  -3  11        231.64        221.36         9.03 o                         
   4  -3  11        112.95        130.71         9.47 o                         
   5  -3  11         33.17         41.66         4.95 o                         
   6  -3  11          0.06          1.13         2.64 o                         
  -7  -2  11         34.59         32.52        12.69 o                         
  -6  -2  11          7.39          4.44         1.95 o                         
  -5  -2  11          4.40          6.85         3.50 o                         
  -4  -2  11         48.72         34.44         9.07 o                         
  -3  -2  11        268.82        229.13        12.67 o                         
  -2  -2  11        144.14        139.05         6.44 o                         
  -1  -2  11        190.91        212.92         7.57 o                         
   0  -2  11        214.82        217.26         9.59 o                         
   1  -2  11         21.65         23.20         2.55 o                         
   2  -2  11          0.90          1.40         1.57 o                         
   3  -2  11         71.59         72.05         6.57 o                         
   4  -2  11         54.28         56.82         7.25 o                         
   5  -2  11        215.26        244.73        13.21 o                         
   6  -2  11        217.08        224.31        27.68 o                         
  -7  -1  11        161.36        157.87        18.38 o                         
  -6  -1  11         54.46         53.34         5.75 o                         
  -5  -1  11         81.80         63.34        11.00 o                         
  -4  -1  11       1307.41       1178.96        86.32 o                         
  -3  -1  11         61.66         55.49         4.28 o                         
  -2  -1  11         32.84         29.11         2.14 o                         
  -1  -1  11        135.74        126.14         4.26 o                         
   0  -1  11        275.45        233.13         6.60 o                         
   1  -1  11       1314.33       1373.90        38.96 o                         
   2  -1  11        280.46        259.09         8.77 o                         
   3  -1  11        985.31       1005.67        35.01 o                         
   4  -1  11        216.72        188.53        61.05 o                         
   5  -1  11         53.94         55.23         5.57 o                         
   6  -1  11         37.15         37.60         4.45 o                         
  -8   0  11         79.94         73.06         5.32 o                         
  -7   0  11        102.82         89.47         7.13 o                         
  -6   0  11        117.25         73.48        20.91 o                         
  -5   0  11          2.68          3.70         3.15 o                         
  -4   0  11         34.29         26.57         3.41 o                         
  -3   0  11        869.80        860.13        29.15 o                         
  -2   0  11        585.14        568.28        19.21 o                         
  -1   0  11        246.12        264.69        10.59 o                         
   0   0  11        114.63        125.92         6.39 o                         
   1   0  11        359.25        378.87        14.09 o                         
   2   0  11         39.61         33.69         3.80 o                         
   3   0  11       1416.43       1354.12       101.06 o                         
   4   0  11         66.06         63.87         4.97 o                         
   5   0  11          7.67          4.05         1.44 o                         
  -8   1  11        208.65        180.30        24.90 o                         
  -7   1  11        114.13        126.60         8.40 o                         
  -6   1  11         13.20         12.33         2.98 o                         
  -5   1  11        820.05        742.30        30.48 o                         
  -4   1  11        172.97        169.92         9.07 o                         
  -3   1  11          0.37          0.42         1.70 o                         
  -2   1  11       1626.96       1689.48        55.91 o                         
  -1   1  11          1.27          3.02         3.43 o                         
   0   1  11         86.10         91.09         5.71 o                         
   1   1  11       1569.47       1669.28        55.44 o                         
   2   1  11        383.10        394.54        14.54 o                         
   3   1  11        120.07        133.94         9.80 o                         
   4   1  11         46.43         35.38        11.48 o                         
   5   1  11        105.75         45.21         3.63 o                         
  -8   2  11          2.41          3.77         2.71 o                         
  -7   2  11        139.59        147.91         7.90 o                         
  -6   2  11        466.41        424.01        23.61 o                         
  -5   2  11        125.07        133.94         7.01 o                         
  -4   2  11          5.75          6.01         2.17 o                         
  -3   2  11        291.24        320.13        13.52 o                         
  -2   2  11         87.95         88.06         5.89 o                         
  -1   2  11          0.82          1.97         2.22 o                         
   0   2  11         10.67         12.96         3.23 o                         
   1   2  11        130.46        137.33         6.69 o                         
   2   2  11         53.79         45.68         3.61 o                         
   3   2  11        290.56        273.33       124.15 o                         
   4   2  11         29.38         34.82         5.08 o                         
  -8   3  11         37.87         37.08         4.75 o                         
  -7   3  11         13.25         15.10         4.65 o                         
  -6   3  11         12.96         15.07         3.15 o                         
  -5   3  11        184.75        184.31         8.82 o                         
  -4   3  11         34.29         28.52         2.82 o                         
  -3   3  11        130.73        139.30         7.76 o                         
  -2   3  11        540.53        602.88        21.33 o                         
  -1   3  11        139.67        179.14         8.70 o                         
   0   3  11         20.10         24.80         3.46 o                         
   1   3  11         47.55         48.14         4.79 o                         
   2   3  11          6.75          7.98         4.35 o                         
   3   3  11        323.67        391.44        23.94 o                         
  -8   4  11         12.20         13.30         6.53 o                         
  -7   4  11        129.93        150.80         9.47 o                         
  -6   4  11        442.81        495.36        23.67 o                         
  -5   4  11        517.16        559.67        27.50 o                         
  -4   4  11          7.62          9.05         2.21 o                         
  -3   4  11        229.22        214.72         9.35 o                         
  -2   4  11        230.51        192.30         9.67 o                         
  -1   4  11         42.58         25.71         5.11 o                         
   0   4  11        614.36        648.07        27.66 o                         
   1   4  11         27.59         33.28         4.47 o                         
   2   4  11         34.19         41.83         7.98 o                         
  -8   5  11          4.55          3.98         3.02 o                         
  -7   5  11          1.89          3.42         2.67 o                         
  -6   5  11          6.42          4.11         3.60 o                         
  -5   5  11        244.40        262.79        21.43 o                         
  -4   5  11         77.91         84.49         5.62 o                         
  -3   5  11         21.47         18.44         3.75 o                         
  -2   5  11         19.09          7.49         3.08 o                         
  -1   5  11        110.37        111.86        15.47 o                         
   0   5  11          0.07          0.62         1.68 o                         
   1   5  11         81.59         87.47        18.01 o                         
  -7   6  11         29.28         29.25         9.07 o                         
  -6   6  11        171.81        170.53        51.86 o                         
  -5   6  11          5.74          5.98         1.86 o                         
  -4   6  11         59.69         56.92         5.81 o                         
  -3   6  11          0.03          0.97         5.32 o                         
  -2   6  11         13.21         13.78         5.08 o                         
  -5   7  11        230.84        227.03        15.47 o                         
  -4   7  11         68.90         84.38         9.67 o                         
  -3   7  11          4.91          2.90         4.59 o                         
   0  -8  12        170.29        183.65        28.53 o                         
   1  -8  12          5.87          5.30         2.72 o                         
   2  -8  12        112.78        110.48         9.91 o                         
   3  -8  12        582.14        617.11        26.67 o                         
   4  -8  12        211.57        154.74        13.78 o                         
  -2  -7  12          1.88          3.12         2.65 o                         
  -1  -7  12         84.54        101.04         8.36 o                         
   0  -7  12          5.05          9.83         3.82 o                         
   1  -7  12        116.89        134.75        10.16 o                         
   2  -7  12         41.39         43.39         5.04 o                         
   3  -7  12         48.33         63.18         6.09 o                         
   4  -7  12          7.59          9.67         4.11 o                         
   5  -7  12        403.00        441.25        27.80 o                         
  -3  -6  12         11.09          7.34         3.20 o                         
  -2  -6  12          7.06          9.91         4.04 o                         
  -1  -6  12        101.10        121.31         9.14 o                         
   0  -6  12         40.66         58.17         6.41 o                         
   1  -6  12        338.31        372.75        18.53 o                         
   2  -6  12         12.49         16.03         4.69 o                         
   3  -6  12          1.21          1.47         3.53 o                         
   4  -6  12         22.67         20.79         7.98 o                         
   5  -6  12        190.74        216.39        15.23 o                         
  -4  -5  12        360.07        294.87        45.21 o                         
  -3  -5  12        131.17        122.43         7.56 o                         
  -2  -5  12         48.12         47.52         5.54 o                         
  -1  -5  12         84.87         89.33         7.78 o                         
   0  -5  12         18.70         21.43         4.78 o                         
   1  -5  12        195.01        199.06        11.49 o                         
   2  -5  12        257.41        281.04        14.27 o                         
   3  -5  12          0.04          0.63         2.47 o                         
   4  -5  12          4.64          6.14         2.89 o                         
   5  -5  12         85.03         91.80         8.28 o                         
   6  -5  12         13.57         19.86         3.43 o                         
  -5  -4  12          0.24          0.12         1.54 o                         
  -4  -4  12          0.67          0.89         3.50 o                         
  -3  -4  12        469.32        451.23        16.72 o                         
  -2  -4  12          0.59          0.53         1.85 o                         
  -1  -4  12         78.68         74.98         5.32 o                         
   0  -4  12        217.21        218.84        14.14 o                         
   1  -4  12        103.62        111.64         8.98 o                         
   2  -4  12         10.44         14.86         3.34 o                         
   3  -4  12          1.54          1.06         1.74 o                         
   4  -4  12         59.06         56.61         5.55 o                         
   5  -4  12         21.26         32.35         4.27 o                         
   6  -4  12         40.14         47.49         4.09 o                         
  -6  -3  12         43.01         37.80        20.91 o                         
  -5  -3  12         97.76         90.04        32.88 o                         
  -4  -3  12        190.84        159.64        46.42 o                         
  -3  -3  12          7.55          5.98         2.55 o                         
  -2  -3  12         42.49         44.51         3.88 o                         
  -1  -3  12        112.87        109.17         6.31 o                         
   0  -3  12         91.31         90.20         5.79 o                         
   1  -3  12        777.01        837.56        29.23 o                         
   2  -3  12        275.52        300.11        12.87 o                         
   3  -3  12          8.77          7.95         3.16 o                         
   4  -3  12         24.56         29.48         4.26 o                         
   5  -3  12          2.86          5.08         3.87 o                         
   6  -3  12         19.77         24.20         3.66 o                         
  -7  -2  12          2.64          3.14         3.14 o                         
  -6  -2  12          2.54          4.35         4.11 o                         
  -5  -2  12         66.41         71.33         8.46 o                         
  -4  -2  12        204.78        144.14        59.36 o                         
  -3  -2  12        148.39        144.28         8.16 o                         
  -2  -2  12        708.41        674.20        34.68 o                         
  -1  -2  12          6.00          6.90         2.00 o                         
   0  -2  12         18.36         16.25         2.51 o                         
   1  -2  12        257.26        258.32         8.61 o                         
   2  -2  12          4.07          3.85         1.63 o                         
   3  -2  12        262.66        266.14        13.80 o                         
   4  -2  12        100.30        101.42         6.81 o                         
   5  -2  12        165.34        189.99        15.96 o                         
  -7  -1  12        136.55        121.84        40.86 o                         
  -6  -1  12        220.61        235.98        16.92 o                         
  -5  -1  12        103.75         98.65         9.91 o                         
  -4  -1  12        333.02        300.17        29.86 o                         
  -3  -1  12        476.95        461.80        19.95 o                         
  -2  -1  12        756.59        739.90        25.91 o                         
  -1  -1  12        677.42        700.57        23.98 o                         
   0  -1  12        156.27        184.40         8.87 o                         
   1  -1  12         21.42         21.25         2.74 o                         
   2  -1  12         28.21         26.09         2.77 o                         
   3  -1  12         59.40         52.43         4.15 o                         
   4  -1  12         83.61         84.50        10.15 o                         
   5  -1  12          3.66          6.33         2.55 o                         
  -7   0  12        225.45        228.68        38.20 o                         
  -6   0  12         91.95         82.94        11.12 o                         
  -5   0  12        179.89        149.45        22.61 o                         
  -4   0  12         11.07          9.07         2.48 o                         
  -3   0  12        354.18        365.80        14.08 o                         
  -2   0  12          0.22          2.13         2.35 o                         
  -1   0  12         48.44         51.88         4.56 o                         
   0   0  12          4.36          3.09         2.17 o                         
   1   0  12        226.64        232.53        10.59 o                         
   2   0  12        205.96        198.51         8.26 o                         
   3   0  12          8.75          6.33         2.55 o                         
   4   0  12          3.40          2.08         1.97 o                         
   5   0  12         39.57         28.29         4.35 o                         
  -8   1  12          6.89          3.45         1.24 o                         
  -7   1  12         72.80         63.37        10.37 o                         
  -6   1  12          0.22          0.74         1.60 o                         
  -5   1  12          0.22          2.65         2.89 o                         
  -4   1  12       1191.68       1116.19        64.14 o                         
  -3   1  12         36.83         34.36         3.82 o                         
  -2   1  12        475.38        486.99        18.03 o                         
  -1   1  12        438.59        435.04        17.03 o                         
   0   1  12          2.69          2.96         2.96 o                         
   1   1  12        137.48        152.17         7.21 o                         
   2   1  12       1001.99       1106.14        45.54 o                         
   3   1  12         37.48         39.05         4.19 o                         
   4   1  12        330.07        250.68        82.69 o                         
  -8   2  12         60.68         50.72        15.72 o                         
  -7   2  12        203.84        181.25        11.59 o                         
  -6   2  12        490.46        445.91        24.98 o                         
  -5   2  12         96.85         92.70         7.69 o                         
  -4   2  12        545.61        550.92        27.04 o                         
  -3   2  12         93.95         96.82         6.32 o                         
  -2   2  12        401.53        391.49        15.37 o                         
  -1   2  12        386.77        422.99        16.24 o                         
   0   2  12          3.46          4.28         2.63 o                         
   1   2  12         81.17         79.86         5.31 o                         
   2   2  12          1.38          2.26         2.55 o                         
   3   2  12         20.32          8.83         9.55 o                         
  -8   3  12          1.22          1.05         1.97 o                         
  -7   3  12          3.43          4.41         3.48 o                         
  -6   3  12         97.02         94.38         5.55 o                         
  -5   3  12         44.75         39.87         3.91 o                         
  -4   3  12         78.88        106.98         6.36 o                         
  -3   3  12        222.26        220.67         9.59 o                         
  -2   3  12          0.31          0.31         1.87 o                         
  -1   3  12          7.50          7.14         2.97 o                         
   0   3  12         16.73         17.98         3.28 o                         
   1   3  12          7.21          3.13         2.44 o                         
   2   3  12         21.32         22.00         4.84 o                         
   3   3  12        364.58        466.16        29.01 o                         
  -8   4  12          4.69          6.13         2.19 o                         
  -7   4  12          9.28         10.40         3.04 o                         
  -6   4  12          8.53          8.95         3.04 o                         
  -5   4  12         62.89         59.19         4.85 o                         
  -4   4  12        330.28        309.38        18.78 o                         
  -3   4  12         35.60         34.22         3.94 o                         
  -2   4  12        116.65        117.40         7.04 o                         
  -1   4  12        334.79        395.69        17.89 o                         
   0   4  12         31.21         29.50         8.46 o                         
   1   4  12         67.65         77.38        10.76 o                         
  -7   5  12        167.77        171.92        10.08 o                         
  -6   5  12         52.80         58.39         5.74 o                         
  -5   5  12        354.62        376.60        23.68 o                         
  -4   5  12         77.03         76.68         5.50 o                         
  -3   5  12          1.41          1.90         1.83 o                         
  -2   5  12         14.57          8.61         2.70 o                         
  -1   5  12        204.52        214.65        30.34 o                         
   0   5  12         99.02        103.55         7.69 o                         
  -6   6  12          6.04          3.56         2.72 o                         
  -5   6  12        130.97        102.83         6.45 o                         
  -4   6  12        143.51         49.65        12.69 o                         
  -3   6  12         68.92         73.99         7.98 o                         
  -2   6  12         19.86         17.65         7.25 o                         
   2  -8  13          1.27          0.36         1.54 o                         
  -1  -7  13          0.13          0.95         2.52 o                         
   0  -7  13        147.37        176.66        11.49 o                         
   1  -7  13        238.19        295.13        15.83 o                         
   2  -7  13          9.31          9.31         3.16 o                         
   3  -7  13          3.71          5.56         2.66 o                         
   4  -7  13         93.42        119.20        12.81 o                         
  -3  -6  13        258.25        190.52        21.04 o                         
  -2  -6  13          0.19          0.73         2.59 o                         
  -1  -6  13         34.84         27.52         5.63 o                         
   0  -6  13         15.84         18.08         4.44 o                         
   1  -6  13         13.80         19.62         5.13 o                         
   2  -6  13         10.74         13.83         4.32 o                         
   3  -6  13         77.79         83.31         5.69 o                         
   4  -6  13         43.06         52.22         9.67 o                         
   5  -6  13         42.72         51.74         6.04 o                         
  -4  -5  13        114.36         81.97         8.10 o                         
  -3  -5  13         72.66         60.31         5.05 o                         
  -2  -5  13          0.31          1.42         2.65 o                         
  -1  -5  13         11.60         12.44         4.01 o                         
   0  -5  13         90.63         93.01         7.61 o                         
   1  -5  13         95.83        125.85         8.55 o                         
   2  -5  13        203.08        210.84        12.37 o                         
   3  -5  13          9.30         10.38         2.88 o                         
   4  -5  13         19.85         19.94         4.12 o                         
   5  -5  13         36.92         42.79         4.23 o                         
  -5  -4  13          6.67          4.87         2.13 o                         
  -4  -4  13        149.91        128.68        38.93 o                         
  -3  -4  13        530.98        485.82        45.51 o                         
  -2  -4  13         23.82         24.70         3.08 o                         
  -1  -4  13         27.92         25.87         4.58 o                         
   0  -4  13        109.45        108.79         8.89 o                         
   1  -4  13         77.61         88.36         6.92 o                         
   2  -4  13        500.60        474.67        37.14 o                         
   3  -4  13        225.99        232.21        20.89 o                         
   4  -4  13         18.56         14.99         3.42 o                         
   5  -4  13          9.21         13.61         3.44 o                         
  -6  -3  13          2.83          6.04         3.63 o                         
  -5  -3  13         33.26         22.98        13.90 o                         
  -4  -3  13          6.27          4.74         3.95 o                         
  -3  -3  13        336.08        337.13        15.55 o                         
  -2  -3  13        487.17        475.20        17.34 o                         
  -1  -3  13         11.09         10.20         2.70 o                         
   0  -3  13          0.06          0.41         1.27 o                         
   1  -3  13        850.41        929.44        32.59 o                         
   2  -3  13         46.72         40.92         6.40 o                         
   3  -3  13         12.72         11.36         3.25 o                         
   4  -3  13        193.20        203.41        10.68 o                         
   5  -3  13         71.39         76.87         6.04 o                         
  -6  -2  13        169.67        208.66        14.99 o                         
  -5  -2  13          0.98          2.42         6.29 o                         
  -4  -2  13          3.64          5.08         7.01 o                         
  -3  -2  13        180.40        183.58        10.73 o                         
  -2  -2  13         10.39          9.66         2.55 o                         
  -1  -2  13        517.46        492.69        15.69 o                         
   0  -2  13        170.61        178.07         7.21 o                         
   1  -2  13        189.13        192.08         7.00 o                         
   2  -2  13        244.18        255.18        11.20 o                         
   3  -2  13        558.21        554.62        25.51 o                         
   4  -2  13         95.58         77.92        15.84 o                         
   5  -2  13          0.15          0.38         1.74 o                         
  -7  -1  13          7.57          8.70         3.87 o                         
  -6  -1  13         80.25         85.59         8.95 o                         
  -5  -1  13        322.81        307.79        20.79 o                         
  -4  -1  13        162.16        159.02        17.65 o                         
  -3  -1  13        390.59        386.99        17.68 o                         
  -2  -1  13        326.63        343.66        14.78 o                         
  -1  -1  13         18.43         24.40         3.28 o                         
   0  -1  13         14.17         12.18         4.22 o                         
   1  -1  13        624.57        656.21        22.77 o                         
   2  -1  13         92.38         82.64         4.70 o                         
   3  -1  13        549.65        401.71        32.04 o                         
   4  -1  13         25.60         22.22         5.32 o                         
   5  -1  13         84.59         93.09         9.67 o                         
  -7   0  13        364.37        446.09        29.01 o                         
  -6   0  13        197.69        212.28        15.23 o                         
  -5   0  13        252.19        198.19        80.03 o                         
  -4   0  13        367.96        317.23        19.84 o                         
  -3   0  13        199.20        191.43         9.81 o                         
  -2   0  13         27.20         29.02         3.63 o                         
  -1   0  13        222.16        236.92        10.46 o                         
   0   0  13        368.33        392.68        15.09 o                         
   1   0  13        318.99        339.14        12.92 o                         
   2   0  13        181.70        183.66        11.65 o                         
   3   0  13         39.04         41.80         4.82 o                         
   4   0  13         55.89         36.21        10.28 o                         
  -7   1  13          1.03          0.65         1.19 o                         
  -6   1  13        436.13        386.62        97.68 o                         
  -5   1  13        486.38        493.46        21.97 o                         
  -4   1  13         53.82         46.99         4.33 o                         
  -3   1  13        170.36        176.49         8.76 o                         
  -2   1  13        104.85        116.84         6.50 o                         
  -1   1  13         46.07         35.61         4.32 o                         
   0   1  13        486.40        544.11        19.35 o                         
   1   1  13         69.29         72.06         6.37 o                         
   2   1  13        188.26        183.46        15.91 o                         
   3   1  13        260.30        261.74        20.55 o                         
   4   1  13          0.53          2.42         1.45 o                         
  -7   2  13         78.03         63.83         4.27 o                         
  -6   2  13         13.24         13.73         5.01 o                         
  -5   2  13          0.65          0.48         2.14 o                         
  -4   2  13         15.04         12.74         3.45 o                         
  -3   2  13        233.64        226.70        10.98 o                         
  -2   2  13        343.04        335.74        13.81 o                         
  -1   2  13          4.97         13.05         3.06 o                         
   0   2  13        584.91        664.50        23.16 o                         
   1   2  13         44.03         48.75         4.14 o                         
   2   2  13         12.71         10.61         4.23 o                         
   3   2  13         58.71         62.14         6.29 o                         
  -7   3  13         28.53         24.28         5.08 o                         
  -6   3  13         94.92         98.93        13.30 o                         
  -5   3  13        548.10        605.53        33.97 o                         
  -4   3  13          5.95          3.35         2.11 o                         
  -3   3  13        126.63        118.74         7.00 o                         
  -2   3  13         40.85         31.14         4.19 o                         
  -1   3  13        116.21        135.28         7.17 o                         
   0   3  13        155.60        160.10        13.10 o                         
   1   3  13         67.13         82.16         8.34 o                         
   2   3  13          7.38          7.50         5.32 o                         
  -7   4  13         10.30          9.77         2.51 o                         
  -6   4  13          1.40          1.51         1.84 o                         
  -5   4  13        346.42        329.94        55.73 o                         
  -4   4  13        171.50        178.69         8.27 o                         
  -3   4  13        188.65        205.54         9.77 o                         
  -2   4  13         80.39         81.54         5.32 o                         
  -1   4  13         28.23         33.83         4.88 o                         
   0   4  13          6.29          4.11         2.39 o                         
   1   4  13          1.44          1.69         3.87 o                         
  -6   5  13          0.57          0.65         1.27 o                         
  -5   5  13          0.05         -0.57         2.37 o                         
  -4   5  13          6.43          2.64         2.13 o                         
  -3   5  13        132.14         82.01        17.17 o                         
  -2   5  13          2.12          0.70         1.07 o                         
  -1   5  13         39.83         45.18         7.86 o                         
  -4   6  13         69.15         82.45         7.25 o                         
  -3   6  13         28.54         36.03         5.08 o                         
  -1  -7  14         10.29          9.31         4.01 o                         
   0  -7  14         23.35         31.93         4.10 o                         
   1  -7  14         66.04         79.06         5.90 o                         
   2  -7  14         12.79         21.48         3.19 o                         
   3  -7  14          0.77          2.18         4.59 o                         
  -2  -6  14          0.24          1.70         2.50 o                         
  -1  -6  14         16.24         20.89         6.07 o                         
   0  -6  14         33.24         31.83         5.63 o                         
   1  -6  14         68.15         85.97         6.58 o                         
   2  -6  14        125.41        153.11         9.17 o                         
   3  -6  14         43.36         39.48         5.56 o                         
   4  -6  14          5.86          6.53         5.56 o                         
  -4  -5  14         39.55         16.20         4.59 o                         
  -3  -5  14        205.47        116.69        13.06 o                         
  -2  -5  14        215.24        224.28        28.29 o                         
  -1  -5  14        161.46        185.91        15.23 o                         
   0  -5  14          0.55          0.46         2.74 o                         
   1  -5  14         36.99         38.16         4.78 o                         
   2  -5  14          5.96          9.32         3.39 o                         
   3  -5  14         94.23         90.14        15.47 o                         
   4  -5  14         58.57         51.12        18.86 o                         
  -5  -4  14        116.44        123.07        10.64 o                         
  -4  -4  14         25.62         21.06         8.83 o                         
  -3  -4  14          0.03          0.44         1.60 o                         
  -2  -4  14          0.16          0.94         1.85 o                         
  -1  -4  14        143.60        131.30         9.43 o                         
   0  -4  14          0.07          0.78         2.27 o                         
   1  -4  14         91.02         91.14         7.49 o                         
   2  -4  14          0.77          1.80         1.94 o                         
   3  -4  14         18.98         16.87         3.88 o                         
   4  -4  14         37.36         30.41         6.04 o                         
   5  -4  14        195.00        185.46        18.98 o                         
  -5  -3  14          0.58          0.24         2.66 o                         
  -4  -3  14        197.36        136.03        59.24 o                         
  -3  -3  14        288.22        301.12        14.16 o                         
  -2  -3  14        581.54        532.39        38.58 o                         
  -1  -3  14          1.51          2.25         1.77 o                         
   0  -3  14         48.58         39.80         5.16 o                         
   1  -3  14         25.42         21.87         3.31 o                         
   2  -3  14        432.51        471.77        17.76 o                         
   3  -3  14         87.15         84.38         8.70 o                         
   4  -3  14        553.11        387.35        90.55 o                         
   5  -3  14         98.55        107.02        15.96 o                         
  -6  -2  14          1.93          5.08         3.87 o                         
  -5  -2  14         89.62         46.18         7.01 o                         
  -4  -2  14        102.90         83.75        19.22 o                         
  -3  -2  14        203.00        224.83        13.51 o                         
  -2  -2  14        873.48        880.93        36.67 o                         
  -1  -2  14        223.00        221.69         9.35 o                         
   0  -2  14         63.56         54.33         5.64 o                         
   1  -2  14          2.54          3.11         1.56 o                         
   2  -2  14         54.56         53.77         5.49 o                         
   3  -2  14         14.39         13.86         3.63 o                         
   4  -2  14        305.39        303.93        54.64 o                         
  -6  -1  14          4.68          7.25         4.11 o                         
  -5  -1  14        105.01         99.13         9.67 o                         
  -4  -1  14        460.08        406.03        60.69 o                         
  -3  -1  14         24.87         22.59         4.82 o                         
  -2  -1  14         72.16         70.21         8.09 o                         
  -1  -1  14          8.99         11.92         2.77 o                         
   0  -1  14        160.43        160.78         8.60 o                         
   1  -1  14          2.48          3.77         1.99 o                         
   2  -1  14        475.08        483.24        29.33 o                         
   3  -1  14        361.88        310.59       128.87 o                         
   4  -1  14          9.84         11.85         3.63 o                         
  -7   0  14          8.18          8.46         3.38 o                         
  -6   0  14          1.15          1.21         2.90 o                         
  -5   0  14        278.24        213.19        93.33 o                         
  -4   0  14          6.97          5.61         2.39 o                         
  -3   0  14         21.63         20.02         3.60 o                         
  -2   0  14        182.94        185.29         8.56 o                         
  -1   0  14        631.33        706.18        25.88 o                         
   0   0  14         77.19         76.94         6.21 o                         
   1   0  14        334.00        349.54        13.07 o                         
   2   0  14          4.37          3.53         2.03 o                         
   3   0  14        105.06        100.05        17.29 o                         
   4   0  14        282.89        190.04        13.78 o                         
  -7   1  14         47.69         33.24        21.40 o                         
  -6   1  14         16.21         16.20         5.08 o                         
  -5   1  14         81.20         89.36         7.37 o                         
  -4   1  14          5.17          6.34         2.60 o                         
  -3   1  14          8.05          6.01         2.83 o                         
  -2   1  14        242.36        267.41        11.12 o                         
  -1   1  14        322.53        357.55        14.49 o                         
   0   1  14         25.21         33.05         4.12 o                         
   1   1  14        106.68        104.77         5.63 o                         
   2   1  14        150.36        147.95         8.83 o                         
   3   1  14          0.12          0.12         1.88 o                         
  -7   2  14        144.40        114.86         7.78 o                         
  -6   2  14         16.06         13.19         3.02 o                         
  -5   2  14        319.87        346.05        16.14 o                         
  -4   2  14        517.28        550.70        21.17 o                         
  -3   2  14          1.35          1.85         2.12 o                         
  -2   2  14        175.81        178.00         8.46 o                         
  -1   2  14         23.60         16.65         3.19 o                         
   0   2  14          4.75          2.66         2.09 o                         
   1   2  14        218.84        214.40        11.84 o                         
   2   2  14         10.81          9.51         5.32 o                         
  -7   3  14          0.01          0.48         2.42 o                         
  -6   3  14         53.10         43.05         6.77 o                         
  -5   3  14          0.72         -0.22         1.18 o                         
  -4   3  14         32.38         40.17         4.07 o                         
  -3   3  14        131.59        162.44         8.02 o                         
  -2   3  14          2.36          5.34         2.40 o                         
  -1   3  14         84.26        107.71         5.84 o                         
   0   3  14         80.45         86.23        11.02 o                         
   1   3  14        148.11        167.68        28.05 o                         
  -6   4  14        112.68        119.68        10.40 o                         
  -5   4  14        173.22        140.59        19.34 o                         
  -4   4  14        162.68        184.73         8.72 o                         
  -3   4  14         21.88         20.26         3.20 o                         
  -2   4  14          2.18          3.25         1.75 o                         
  -1   4  14          3.07          1.54         1.44 o                         
   0   4  14        111.02        125.27         8.10 o                         
  -6   5  14         22.98         19.83         4.35 o                         
  -5   5  14         39.90         32.91         3.04 o                         
  -4   5  14        269.32        233.22        74.59 o                         
  -3   5  14        155.31         56.66         7.50 o                         
  -2   5  14         14.13          5.45         3.51 o                         
  -2  -6  15         90.37         78.51        20.19 o                         
  -1  -6  15         12.83         12.61         3.08 o                         
   0  -6  15          4.36          5.93         4.17 o                         
   1  -6  15         31.85         38.82         4.19 o                         
   2  -6  15        263.40        287.32        13.64 o                         
   3  -6  15          0.01          0.97         4.11 o                         
  -3  -5  15        146.96        121.03        45.82 o                         
  -2  -5  15         28.65         37.29         8.58 o                         
  -1  -5  15          6.39          6.74         3.06 o                         
   0  -5  15         10.68         11.71         4.06 o                         
   1  -5  15        129.16        130.58         7.95 o                         
   2  -5  15        486.74        487.93        22.81 o                         
   3  -5  15         46.44         44.00        16.08 o                         
   4  -5  15        127.32        114.85         9.67 o                         
  -4  -4  15         13.01          4.16         3.51 o                         
  -3  -4  15         15.15         10.67         2.90 o                         
  -2  -4  15         48.60         45.15         4.71 o                         
  -1  -4  15        549.68        543.71        35.78 o                         
   0  -4  15          0.75          1.04         2.09 o                         
   1  -4  15        103.62        111.58         7.84 o                         
   2  -4  15         25.81         17.91         4.95 o                         
   3  -4  15         33.50         26.08         5.32 o                         
   4  -4  15        183.31        155.33         8.97 o                         
  -5  -3  15         39.62         44.49         5.56 o                         
  -4  -3  15          0.20          1.93         2.90 o                         
  -3  -3  15         22.13         22.00         3.98 o                         
  -2  -3  15        237.54        181.27        64.19 o                         
  -1  -3  15        115.30        105.36         6.56 o                         
   0  -3  15        326.40        233.18        25.27 o                         
   1  -3  15          2.72          1.54         1.79 o                         
   2  -3  15        120.83        116.37         5.93 o                         
   3  -3  15         85.77         82.88        17.29 o                         
   4  -3  15          8.34         10.27         2.72 o                         
  -6  -2  15        130.20        174.57        14.51 o                         
  -5  -2  15         12.89         17.89         4.84 o                         
  -4  -2  15        546.86        488.24        91.03 o                         
  -3  -2  15        143.65        151.16         9.52 o                         
  -2  -2  15         14.11         20.65         3.75 o                         
  -1  -2  15        288.79        310.96        15.47 o                         
   0  -2  15          5.56          4.74         2.41 o                         
   1  -2  15         77.70         70.47         5.79 o                         
   2  -2  15        139.34        135.26        17.65 o                         
   3  -2  15         16.00         12.38         5.08 o                         
   4  -2  15         70.55         76.40         7.01 o                         
  -6  -1  15        283.90        325.20        22.49 o                         
  -5  -1  15        164.29        183.03        13.78 o                         
  -4  -1  15        119.95         80.62        16.44 o                         
  -3  -1  15       1084.08       1166.58        49.87 o                         
  -2  -1  15        146.67        138.68        16.55 o                         
  -1  -1  15        927.85        989.88        35.74 o                         
   0  -1  15        128.09        141.46         8.03 o                         
   1  -1  15        184.11        183.91         7.97 o                         
   2  -1  15        263.45        247.75        14.91 o                         
   3  -1  15         54.06         34.26        22.36 o                         
  -6   0  15        175.76        197.05        13.54 o                         
  -5   0  15        346.18        290.05       141.68 o                         
  -4   0  15          8.79          6.34         2.47 o                         
  -3   0  15        549.22        565.72        21.36 o                         
  -2   0  15        264.44        287.91        11.68 o                         
  -1   0  15        227.32        226.86        10.87 o                         
   0   0  15          0.63          1.03         2.15 o                         
   1   0  15         37.94         37.96         3.39 o                         
   2   0  15         43.63         41.67         5.80 o                         
   3   0  15          8.97          6.31         2.54 o                         
  -7   1  15          1.14          0.48         1.45 o                         
  -6   1  15          1.86          1.11         1.68 o                         
  -5   1  15         10.10          7.91         3.44 o                         
  -4   1  15         95.51         88.73         5.68 o                         
  -3   1  15         40.29         54.80         4.80 o                         
  -2   1  15         66.07         66.87         4.93 o                         
  -1   1  15         13.68         16.53         3.47 o                         
   0   1  15         57.33         68.91         5.12 o                         
   1   1  15         27.11         24.87         2.83 o                         
   2   1  15         31.29         32.51         3.42 o                         
  -6   2  15         22.32         20.39         3.26 o                         
  -5   2  15         52.73         61.28         5.29 o                         
  -4   2  15        224.36        253.85        10.65 o                         
  -3   2  15          0.29          1.30         2.17 o                         
  -2   2  15         53.87         60.03         4.72 o                         
  -1   2  15         92.75        101.58         6.28 o                         
   0   2  15        164.71        182.96        11.47 o                         
   1   2  15         49.53         46.04         4.70 o                         
  -6   3  15        227.22        198.71        35.18 o                         
  -5   3  15         17.14         15.91         2.47 o                         
  -4   3  15        214.53        282.50        13.43 o                         
  -3   3  15        269.44        336.30        13.06 o                         
  -2   3  15          0.48          0.36         1.38 o                         
  -1   3  15          0.04          0.17         1.30 o                         
   0   3  15         16.03         15.42         4.17 o                         
  -6   4  15          4.66          4.35         3.14 o                         
  -5   4  15          1.94          1.85         1.30 o                         
  -4   4  15         41.26         28.98         3.62 o                         
  -3   4  15         86.24         93.75        12.21 o                         
  -2   4  15         71.10         72.36         5.23 o                         
  -1   4  15          5.90          9.71         3.37 o                         
   0  -6  16          6.49          5.87         2.30 o                         
   1  -6  16          1.95          1.60         2.08 o                         
   2  -6  16         48.88         46.91         3.65 o                         
  -2  -5  16          7.55          5.96         3.75 o                         
  -1  -5  16        229.51        220.85        60.32 o                         
   0  -5  16         41.54         35.51         8.22 o                         
   1  -5  16          0.36          1.09         1.79 o                         
   2  -5  16        276.71        277.71        31.19 o                         
   3  -5  16         10.12         11.85         3.38 o                         
  -3  -4  16          0.16          0.50         0.94 o                         
  -2  -4  16        203.37        184.18        44.73 o                         
  -1  -4  16        119.59        110.67        44.61 o                         
   0  -4  16         23.44         18.71         7.37 o                         
   1  -4  16         34.00         28.48         6.89 o                         
   2  -4  16         62.79         57.33         4.62 o                         
   3  -4  16        116.59         61.64        17.05 o                         
  -4  -3  16        367.06        272.48       113.76 o                         
  -3  -3  16        223.87        244.20        11.63 o                         
  -2  -3  16        271.46        284.26        17.05 o                         
  -1  -3  16         63.28         69.19         6.65 o                         
   0  -3  16         71.23         46.17        39.65 o                         
   1  -3  16          2.35          2.57         1.85 o                         
   2  -3  16        146.23        109.54        36.87 o                         
   3  -3  16          2.14          2.49         1.39 o                         
  -5  -2  16        377.51        450.20        26.35 o                         
  -4  -2  16         31.67         27.24         6.17 o                         
  -3  -2  16         49.54         54.08         5.50 o                         
  -2  -2  16          3.31          4.27         2.44 o                         
  -1  -2  16          3.67          2.19         1.62 o                         
   0  -2  16         79.81         73.22         7.47 o                         
   1  -2  16         48.65         45.60         6.29 o                         
   2  -2  16          3.64          3.26         1.92 o                         
   3  -2  16         10.66         15.47         5.80 o                         
  -4  -1  16         94.13         90.68        16.08 o                         
  -3  -1  16          4.18          2.28         1.85 o                         
  -2  -1  16         31.39         31.84         4.35 o                         
  -1  -1  16         12.36         12.47         4.05 o                         
   0  -1  16          0.24          0.40         1.96 o                         
   1  -1  16         27.95         28.90         3.12 o                         
   2  -1  16        155.20        140.25        15.72 o                         
   3  -1  16        305.07        336.32        21.52 o                         
  -6   0  16         18.88         19.58         6.04 o                         
  -5   0  16        117.62        111.89        63.35 o                         
  -4   0  16         12.15         12.24         2.64 o                         
  -3   0  16         32.17         25.35         3.52 o                         
  -2   0  16         94.64         93.21         5.53 o                         
  -1   0  16        124.08        129.83         7.78 o                         
   0   0  16        163.82        201.00         9.01 o                         
   1   0  16        276.46        312.04        11.69 o                         
   2   0  16         65.12         62.50        13.66 o                         
  -6   1  16          0.13          0.48         1.92 o                         
  -5   1  16        147.23        130.37        35.90 o                         
  -4   1  16        294.21        294.70        34.87 o                         
  -3   1  16         65.77         88.82         5.29 o                         
  -2   1  16         47.96         45.67         4.09 o                         
  -1   1  16          0.83          1.97         2.26 o                         
   0   1  16         27.29         29.27         3.37 o                         
   1   1  16         21.52         21.42         2.54 o                         
  -6   2  16         68.85         63.24        14.87 o                         
  -5   2  16          4.53          6.37         1.58 o                         
  -4   2  16         65.21         66.09         4.18 o                         
  -3   2  16        271.51        303.95        12.07 o                         
  -2   2  16         47.98         59.41         4.65 o                         
  -1   2  16         13.14         15.30         2.90 o                         
   0   2  16        210.56        242.69        10.84 o                         
  -5   3  16         26.02         28.29         3.67 o                         
  -4   3  16         71.04         78.22         4.22 o                         
  -3   3  16         30.05         33.46         2.99 o                         
  -2   3  16          8.00         15.77         2.68 o                         
  -1   3  16        142.39        167.17         8.11 o                         
  -4   4  16         21.95         16.54         3.51 o                         
  -3   4  16         67.54         42.91         3.00 o                         
   0  -5  17         10.28          8.66         6.29 o                         
   1  -5  17          0.88          1.41         1.39 o                         
  -2  -4  17         48.80         58.75         6.29 o                         
  -1  -4  17         46.32         26.69        24.90 o                         
   1  -4  17         50.81         34.46        20.43 o                         
   2  -4  17          0.90          1.69         1.69 o                         
  -4  -3  17        123.69        127.42         8.70 o                         
  -3  -3  17        203.94        184.61         9.06 o                         
  -2  -3  17         65.67         63.49         5.21 o                         
  -1  -3  17         42.77         42.02         8.95 o                         
   0  -3  17         13.63         18.62         4.84 o                         
   1  -3  17         14.49         13.37         8.22 o                         
   2  -3  17        109.58         85.59        16.80 o                         
  -4  -2  17          1.78          2.90         2.05 o                         
  -3  -2  17         20.83         19.20         2.99 o                         
  -2  -2  17          2.82          5.63         2.90 o                         
  -1  -2  17        174.53        186.58         9.70 o                         
   0  -2  17        159.21        118.74        18.38 o                         
   1  -2  17         48.72         51.96         6.89 o                         
   2  -2  17         39.97         32.16         4.59 o                         
  -5  -1  17          0.82          1.93         2.42 o                         
  -4  -1  17        301.44        302.50        42.55 o                         
  -3  -1  17         38.70         47.16         4.45 o                         
  -2  -1  17          0.44          0.69         1.58 o                         
  -1  -1  17         29.35         32.47         3.12 o                         
   0  -1  17         81.80         79.33         4.80 o                         
   1  -1  17         51.20         49.00         3.43 o                         
  -5   0  17          5.81          4.84         4.59 o                         
  -4   0  17         22.98         22.29         3.87 o                         
  -3   0  17        219.25        256.01        17.41 o                         
  -2   0  17         75.68         77.77         6.74 o                         
  -1   0  17        174.44        180.07         8.32 o                         
   0   0  17          3.10          2.30         1.73 o                         
   1   0  17         14.68         13.33         2.05 o                         
  -5   1  17          4.65          2.64         2.19 o                         
  -4   1  17         74.26         97.08         6.98 o                         
  -3   1  17          0.84          1.29         1.68 o                         
  -2   1  17         17.06         23.21         3.42 o                         
  -1   1  17          0.75          0.85         1.90 o                         
   0   1  17         66.77         82.45         4.67 o                         
  -5   2  17         29.39         30.74         6.89 o                         
  -4   2  17        287.97        311.99        16.61 o                         
  -3   2  17        107.44        142.13         7.00 o                         
  -2   2  17         48.19         62.94         4.03 o                         
  -1   2  17          3.27          6.38         2.34 o                         
  -3   3  17        123.29        142.56         6.06 o                         
  -1  -4  18         88.15        126.94         9.67 o                         
   0  -4  18         69.74         77.37         9.43 o                         
  -2  -3  18        183.19        155.75        35.90 o                         
  -1  -3  18          1.04          1.21         4.35 o                         
   0  -3  18        116.83        117.75         9.67 o                         
   1  -3  18        163.51        147.73        13.78 o                         
  -3  -2  18         29.28         29.27         4.23 o                         
  -2  -2  18        209.61        225.77        11.27 o                         
  -1  -2  18         81.08         73.14         7.13 o                         
   0  -2  18         44.68         24.50         8.70 o                         
   1  -2  18         41.39         35.26         5.44 o                         
  -4  -1  18         18.92         23.94         6.04 o                         
  -3  -1  18          0.35          0.42         0.79 o                         
  -2  -1  18         33.24         35.83         4.59 o                         
  -1  -1  18          3.84          3.03         1.53 o                         
   0  -1  18         67.73         65.37         4.07 o                         
  -4   0  18         87.46         98.09        12.57 o                         
  -3   0  18        281.32        324.85        35.66 o                         
  -2   0  18         20.00         23.73         3.27 o                         
  -1   0  18         77.88         80.15         7.78 o                         
   0   0  18          0.05          0.71         1.06 o                         
  -4   1  18         11.35          9.34         4.23 o                         
  -3   1  18         27.25         34.69         4.02 o                         
  -2   1  18        301.06        368.95        17.61 o                         
  -1   1  18         41.47         37.57         3.09 o                         
                                                                                
